# Supplementary material for: Observed to expected or logistic regression to identify hospitals with high or low 30-day mortality?
Source: PLoS One. 2018 Apr 13;13(4):e0195248. doi: 10.1371/journal.pone.0195248 (PMC5898724; doi:10.1371/journal.pone.0195248)
Supplement: S1 Dataset — Number of hospitals for Z-values of 0%, 0.1%, 0.2%, 0.5%, 1.0%, 2.0%, 5.0%, 10.0%, 90.0%, 95.0%, 98.0%, 99.0%, 99.5%, 99.9%, 100.0%. (CSV) [file pone.0195248.s006.csv]

HospitalID	z.0	z.0.1	z.0.2	z.0.5	z.1	z.2	z.5	z.10	z.90	z.95	z.98	z.99	z.99.5	z.99.8	z.99.9	z.100	MortalitySetForNonOutlier	Scenario	NumberOFHospitalsCompared	HospitalIdentity	HospitalVolumeCategory	VolumeCategory	NumberOfPatientsAtHospital	HospitalOutlierStatus	HospitalMortalityGroup	HospitalMortalityValue	Method	nom.z.0.1	nom.z.0.2	nom.z.0.5	nom.z.1	nom.z.2	nom.z.5	nom.z.10	nom.z.90	nom.z.95	nom.z.98	nom.z.99	nom.z.99.5	nom.z.99.8	nom.z.99.9	Upp.nom.z.90	Upp.nom.z.95	Upp.nom.z.98	Upp.nom.z.99	Upp.nom.z.99.5	Upp.nom.z.99.8	Upp.nom.z.99.9
shus.0001	0	6	13	30	78	161	445	942	9073	9603	9857	9935	9973	9987	9998	10000	pct6	A	N10	shus.0001	Large	1	500	NonOutlier	2	-6.55	firthTrim0Fjernet-1	6,00E-04	0,0013	0,003	0,0078	0,0161	0,0445	0,0942	0,9073	0,9603	0,9857	0,9935	0,9973	0,9987	0,9998	0,0927	0,0397	0,0143	0,0065	0,0027	0,0013	0,0002
shus.0002	0	3	8	34	79	156	434	922	9065	9555	9843	9937	9974	9991	9995	10000	pct6	A	N10	shus.0002	Large	1	500	NonOutlier	2	-6.55	firthTrim0Fjernet-1	3,00E-04	8,00E-04	0,0034	0,0079	0,0156	0,0434	0,0922	0,9065	0,9555	0,9843	0,9937	0,9974	0,9991	0,9995	0,0935	0,0445	0,0157	0,0063	0,0026	0,0009	0,0005
shus.0003	0	2	4	22	45	128	367	821	8898	9429	9763	9901	9952	9984	9991	10000	pct6	A	N10	shus.0003	Medium	2	300	NonOutlier	2	-6.55	firthTrim0Fjernet-1	2,00E-04	4,00E-04	0,0022	0,0045	0,0128	0,0367	0,0821	0,8898	0,9429	0,9763	0,9901	0,9952	0,9984	0,9991	0,1102	0,0571	0,0237	0,0099	0,0048	0,0016	0,0009
shus.0004	0	2	2	17	45	124	372	882	8932	9446	9797	9917	9962	9990	9998	10000	pct6	A	N10	shus.0004	Medium	2	300	NonOutlier	2	-6.55	firthTrim0Fjernet-1	2,00E-04	2,00E-04	0,0017	0,0045	0,0124	0,0372	0,0882	0,8932	0,9446	0,9797	0,9917	0,9962	0,999	0,9998	0,1068	0,0554	0,0203	0,0083	0,0038	0,001	0,0002
shus.0005	0	3	6	15	43	105	354	799	8944	9486	9810	9895	9948	9979	9989	10000	pct6	A	N10	shus.0005	Medium	2	300	NonOutlier	2	-6.55	firthTrim0Fjernet-1	3,00E-04	6,00E-04	0,0015	0,0043	0,0105	0,0354	0,0799	0,8944	0,9486	0,981	0,9895	0,9948	0,9979	0,9989	0,1056	0,0514	0,019	0,0105	0,0052	0,0021	0,0011
shus.0006	0	0	0	0	0	0	3	379	8600	9206	9610	9769	9867	9937	9963	10000	pct6	A	N10	shus.0006	Small	3	60	NonOutlier	2	-6.55	firthTrim0Fjernet-1	0	0	0	0	0	3,00E-04	0,0379	0,86	0,9206	0,961	0,9769	0,9867	0,9937	0,9963	0,14	0,0794	0,039	0,0231	0,0133	0,0063	0,0037
shus.0007	0	0	0	0	0	0	5	369	8694	9229	9640	9794	9893	9958	9979	10000	pct6	A	N10	shus.0007	Small	3	60	NonOutlier	2	-6.55	firthTrim0Fjernet-1	0	0	0	0	0	5,00E-04	0,0369	0,8694	0,9229	0,964	0,9794	0,9893	0,9958	0,9979	0,1306	0,0771	0,036	0,0206	0,0107	0,0042	0,0021
shus.0008	0	0	0	0	0	0	6	383	8662	9251	9638	9801	9904	9957	9972	10000	pct6	A	N10	shus.0008	Small	3	60	NonOutlier	2	-6.55	firthTrim0Fjernet-1	0	0	0	0	0	6,00E-04	0,0383	0,8662	0,9251	0,9638	0,9801	0,9904	0,9957	0,9972	0,1338	0,0749	0,0362	0,0199	0,0096	0,0043	0,0028
shus.0009	0	0	0	0	0	0	3	359	8674	9290	9672	9803	9892	9945	9970	10000	pct6	A	N10	shus.0009	Small	3	60	NonOutlier	2	-6.55	firthTrim0Fjernet-1	0	0	0	0	0	3,00E-04	0,0359	0,8674	0,929	0,9672	0,9803	0,9892	0,9945	0,997	0,1326	0,071	0,0328	0,0197	0,0108	0,0055	0,003
shus.0010	0	0	0	0	0	0	5	388	8602	9209	9641	9797	9879	9943	9973	10000	pct6	A	N10	shus.0010	Small	3	60	NonOutlier	2	-6.55	firthTrim0Fjernet-1	0	0	0	0	0	5,00E-04	0,0388	0,8602	0,9209	0,9641	0,9797	0,9879	0,9943	0,9973	0,1398	0,0791	0,0359	0,0203	0,0121	0,0057	0,0027
shus.00011	0	6	13	30	78	161	445	942	9073	9603	9857	9935	9973	9987	9998	10000	pct6	A	N10	shus.0001	Large	1	500	NonOutlier	2	-6.55	firthTrim0.05Fjernet-1	6,00E-04	0,0013	0,003	0,0078	0,0161	0,0445	0,0942	0,9073	0,9603	0,9857	0,9935	0,9973	0,9987	0,9998	0,0927	0,0397	0,0143	0,0065	0,0027	0,0013	0,0002
shus.00021	0	3	8	34	79	156	434	922	9065	9555	9843	9937	9974	9991	9995	10000	pct6	A	N10	shus.0002	Large	1	500	NonOutlier	2	-6.55	firthTrim0.05Fjernet-1	3,00E-04	8,00E-04	0,0034	0,0079	0,0156	0,0434	0,0922	0,9065	0,9555	0,9843	0,9937	0,9974	0,9991	0,9995	0,0935	0,0445	0,0157	0,0063	0,0026	0,0009	0,0005
shus.00031	0	2	4	22	45	128	367	821	8898	9429	9763	9901	9952	9984	9991	10000	pct6	A	N10	shus.0003	Medium	2	300	NonOutlier	2	-6.55	firthTrim0.05Fjernet-1	2,00E-04	4,00E-04	0,0022	0,0045	0,0128	0,0367	0,0821	0,8898	0,9429	0,9763	0,9901	0,9952	0,9984	0,9991	0,1102	0,0571	0,0237	0,0099	0,0048	0,0016	0,0009
shus.00041	0	2	2	17	45	124	372	882	8932	9446	9797	9917	9962	9990	9998	10000	pct6	A	N10	shus.0004	Medium	2	300	NonOutlier	2	-6.55	firthTrim0.05Fjernet-1	2,00E-04	2,00E-04	0,0017	0,0045	0,0124	0,0372	0,0882	0,8932	0,9446	0,9797	0,9917	0,9962	0,999	0,9998	0,1068	0,0554	0,0203	0,0083	0,0038	0,001	0,0002
shus.00051	0	3	6	15	43	105	354	799	8944	9486	9810	9895	9948	9979	9989	10000	pct6	A	N10	shus.0005	Medium	2	300	NonOutlier	2	-6.55	firthTrim0.05Fjernet-1	3,00E-04	6,00E-04	0,0015	0,0043	0,0105	0,0354	0,0799	0,8944	0,9486	0,981	0,9895	0,9948	0,9979	0,9989	0,1056	0,0514	0,019	0,0105	0,0052	0,0021	0,0011
shus.00061	0	0	0	0	0	0	3	379	8600	9206	9610	9769	9867	9937	9963	10000	pct6	A	N10	shus.0006	Small	3	60	NonOutlier	2	-6.55	firthTrim0.05Fjernet-1	0	0	0	0	0	3,00E-04	0,0379	0,86	0,9206	0,961	0,9769	0,9867	0,9937	0,9963	0,14	0,0794	0,039	0,0231	0,0133	0,0063	0,0037
shus.00071	0	0	0	0	0	0	5	369	8694	9229	9640	9794	9893	9958	9979	10000	pct6	A	N10	shus.0007	Small	3	60	NonOutlier	2	-6.55	firthTrim0.05Fjernet-1	0	0	0	0	0	5,00E-04	0,0369	0,8694	0,9229	0,964	0,9794	0,9893	0,9958	0,9979	0,1306	0,0771	0,036	0,0206	0,0107	0,0042	0,0021
shus.00081	0	0	0	0	0	0	6	383	8662	9251	9638	9801	9904	9957	9972	10000	pct6	A	N10	shus.0008	Small	3	60	NonOutlier	2	-6.55	firthTrim0.05Fjernet-1	0	0	0	0	0	6,00E-04	0,0383	0,8662	0,9251	0,9638	0,9801	0,9904	0,9957	0,9972	0,1338	0,0749	0,0362	0,0199	0,0096	0,0043	0,0028
shus.00091	0	0	0	0	0	0	3	359	8674	9290	9672	9803	9892	9945	9970	10000	pct6	A	N10	shus.0009	Small	3	60	NonOutlier	2	-6.55	firthTrim0.05Fjernet-1	0	0	0	0	0	3,00E-04	0,0359	0,8674	0,929	0,9672	0,9803	0,9892	0,9945	0,997	0,1326	0,071	0,0328	0,0197	0,0108	0,0055	0,003
shus.00101	0	0	0	0	0	0	5	388	8602	9209	9641	9797	9879	9943	9973	10000	pct6	A	N10	shus.0010	Small	3	60	NonOutlier	2	-6.55	firthTrim0.05Fjernet-1	0	0	0	0	0	5,00E-04	0,0388	0,8602	0,9209	0,9641	0,9797	0,9879	0,9943	0,9973	0,1398	0,0791	0,0359	0,0203	0,0121	0,0057	0,0027
shus.00012	0	8	13	31	76	153	441	966	9357	9751	9908	9959	9982	9995	10000	10000	pct6	A	N10	shus.0001	Large	1	500	NonOutlier	2	-6.55	firthTrim0.1Fjernet-1	8,00E-04	0,0013	0,0031	0,0076	0,0153	0,0441	0,0966	0,9357	0,9751	0,9908	0,9959	0,9982	0,9995	1	0,0643	0,0249	0,0092	0,0041	0,0018	0,0005	0
shus.00022	0	5	8	34	77	163	408	911	9356	9727	9911	9966	9986	9994	9996	10000	pct6	A	N10	shus.0002	Large	1	500	NonOutlier	2	-6.55	firthTrim0.1Fjernet-1	5,00E-04	8,00E-04	0,0034	0,0077	0,0163	0,0408	0,0911	0,9356	0,9727	0,9911	0,9966	0,9986	0,9994	0,9996	0,0644	0,0273	0,0089	0,0034	0,0014	0,0006	0,0004
shus.00032	0	3	10	24	55	138	382	824	9134	9571	9850	9932	9973	9990	9995	10000	pct6	A	N10	shus.0003	Medium	2	300	NonOutlier	2	-6.55	firthTrim0.1Fjernet-1	3,00E-04	0,001	0,0024	0,0055	0,0138	0,0382	0,0824	0,9134	0,9571	0,985	0,9932	0,9973	0,999	0,9995	0,0866	0,0429	0,015	0,0068	0,0027	0,001	0,0005
shus.00042	0	2	9	22	58	136	374	892	9214	9622	9880	9942	9976	9993	9996	10000	pct6	A	N10	shus.0004	Medium	2	300	NonOutlier	2	-6.55	firthTrim0.1Fjernet-1	2,00E-04	9,00E-04	0,0022	0,0058	0,0136	0,0374	0,0892	0,9214	0,9622	0,988	0,9942	0,9976	0,9993	0,9996	0,0786	0,0378	0,012	0,0058	0,0024	0,0007	0,0004
shus.00052	0	4	9	19	48	114	362	827	9205	9651	9862	9928	9964	9982	9994	10000	pct6	A	N10	shus.0005	Medium	2	300	NonOutlier	2	-6.55	firthTrim0.1Fjernet-1	4,00E-04	9,00E-04	0,0019	0,0048	0,0114	0,0362	0,0827	0,9205	0,9651	0,9862	0,9928	0,9964	0,9982	0,9994	0,0795	0,0349	0,0138	0,0072	0,0036	0,0018	0,0006
shus.00062	0	0	0	0	0	0	34	477	8713	9269	9605	9770	9857	9932	9958	10000	pct6	A	N10	shus.0006	Small	3	60	NonOutlier	2	-6.55	firthTrim0.1Fjernet-1	0	0	0	0	0	0,0034	0,0477	0,8713	0,9269	0,9605	0,977	0,9857	0,9932	0,9958	0,1287	0,0731	0,0395	0,023	0,0143	0,0068	0,0042
shus.00072	0	0	0	0	0	0	44	457	8794	9278	9647	9786	9883	9948	9977	10000	pct6	A	N10	shus.0007	Small	3	60	NonOutlier	2	-6.55	firthTrim0.1Fjernet-1	0	0	0	0	0	0,0044	0,0457	0,8794	0,9278	0,9647	0,9786	0,9883	0,9948	0,9977	0,1206	0,0722	0,0353	0,0214	0,0117	0,0052	0,0023
shus.00082	0	0	0	0	0	0	70	475	8767	9314	9657	9795	9893	9954	9971	10000	pct6	A	N10	shus.0008	Small	3	60	NonOutlier	2	-6.55	firthTrim0.1Fjernet-1	0	0	0	0	0	0,007	0,0475	0,8767	0,9314	0,9657	0,9795	0,9893	0,9954	0,9971	0,1233	0,0686	0,0343	0,0205	0,0107	0,0046	0,0029
shus.00092	0	0	0	0	0	0	53	450	8795	9343	9675	9805	9878	9937	9961	10000	pct6	A	N10	shus.0009	Small	3	60	NonOutlier	2	-6.55	firthTrim0.1Fjernet-1	0	0	0	0	0	0,0053	0,045	0,8795	0,9343	0,9675	0,9805	0,9878	0,9937	0,9961	0,1205	0,0657	0,0325	0,0195	0,0122	0,0063	0,0039
shus.00102	0	0	0	0	0	0	49	491	8714	9274	9645	9793	9879	9933	9970	10000	pct6	A	N10	shus.0010	Small	3	60	NonOutlier	2	-6.55	firthTrim0.1Fjernet-1	0	0	0	0	0	0,0049	0,0491	0,8714	0,9274	0,9645	0,9793	0,9879	0,9933	0,997	0,1286	0,0726	0,0355	0,0207	0,0121	0,0067	0,003
shus.00013	0	9	13	32	79	159	434	915	9480	9784	9924	9971	9988	9995	10000	10000	pct6	A	N10	shus.0001	Large	1	500	NonOutlier	2	-6.55	firthTrim0.25Fjernet-1	9,00E-04	0,0013	0,0032	0,0079	0,0159	0,0434	0,0915	0,948	0,9784	0,9924	0,9971	0,9988	0,9995	1	0,052	0,0216	0,0076	0,0029	0,0012	0,0005	0
shus.00023	0	6	10	39	84	169	403	874	9475	9768	9922	9964	9986	9995	9997	10000	pct6	A	N10	shus.0002	Large	1	500	NonOutlier	2	-6.55	firthTrim0.25Fjernet-1	6,00E-04	0,001	0,0039	0,0084	0,0169	0,0403	0,0874	0,9475	0,9768	0,9922	0,9964	0,9986	0,9995	0,9997	0,0525	0,0232	0,0078	0,0036	0,0014	0,0005	0,0003
shus.00033	0	6	14	30	63	146	399	820	9236	9628	9868	9941	9975	9992	9995	10000	pct6	A	N10	shus.0003	Medium	2	300	NonOutlier	2	-6.55	firthTrim0.25Fjernet-1	6,00E-04	0,0014	0,003	0,0063	0,0146	0,0399	0,082	0,9236	0,9628	0,9868	0,9941	0,9975	0,9992	0,9995	0,0764	0,0372	0,0132	0,0059	0,0025	0,0008	0,0005
shus.00043	0	4	8	29	70	150	396	873	9294	9665	9896	9948	9977	9991	9995	10000	pct6	A	N10	shus.0004	Medium	2	300	NonOutlier	2	-6.55	firthTrim0.25Fjernet-1	4,00E-04	8,00E-04	0,0029	0,007	0,015	0,0396	0,0873	0,9294	0,9665	0,9896	0,9948	0,9977	0,9991	0,9995	0,0706	0,0335	0,0104	0,0052	0,0023	0,0009	0,0005
shus.00053	0	4	10	24	59	123	376	819	9301	9686	9866	9931	9960	9983	9991	10000	pct6	A	N10	shus.0005	Medium	2	300	NonOutlier	2	-6.55	firthTrim0.25Fjernet-1	4,00E-04	0,001	0,0024	0,0059	0,0123	0,0376	0,0819	0,9301	0,9686	0,9866	0,9931	0,996	0,9983	0,9991	0,0699	0,0314	0,0134	0,0069	0,004	0,0017	0,0009
shus.00063	0	0	0	0	0	0	53	538	8709	9222	9597	9763	9852	9924	9955	10000	pct6	A	N10	shus.0006	Small	3	60	NonOutlier	2	-6.55	firthTrim0.25Fjernet-1	0	0	0	0	0	0,0053	0,0538	0,8709	0,9222	0,9597	0,9763	0,9852	0,9924	0,9955	0,1291	0,0778	0,0403	0,0237	0,0148	0,0076	0,0045
shus.00073	0	0	0	0	0	0	54	506	8773	9282	9629	9781	9877	9947	9973	10000	pct6	A	N10	shus.0007	Small	3	60	NonOutlier	2	-6.55	firthTrim0.25Fjernet-1	0	0	0	0	0	0,0054	0,0506	0,8773	0,9282	0,9629	0,9781	0,9877	0,9947	0,9973	0,1227	0,0718	0,0371	0,0219	0,0123	0,0053	0,0027
shus.00083	0	0	0	0	0	0	80	519	8748	9298	9642	9780	9877	9956	9972	10000	pct6	A	N10	shus.0008	Small	3	60	NonOutlier	2	-6.55	firthTrim0.25Fjernet-1	0	0	0	0	0	0,008	0,0519	0,8748	0,9298	0,9642	0,978	0,9877	0,9956	0,9972	0,1252	0,0702	0,0358	0,022	0,0123	0,0044	0,0028
shus.00093	0	0	0	0	0	0	68	496	8787	9333	9676	9797	9873	9934	9960	10000	pct6	A	N10	shus.0009	Small	3	60	NonOutlier	2	-6.55	firthTrim0.25Fjernet-1	0	0	0	0	0	0,0068	0,0496	0,8787	0,9333	0,9676	0,9797	0,9873	0,9934	0,996	0,1213	0,0667	0,0324	0,0203	0,0127	0,0066	0,004
shus.00103	0	0	0	0	0	0	60	541	8697	9252	9636	9787	9870	9935	9966	10000	pct6	A	N10	shus.0010	Small	3	60	NonOutlier	2	-6.55	firthTrim0.25Fjernet-1	0	0	0	0	0	0,006	0,0541	0,8697	0,9252	0,9636	0,9787	0,987	0,9935	0,9966	0,1303	0,0748	0,0364	0,0213	0,013	0,0065	0,0034
shus.00014	0	7	14	36	93	185	504	1060	9289	9719	9897	9956	9980	9992	9999	10000	pct6	A	N10	shus.0001	Large	1	500	NonOutlier	2	-6.55	firthTrim0Fjernet0	7,00E-04	0,0014	0,0036	0,0093	0,0185	0,0504	0,106	0,9289	0,9719	0,9897	0,9956	0,998	0,9992	0,9999	0,0711	0,0281	0,0103	0,0044	0,002	0,0008	1,00E-04
shus.00024	0	3	8	36	85	172	489	1037	9294	9692	9897	9961	9982	9993	9996	10000	pct6	A	N10	shus.0002	Large	1	500	NonOutlier	2	-6.55	firthTrim0Fjernet0	3,00E-04	8,00E-04	0,0036	0,0085	0,0172	0,0489	0,1037	0,9294	0,9692	0,9897	0,9961	0,9982	0,9993	0,9996	0,0706	0,0308	0,0103	0,0039	0,0018	0,0007	0,0004
shus.00034	0	2	4	24	47	142	410	917	9093	9552	9832	9935	9972	9989	9995	10000	pct6	A	N10	shus.0003	Medium	2	300	NonOutlier	2	-6.55	firthTrim0Fjernet0	2,00E-04	4,00E-04	0,0024	0,0047	0,0142	0,041	0,0917	0,9093	0,9552	0,9832	0,9935	0,9972	0,9989	0,9995	0,0907	0,0448	0,0168	0,0065	0,0028	0,0011	0,0005
shus.00044	0	2	2	22	59	143	428	984	9143	9586	9864	9940	9975	9993	9998	10000	pct6	A	N10	shus.0004	Medium	2	300	NonOutlier	2	-6.55	firthTrim0Fjernet0	2,00E-04	2,00E-04	0,0022	0,0059	0,0143	0,0428	0,0984	0,9143	0,9586	0,9864	0,994	0,9975	0,9993	0,9998	0,0857	0,0414	0,0136	0,006	0,0025	0,0007	0,0002
shus.00054	0	3	8	19	52	125	402	908	9133	9600	9850	9921	9964	9986	9995	10000	pct6	A	N10	shus.0005	Medium	2	300	NonOutlier	2	-6.55	firthTrim0Fjernet0	3,00E-04	8,00E-04	0,0019	0,0052	0,0125	0,0402	0,0908	0,9133	0,96	0,985	0,9921	0,9964	0,9986	0,9995	0,0867	0,04	0,015	0,0079	0,0036	0,0014	0,0005
shus.00064	0	0	0	0	0	0	1	186	8482	9053	9423	9571	9654	9721	9744	9774	pct6	A	N10	shus.0006	Small	3	60	NonOutlier	2	-6.55	firthTrim0Fjernet0	0	0	0	0	0	0,000102312	0,01903008	0,867812564	0,926232863	0,964088398	0,979230612	0,987722529	0,99457745	0,996930632	0,132187436	0,073767137	0,035911602	0,020769388	0,012277471	0,00542255	0,003069368
shus.00074	0	0	0	0	0	0	1	163	8539	9040	9428	9567	9656	9717	9736	9753	pct6	A	N10	shus.0007	Small	3	60	NonOutlier	2	-6.55	firthTrim0Fjernet0	0	0	0	0	0	0,000102533	0,016712806	0,875525479	0,926894289	0,96667692	0,980928945	0,990054342	0,996308828	0,998256947	0,124474521	0,073105711	0,03332308	0,019071055	0,009945658	0,003691172	0,001743053
shus.00084	0	0	0	0	0	0	2	177	8504	9077	9436	9576	9668	9720	9734	9756	pct6	A	N10	shus.0008	Small	3	60	NonOutlier	2	-6.55	firthTrim0Fjernet0	0	0	0	0	0	0,000205002	0,018142681	0,871668717	0,930401804	0,967199672	0,981549815	0,99097991	0,996309963	0,997744977	0,128331283	0,069598196	0,032800328	0,018450185	0,00902009	0,003690037	0,002255023
shus.00094	0	0	0	0	0	0	0	173	8547	9123	9477	9596	9673	9722	9745	9772	pct6	A	N10	shus.0009	Small	3	60	NonOutlier	2	-6.55	firthTrim0Fjernet0	0	0	0	0	0	0	0,017703643	0,874641834	0,933585755	0,969811707	0,981989357	0,989869014	0,99488334	0,997237004	0,125358166	0,066414245	0,030188293	0,018010643	0,010130986	0,00511666	0,002762996
shus.00104	0	0	0	0	0	0	2	179	8462	9029	9430	9561	9641	9702	9730	9748	pct6	A	N10	shus.0010	Small	3	60	NonOutlier	2	-6.55	firthTrim0Fjernet0	0	0	0	0	0	0,00020517	0,018362741	0,868075503	0,92624128	0,967377924	0,980816578	0,989023389	0,995281083	0,998153467	0,131924497	0,07375872	0,032622076	0,019183422	0,010976611	0,004718917	0,001846533
shus.00015	0	7	14	36	93	185	504	1060	9289	9719	9897	9956	9980	9992	9999	10000	pct6	A	N10	shus.0001	Large	1	500	NonOutlier	2	-6.55	firthTrim0.05Fjernet0	7,00E-04	0,0014	0,0036	0,0093	0,0185	0,0504	0,106	0,9289	0,9719	0,9897	0,9956	0,998	0,9992	0,9999	0,0711	0,0281	0,0103	0,0044	0,002	0,0008	1,00E-04
shus.00025	0	3	8	36	85	172	489	1037	9294	9692	9897	9961	9982	9993	9996	10000	pct6	A	N10	shus.0002	Large	1	500	NonOutlier	2	-6.55	firthTrim0.05Fjernet0	3,00E-04	8,00E-04	0,0036	0,0085	0,0172	0,0489	0,1037	0,9294	0,9692	0,9897	0,9961	0,9982	0,9993	0,9996	0,0706	0,0308	0,0103	0,0039	0,0018	0,0007	0,0004
shus.00035	0	2	4	24	47	142	410	917	9093	9552	9832	9935	9972	9989	9995	10000	pct6	A	N10	shus.0003	Medium	2	300	NonOutlier	2	-6.55	firthTrim0.05Fjernet0	2,00E-04	4,00E-04	0,0024	0,0047	0,0142	0,041	0,0917	0,9093	0,9552	0,9832	0,9935	0,9972	0,9989	0,9995	0,0907	0,0448	0,0168	0,0065	0,0028	0,0011	0,0005
shus.00045	0	2	2	22	59	143	428	984	9143	9586	9864	9940	9975	9993	9998	10000	pct6	A	N10	shus.0004	Medium	2	300	NonOutlier	2	-6.55	firthTrim0.05Fjernet0	2,00E-04	2,00E-04	0,0022	0,0059	0,0143	0,0428	0,0984	0,9143	0,9586	0,9864	0,994	0,9975	0,9993	0,9998	0,0857	0,0414	0,0136	0,006	0,0025	0,0007	0,0002
shus.00055	0	3	8	19	52	125	402	908	9133	9600	9850	9921	9964	9986	9995	10000	pct6	A	N10	shus.0005	Medium	2	300	NonOutlier	2	-6.55	firthTrim0.05Fjernet0	3,00E-04	8,00E-04	0,0019	0,0052	0,0125	0,0402	0,0908	0,9133	0,96	0,985	0,9921	0,9964	0,9986	0,9995	0,0867	0,04	0,015	0,0079	0,0036	0,0014	0,0005
shus.00065	0	0	0	0	0	0	1	186	8482	9053	9423	9571	9654	9721	9744	9774	pct6	A	N10	shus.0006	Small	3	60	NonOutlier	2	-6.55	firthTrim0.05Fjernet0	0	0	0	0	0	0,000102312	0,01903008	0,867812564	0,926232863	0,964088398	0,979230612	0,987722529	0,99457745	0,996930632	0,132187436	0,073767137	0,035911602	0,020769388	0,012277471	0,00542255	0,003069368
shus.00075	0	0	0	0	0	0	1	163	8539	9040	9428	9567	9656	9717	9736	9753	pct6	A	N10	shus.0007	Small	3	60	NonOutlier	2	-6.55	firthTrim0.05Fjernet0	0	0	0	0	0	0,000102533	0,016712806	0,875525479	0,926894289	0,96667692	0,980928945	0,990054342	0,996308828	0,998256947	0,124474521	0,073105711	0,03332308	0,019071055	0,009945658	0,003691172	0,001743053
shus.00085	0	0	0	0	0	0	2	177	8504	9077	9436	9576	9668	9720	9734	9756	pct6	A	N10	shus.0008	Small	3	60	NonOutlier	2	-6.55	firthTrim0.05Fjernet0	0	0	0	0	0	0,000205002	0,018142681	0,871668717	0,930401804	0,967199672	0,981549815	0,99097991	0,996309963	0,997744977	0,128331283	0,069598196	0,032800328	0,018450185	0,00902009	0,003690037	0,002255023
shus.00095	0	0	0	0	0	0	0	173	8547	9123	9477	9596	9673	9722	9745	9772	pct6	A	N10	shus.0009	Small	3	60	NonOutlier	2	-6.55	firthTrim0.05Fjernet0	0	0	0	0	0	0	0,017703643	0,874641834	0,933585755	0,969811707	0,981989357	0,989869014	0,99488334	0,997237004	0,125358166	0,066414245	0,030188293	0,018010643	0,010130986	0,00511666	0,002762996
shus.00105	0	0	0	0	0	0	2	179	8462	9029	9430	9561	9641	9702	9730	9748	pct6	A	N10	shus.0010	Small	3	60	NonOutlier	2	-6.55	firthTrim0.05Fjernet0	0	0	0	0	0	0,00020517	0,018362741	0,868075503	0,92624128	0,967377924	0,980816578	0,989023389	0,995281083	0,998153467	0,131924497	0,07375872	0,032622076	0,019183422	0,010976611	0,004718917	0,001846533
shus.00016	0	9	14	37	90	173	483	1049	9378	9763	9913	9961	9981	9995	9999	10000	pct6	A	N10	shus.0001	Large	1	500	NonOutlier	2	-6.55	firthTrim0.1Fjernet0	9,00E-04	0,0014	0,0037	0,009	0,0173	0,0483	0,1049	0,9378	0,9763	0,9913	0,9961	0,9981	0,9995	0,9999	0,0622	0,0237	0,0087	0,0039	0,0019	0,0005	1,00E-04
shus.00026	0	5	8	36	83	179	456	1000	9396	9742	9915	9967	9986	9994	9996	10000	pct6	A	N10	shus.0002	Large	1	500	NonOutlier	2	-6.55	firthTrim0.1Fjernet0	5,00E-04	8,00E-04	0,0036	0,0083	0,0179	0,0456	0,1	0,9396	0,9742	0,9915	0,9967	0,9986	0,9994	0,9996	0,0604	0,0258	0,0085	0,0033	0,0014	0,0006	0,0004
shus.00036	0	3	10	26	57	150	412	888	9160	9593	9859	9939	9977	9992	9996	10000	pct6	A	N10	shus.0003	Medium	2	300	NonOutlier	2	-6.55	firthTrim0.1Fjernet0	3,00E-04	0,001	0,0026	0,0057	0,015	0,0412	0,0888	0,916	0,9593	0,9859	0,9939	0,9977	0,9992	0,9996	0,084	0,0407	0,0141	0,0061	0,0023	0,0008	0,0004
shus.00046	0	2	9	27	70	151	417	961	9250	9639	9893	9948	9979	9993	9996	10000	pct6	A	N10	shus.0004	Medium	2	300	NonOutlier	2	-6.55	firthTrim0.1Fjernet0	2,00E-04	9,00E-04	0,0027	0,007	0,0151	0,0417	0,0961	0,925	0,9639	0,9893	0,9948	0,9979	0,9993	0,9996	0,075	0,0361	0,0107	0,0052	0,0021	0,0007	0,0004
shus.00056	0	4	11	23	54	128	399	904	9238	9659	9866	9929	9966	9983	9994	10000	pct6	A	N10	shus.0005	Medium	2	300	NonOutlier	2	-6.55	firthTrim0.1Fjernet0	4,00E-04	0,0011	0,0023	0,0054	0,0128	0,0399	0,0904	0,9238	0,9659	0,9866	0,9929	0,9966	0,9983	0,9994	0,0762	0,0341	0,0134	0,0071	0,0034	0,0017	0,0006
shus.00066	0	0	0	0	0	0	1	272	8515	9061	9392	9548	9636	9709	9736	9774	pct6	A	N10	shus.0006	Small	3	60	NonOutlier	2	-6.55	firthTrim0.1Fjernet0	0	0	0	0	0	0,000102312	0,027828934	0,871188868	0,927051361	0,960916718	0,97687743	0,985880909	0,993349703	0,996112134	0,128811132	0,072948639	0,039083282	0,02312257	0,014119091	0,006650297	0,003887866
shus.00076	0	0	0	0	0	0	3	232	8563	9044	9409	9543	9640	9703	9731	9753	pct6	A	N10	shus.0007	Small	3	60	NonOutlier	2	-6.55	firthTrim0.1Fjernet0	0	0	0	0	0	0,000307598	0,023787553	0,877986261	0,927304419	0,964728801	0,978468164	0,988413821	0,994873372	0,997744284	0,122013739	0,072695581	0,035271199	0,021531836	0,011586179	0,005126628	0,002255716
shus.00086	0	0	0	0	0	0	3	251	8537	9084	9419	9555	9650	9711	9730	9756	pct6	A	N10	shus.0008	Small	3	60	NonOutlier	2	-6.55	firthTrim0.1Fjernet0	0	0	0	0	0	0,000307503	0,025727757	0,875051251	0,931119311	0,965457155	0,979397294	0,989134891	0,995387454	0,997334973	0,124948749	0,068880689	0,034542845	0,020602706	0,010865109	0,004612546	0,002665027
shus.00096	0	0	0	0	0	0	7	243	8585	9131	9455	9578	9653	9710	9733	9772	pct6	A	N10	shus.0009	Small	3	60	NonOutlier	2	-6.55	firthTrim0.1Fjernet0	0	0	0	0	0	0,000716332	0,024866967	0,878530495	0,934404421	0,967560377	0,98014736	0,98782235	0,993655342	0,996009005	0,121469505	0,065595579	0,032439623	0,01985264	0,01217765	0,006344658	0,003990995
shus.00106	0	0	0	0	0	0	3	258	8493	9034	9403	9546	9633	9687	9721	9748	pct6	A	N10	shus.0010	Small	3	60	NonOutlier	2	-6.55	firthTrim0.1Fjernet0	0	0	0	0	0	0,000307755	0,026466968	0,871255642	0,926754206	0,964608125	0,979277801	0,988202708	0,993742306	0,997230201	0,128744358	0,073245794	0,035391875	0,020722199	0,011797292	0,006257694	0,002769799
shus.00017	0	10	14	38	93	177	479	989	9491	9790	9921	9969	9987	9995	9999	10000	pct6	A	N10	shus.0001	Large	1	500	NonOutlier	2	-6.55	firthTrim0.25Fjernet0	0,001	0,0014	0,0038	0,0093	0,0177	0,0479	0,0989	0,9491	0,979	0,9921	0,9969	0,9987	0,9995	0,9999	0,0509	0,021	0,0079	0,0031	0,0013	0,0005	1,00E-04
shus.00027	0	6	10	42	92	186	443	952	9495	9774	9920	9964	9985	9995	9997	10000	pct6	A	N10	shus.0002	Large	1	500	NonOutlier	2	-6.55	firthTrim0.25Fjernet0	6,00E-04	0,001	0,0042	0,0092	0,0186	0,0443	0,0952	0,9495	0,9774	0,992	0,9964	0,9985	0,9995	0,9997	0,0505	0,0226	0,008	0,0036	0,0015	0,0005	0,0003
shus.00037	0	6	14	32	70	164	431	873	9256	9641	9870	9939	9971	9991	9995	10000	pct6	A	N10	shus.0003	Medium	2	300	NonOutlier	2	-6.55	firthTrim0.25Fjernet0	6,00E-04	0,0014	0,0032	0,007	0,0164	0,0431	0,0873	0,9256	0,9641	0,987	0,9939	0,9971	0,9991	0,9995	0,0744	0,0359	0,013	0,0061	0,0029	0,0009	0,0005
shus.00047	0	5	12	36	79	166	437	940	9316	9670	9899	9948	9976	9991	9995	10000	pct6	A	N10	shus.0004	Medium	2	300	NonOutlier	2	-6.55	firthTrim0.25Fjernet0	5,00E-04	0,0012	0,0036	0,0079	0,0166	0,0437	0,094	0,9316	0,967	0,9899	0,9948	0,9976	0,9991	0,9995	0,0684	0,033	0,0101	0,0052	0,0024	0,0009	0,0005
shus.00057	0	4	13	29	68	137	414	881	9321	9686	9866	9931	9958	9983	9990	10000	pct6	A	N10	shus.0005	Medium	2	300	NonOutlier	2	-6.55	firthTrim0.25Fjernet0	4,00E-04	0,0013	0,0029	0,0068	0,0137	0,0414	0,0881	0,9321	0,9686	0,9866	0,9931	0,9958	0,9983	0,999	0,0679	0,0314	0,0134	0,0069	0,0042	0,0017	0,001
shus.00067	0	0	0	0	0	0	5	330	8496	8999	9369	9538	9627	9696	9727	9774	pct6	A	N10	shus.0006	Small	3	60	NonOutlier	2	-6.55	firthTrim0.25Fjernet0	0	0	0	0	0	0,000511561	0,033763045	0,869244936	0,920708001	0,958563536	0,975854307	0,984960098	0,992019644	0,995191324	0,130755064	0,079291999	0,041436464	0,024145693	0,015039902	0,007980356	0,004808676
shus.00077	0	0	0	0	0	0	3	282	8539	9041	9382	9534	9628	9698	9726	9753	pct6	A	N10	shus.0007	Small	3	60	NonOutlier	2	-6.55	firthTrim0.25Fjernet0	0	0	0	0	0	0,000307598	0,02891418	0,875525479	0,926996821	0,961960422	0,977545371	0,987183431	0,99436071	0,997231621	0,124474521	0,073003179	0,038039578	0,022454629	0,012816569	0,00563929	0,002768379
shus.00087	0	0	0	0	0	0	5	293	8516	9057	9399	9536	9633	9711	9727	9756	pct6	A	N10	shus.0008	Small	3	60	NonOutlier	2	-6.55	firthTrim0.25Fjernet0	0	0	0	0	0	0,000512505	0,0300328	0,872898729	0,928351784	0,963407134	0,977449774	0,987392374	0,995387454	0,99702747	0,127101271	0,071648216	0,036592866	0,022550226	0,012607626	0,004612546	0,00297253
shus.00097	0	0	0	0	0	0	10	295	8565	9107	9449	9568	9646	9706	9733	9772	pct6	A	N10	shus.0009	Small	3	60	NonOutlier	2	-6.55	firthTrim0.25Fjernet0	0	0	0	0	0	0,001023332	0,030188293	0,876483831	0,931948424	0,966946377	0,979124028	0,987106017	0,993246009	0,996009005	0,123516169	0,068051576	0,033053623	0,020875972	0,012893983	0,006753991	0,003990995
shus.00107	0	0	0	0	0	0	4	309	8459	9007	9384	9535	9619	9683	9714	9748	pct6	A	N10	shus.0010	Small	3	60	NonOutlier	2	-6.55	firthTrim0.25Fjernet0	0	0	0	0	0	0,000410341	0,03169881	0,867767747	0,923984407	0,962659007	0,978149364	0,986766516	0,993331966	0,996512105	0,132232253	0,076015593	0,037340993	0,021850636	0,013233484	0,006668034	0,003487895
shus.00018	0	6	8	19	47	108	289	665	8680	9351	9760	9883	9941	9979	9990	10000	pct6	A	N10	shus.0001	Large	1	500	NonOutlier	2	-6.55	glmTrim0Fjernet0	6,00E-04	8,00E-04	0,0019	0,0047	0,0108	0,0289	0,0665	0,868	0,9351	0,976	0,9883	0,9941	0,9979	0,999	0,132	0,0649	0,024	0,0117	0,0059	0,0021	0,001
shus.00028	0	1	5	12	44	95	272	631	8619	9336	9745	9878	9945	9982	9991	10000	pct6	A	N10	shus.0002	Large	1	500	NonOutlier	2	-6.55	glmTrim0Fjernet0	1,00E-04	5,00E-04	0,0012	0,0044	0,0095	0,0272	0,0631	0,8619	0,9336	0,9745	0,9878	0,9945	0,9982	0,9991	0,1381	0,0664	0,0255	0,0122	0,0055	0,0018	0,0009
shus.00038	0	1	2	17	35	94	280	658	8613	9257	9680	9841	9932	9976	9989	10000	pct6	A	N10	shus.0003	Medium	2	300	NonOutlier	2	-6.55	glmTrim0Fjernet0	1,00E-04	2,00E-04	0,0017	0,0035	0,0094	0,028	0,0658	0,8613	0,9257	0,968	0,9841	0,9932	0,9976	0,9989	0,1387	0,0743	0,032	0,0159	0,0068	0,0024	0,0011
shus.00048	0	2	2	13	35	98	299	696	8640	9300	9713	9867	9938	9981	9992	10000	pct6	A	N10	shus.0004	Medium	2	300	NonOutlier	2	-6.55	glmTrim0Fjernet0	2,00E-04	2,00E-04	0,0013	0,0035	0,0098	0,0299	0,0696	0,864	0,93	0,9713	0,9867	0,9938	0,9981	0,9992	0,136	0,07	0,0287	0,0133	0,0062	0,0019	0,0008
shus.00058	0	3	5	16	32	77	279	662	8671	9309	9716	9852	9920	9968	9985	10000	pct6	A	N10	shus.0005	Medium	2	300	NonOutlier	2	-6.55	glmTrim0Fjernet0	3,00E-04	5,00E-04	0,0016	0,0032	0,0077	0,0279	0,0662	0,8671	0,9309	0,9716	0,9852	0,992	0,9968	0,9985	0,1329	0,0691	0,0284	0,0148	0,008	0,0032	0,0015
shus.00068	0	0	0	0	0	0	1	421	8527	9054	9411	9563	9642	9717	9735	9774	pct6	A	N10	shus.0006	Small	3	60	NonOutlier	2	-6.55	glmTrim0Fjernet0	0	0	0	0	0	0,000102312	0,04307346	0,872416616	0,926335175	0,962860651	0,978412114	0,986494782	0,994168201	0,996009822	0,127583384	0,073664825	0,037139349	0,021587886	0,013505218	0,005831799	0,003990178
shus.00078	0	0	0	0	0	0	5	412	8571	9043	9423	9556	9644	9712	9732	9753	pct6	A	N10	shus.0007	Small	3	60	NonOutlier	2	-6.55	glmTrim0Fjernet0	0	0	0	0	0	0,000512663	0,042243412	0,878806521	0,927201887	0,966164257	0,979801087	0,988823952	0,995796165	0,997846816	0,121193479	0,072798113	0,033835743	0,020198913	0,011176048	0,004203835	0,002153184
shus.00088	0	0	0	0	0	0	4	391	8537	9074	9431	9569	9656	9717	9734	9756	pct6	A	N10	shus.0008	Small	3	60	NonOutlier	2	-6.55	glmTrim0Fjernet0	0	0	0	0	0	0,000410004	0,040077901	0,875051251	0,930094301	0,966687167	0,980832308	0,989749897	0,99600246	0,997744977	0,124948749	0,069905699	0,033312833	0,019167692	0,010250103	0,00399754	0,002255023
shus.00098	0	0	0	0	0	0	4	400	8581	9126	9465	9590	9661	9720	9738	9772	pct6	A	N10	shus.0009	Small	3	60	NonOutlier	2	-6.55	glmTrim0Fjernet0	0	0	0	0	0	0,000409333	0,040933279	0,878121163	0,933892755	0,968583709	0,981375358	0,988641015	0,994678674	0,996520671	0,121878837	0,066107245	0,031416291	0,018624642	0,011358985	0,005321326	0,003479329
shus.00108	0	0	0	0	0	0	2	407	8513	9038	9431	9555	9637	9693	9724	9748	pct6	A	N10	shus.0010	Small	3	60	NonOutlier	2	-6.55	glmTrim0Fjernet0	0	0	0	0	0	0,00020517	0,041752154	0,873307345	0,927164547	0,967480509	0,980201067	0,988613049	0,994357817	0,997537957	0,126692655	0,072835453	0,032519491	0,019798933	0,011386951	0,005642183	0,002462043
shus.00019	0	6	8	19	47	108	289	665	8680	9351	9760	9883	9941	9979	9990	10000	pct6	A	N10	shus.0001	Large	1	500	NonOutlier	2	-6.55	glmTrim0.05Fjernet0	6,00E-04	8,00E-04	0,0019	0,0047	0,0108	0,0289	0,0665	0,868	0,9351	0,976	0,9883	0,9941	0,9979	0,999	0,132	0,0649	0,024	0,0117	0,0059	0,0021	0,001
shus.00029	0	1	5	12	44	95	272	631	8619	9336	9745	9878	9945	9982	9991	10000	pct6	A	N10	shus.0002	Large	1	500	NonOutlier	2	-6.55	glmTrim0.05Fjernet0	1,00E-04	5,00E-04	0,0012	0,0044	0,0095	0,0272	0,0631	0,8619	0,9336	0,9745	0,9878	0,9945	0,9982	0,9991	0,1381	0,0664	0,0255	0,0122	0,0055	0,0018	0,0009
shus.00039	0	1	2	17	35	94	280	658	8613	9257	9680	9841	9932	9976	9989	10000	pct6	A	N10	shus.0003	Medium	2	300	NonOutlier	2	-6.55	glmTrim0.05Fjernet0	1,00E-04	2,00E-04	0,0017	0,0035	0,0094	0,028	0,0658	0,8613	0,9257	0,968	0,9841	0,9932	0,9976	0,9989	0,1387	0,0743	0,032	0,0159	0,0068	0,0024	0,0011
shus.00049	0	2	2	13	35	98	299	696	8640	9300	9713	9867	9938	9981	9992	10000	pct6	A	N10	shus.0004	Medium	2	300	NonOutlier	2	-6.55	glmTrim0.05Fjernet0	2,00E-04	2,00E-04	0,0013	0,0035	0,0098	0,0299	0,0696	0,864	0,93	0,9713	0,9867	0,9938	0,9981	0,9992	0,136	0,07	0,0287	0,0133	0,0062	0,0019	0,0008
shus.00059	0	3	5	16	32	77	279	662	8671	9309	9716	9852	9920	9968	9985	10000	pct6	A	N10	shus.0005	Medium	2	300	NonOutlier	2	-6.55	glmTrim0.05Fjernet0	3,00E-04	5,00E-04	0,0016	0,0032	0,0077	0,0279	0,0662	0,8671	0,9309	0,9716	0,9852	0,992	0,9968	0,9985	0,1329	0,0691	0,0284	0,0148	0,008	0,0032	0,0015
shus.00069	0	0	0	0	0	0	1	421	8527	9054	9411	9563	9642	9717	9735	9774	pct6	A	N10	shus.0006	Small	3	60	NonOutlier	2	-6.55	glmTrim0.05Fjernet0	0	0	0	0	0	0,000102312	0,04307346	0,872416616	0,926335175	0,962860651	0,978412114	0,986494782	0,994168201	0,996009822	0,127583384	0,073664825	0,037139349	0,021587886	0,013505218	0,005831799	0,003990178
shus.00079	0	0	0	0	0	0	5	412	8571	9043	9423	9556	9644	9712	9732	9753	pct6	A	N10	shus.0007	Small	3	60	NonOutlier	2	-6.55	glmTrim0.05Fjernet0	0	0	0	0	0	0,000512663	0,042243412	0,878806521	0,927201887	0,966164257	0,979801087	0,988823952	0,995796165	0,997846816	0,121193479	0,072798113	0,033835743	0,020198913	0,011176048	0,004203835	0,002153184
shus.00089	0	0	0	0	0	0	4	391	8537	9074	9431	9569	9656	9717	9734	9756	pct6	A	N10	shus.0008	Small	3	60	NonOutlier	2	-6.55	glmTrim0.05Fjernet0	0	0	0	0	0	0,000410004	0,040077901	0,875051251	0,930094301	0,966687167	0,980832308	0,989749897	0,99600246	0,997744977	0,124948749	0,069905699	0,033312833	0,019167692	0,010250103	0,00399754	0,002255023
shus.00099	0	0	0	0	0	0	4	400	8581	9126	9465	9590	9661	9720	9738	9772	pct6	A	N10	shus.0009	Small	3	60	NonOutlier	2	-6.55	glmTrim0.05Fjernet0	0	0	0	0	0	0,000409333	0,040933279	0,878121163	0,933892755	0,968583709	0,981375358	0,988641015	0,994678674	0,996520671	0,121878837	0,066107245	0,031416291	0,018624642	0,011358985	0,005321326	0,003479329
shus.00109	0	0	0	0	0	0	2	407	8513	9038	9431	9555	9637	9693	9724	9748	pct6	A	N10	shus.0010	Small	3	60	NonOutlier	2	-6.55	glmTrim0.05Fjernet0	0	0	0	0	0	0,00020517	0,041752154	0,873307345	0,927164547	0,967480509	0,980201067	0,988613049	0,994357817	0,997537957	0,126692655	0,072835453	0,032519491	0,019798933	0,011386951	0,005642183	0,002462043
shus.000110	0	4	8	19	47	108	290	676	8943	9538	9824	9917	9960	9985	9994	10000	pct6	A	N10	shus.0001	Large	1	500	NonOutlier	2	-6.55	glmTrim0.1Fjernet0	4,00E-04	8,00E-04	0,0019	0,0047	0,0108	0,029	0,0676	0,8943	0,9538	0,9824	0,9917	0,996	0,9985	0,9994	0,1057	0,0462	0,0176	0,0083	0,004	0,0015	0,0006
shus.000210	0	3	5	15	41	96	283	620	8941	9531	9822	9918	9966	9988	9995	10000	pct6	A	N10	shus.0002	Large	1	500	NonOutlier	2	-6.55	glmTrim0.1Fjernet0	3,00E-04	5,00E-04	0,0015	0,0041	0,0096	0,0283	0,062	0,8941	0,9531	0,9822	0,9918	0,9966	0,9988	0,9995	0,1059	0,0469	0,0178	0,0082	0,0034	0,0012	0,0005
shus.000310	0	2	7	21	42	109	295	676	8857	9391	9763	9884	9954	9982	9992	10000	pct6	A	N10	shus.0003	Medium	2	300	NonOutlier	2	-6.55	glmTrim0.1Fjernet0	2,00E-04	7,00E-04	0,0021	0,0042	0,0109	0,0295	0,0676	0,8857	0,9391	0,9763	0,9884	0,9954	0,9982	0,9992	0,1143	0,0609	0,0237	0,0116	0,0046	0,0018	0,0008
shus.000410	0	2	3	19	43	108	311	723	8908	9446	9801	9906	9957	9984	9993	10000	pct6	A	N10	shus.0004	Medium	2	300	NonOutlier	2	-6.55	glmTrim0.1Fjernet0	2,00E-04	3,00E-04	0,0019	0,0043	0,0108	0,0311	0,0723	0,8908	0,9446	0,9801	0,9906	0,9957	0,9984	0,9993	0,1092	0,0554	0,0199	0,0094	0,0043	0,0016	0,0007
shus.000510	0	3	7	17	38	84	295	684	8920	9470	9783	9883	9939	9976	9984	10000	pct6	A	N10	shus.0005	Medium	2	300	NonOutlier	2	-6.55	glmTrim0.1Fjernet0	3,00E-04	7,00E-04	0,0017	0,0038	0,0084	0,0295	0,0684	0,892	0,947	0,9783	0,9883	0,9939	0,9976	0,9984	0,108	0,053	0,0217	0,0117	0,0061	0,0024	0,0016
shus.000610	0	0	0	0	0	0	17	519	8613	9101	9408	9555	9636	9711	9734	9774	pct6	A	N10	shus.0006	Small	3	60	NonOutlier	2	-6.55	glmTrim0.1Fjernet0	0	0	0	0	0	0,001739308	0,053100061	0,88121547	0,931143851	0,962553714	0,977593616	0,985880909	0,993554328	0,99590751	0,11878453	0,068856149	0,037446286	0,022406384	0,014119091	0,006445672	0,00409249
shus.000710	0	0	0	0	0	0	18	544	8647	9090	9432	9550	9640	9704	9732	9753	pct6	A	N10	shus.0007	Small	3	60	NonOutlier	2	-6.55	glmTrim0.1Fjernet0	0	0	0	0	0	0,001845586	0,055777709	0,886598995	0,932020917	0,96708705	0,979185892	0,988413821	0,994975905	0,997846816	0,113401005	0,067979083	0,03291295	0,020814108	0,011586179	0,005024095	0,002153184
shus.000810	0	0	0	0	0	0	21	542	8644	9127	9439	9567	9653	9712	9731	9756	pct6	A	N10	shus.0008	Small	3	60	NonOutlier	2	-6.55	glmTrim0.1Fjernet0	0	0	0	0	0	0,002152522	0,055555556	0,88601886	0,935526855	0,967507175	0,980627306	0,989442394	0,995489955	0,997437474	0,11398114	0,064473145	0,032492825	0,019372694	0,010557606	0,004510045	0,002562526
shus.000910	0	0	0	0	0	0	26	522	8667	9178	9469	9581	9652	9710	9735	9772	pct6	A	N10	shus.0009	Small	3	60	NonOutlier	2	-6.55	glmTrim0.1Fjernet0	0	0	0	0	0	0,002660663	0,053417929	0,886921817	0,939214081	0,968993041	0,980454359	0,987720016	0,993655342	0,996213672	0,113078183	0,060785919	0,031006959	0,019545641	0,012279984	0,006344658	0,003786328
shus.001010	0	0	0	0	0	0	19	572	8597	9091	9425	9554	9636	9686	9719	9748	pct6	A	N10	shus.0010	Small	3	60	NonOutlier	2	-6.55	glmTrim0.1Fjernet0	0	0	0	0	0	0,001949118	0,058678703	0,881924497	0,932601559	0,966864998	0,980098482	0,988510464	0,993639721	0,997025031	0,118075503	0,067398441	0,033135002	0,019901518	0,011489536	0,006360279	0,002974969
shus.000111	0	5	10	22	53	107	297	666	9191	9646	9867	9937	9972	9992	9997	10000	pct6	A	N10	shus.0001	Large	1	500	NonOutlier	2	-6.55	glmTrim0.25Fjernet0	5,00E-04	0,001	0,0022	0,0053	0,0107	0,0297	0,0666	0,9191	0,9646	0,9867	0,9937	0,9972	0,9992	0,9997	0,0809	0,0354	0,0133	0,0063	0,0028	0,0008	0,0003
shus.000211	0	3	7	18	46	107	277	611	9175	9635	9864	9934	9972	9992	9995	10000	pct6	A	N10	shus.0002	Large	1	500	NonOutlier	2	-6.55	glmTrim0.25Fjernet0	3,00E-04	7,00E-04	0,0018	0,0046	0,0107	0,0277	0,0611	0,9175	0,9635	0,9864	0,9934	0,9972	0,9992	0,9995	0,0825	0,0365	0,0136	0,0066	0,0028	0,0008	0,0005
shus.000311	0	3	7	26	48	119	326	710	9039	9497	9813	9914	9955	9987	9993	10000	pct6	A	N10	shus.0003	Medium	2	300	NonOutlier	2	-6.55	glmTrim0.25Fjernet0	3,00E-04	7,00E-04	0,0026	0,0048	0,0119	0,0326	0,071	0,9039	0,9497	0,9813	0,9914	0,9955	0,9987	0,9993	0,0961	0,0503	0,0187	0,0086	0,0045	0,0013	0,0007
shus.000411	0	3	8	22	54	120	341	740	9111	9556	9836	9920	9961	9987	9994	10000	pct6	A	N10	shus.0004	Medium	2	300	NonOutlier	2	-6.55	glmTrim0.25Fjernet0	3,00E-04	8,00E-04	0,0022	0,0054	0,012	0,0341	0,074	0,9111	0,9556	0,9836	0,992	0,9961	0,9987	0,9994	0,0889	0,0444	0,0164	0,008	0,0039	0,0013	0,0006
shus.000511	0	3	11	20	47	105	314	686	9096	9558	9818	9899	9946	9978	9983	10000	pct6	A	N10	shus.0005	Medium	2	300	NonOutlier	2	-6.55	glmTrim0.25Fjernet0	3,00E-04	0,0011	0,002	0,0047	0,0105	0,0314	0,0686	0,9096	0,9558	0,9818	0,9899	0,9946	0,9978	0,9983	0,0904	0,0442	0,0182	0,0101	0,0054	0,0022	0,0017
shus.000611	0	0	0	0	0	0	27	655	8628	9102	9405	9565	9641	9702	9731	9774	pct6	A	N10	shus.0006	Small	3	60	NonOutlier	2	-6.55	glmTrim0.25Fjernet0	0	0	0	0	0	0,002762431	0,067014528	0,882750153	0,931246163	0,962246777	0,978616738	0,98639247	0,992633517	0,995600573	0,117249847	0,068753837	0,037753223	0,021383262	0,01360753	0,007366483	0,004399427
shus.000711	0	0	0	0	0	0	33	657	8669	9113	9425	9558	9639	9702	9727	9753	pct6	A	N10	shus.0007	Small	3	60	NonOutlier	2	-6.55	glmTrim0.25Fjernet0	0	0	0	0	0	0,003383574	0,067363888	0,888854711	0,934379165	0,966369322	0,980006152	0,988311289	0,99477084	0,997334154	0,111145289	0,065620835	0,033630678	0,019993848	0,011688711	0,00522916	0,002665846
shus.000811	0	0	0	0	0	0	33	658	8671	9131	9441	9562	9648	9714	9728	9756	pct6	A	N10	shus.0008	Small	3	60	NonOutlier	2	-6.55	glmTrim0.25Fjernet0	0	0	0	0	0	0,003382534	0,067445674	0,888786388	0,935936859	0,967712177	0,980114801	0,988929889	0,995694957	0,997129971	0,111213612	0,064063141	0,032287823	0,019885199	0,011070111	0,004305043	0,002870029
shus.000911	0	0	0	0	0	0	36	648	8708	9174	9477	9582	9659	9710	9733	9772	pct6	A	N10	shus.0009	Small	3	60	NonOutlier	2	-6.55	glmTrim0.25Fjernet0	0	0	0	0	0	0,003683995	0,066311912	0,891117479	0,938804748	0,969811707	0,980556693	0,988436349	0,993655342	0,996009005	0,108882521	0,061195252	0,030188293	0,019443307	0,011563651	0,006344658	0,003990995
shus.001011	0	0	0	0	0	0	31	693	8612	9088	9418	9550	9624	9691	9718	9748	pct6	A	N10	shus.0010	Small	3	60	NonOutlier	2	-6.55	glmTrim0.25Fjernet0	0	0	0	0	0	0,00318014	0,071091506	0,883463275	0,932293804	0,966146902	0,979688141	0,987279442	0,994152647	0,996922446	0,116536725	0,067706196	0,033853098	0,020311859	0,012720558	0,005847353	0,003077554
shus.000112	0	6	7	16	39	92	249	584	8816	9413	9784	9896	9947	9983	9991	10000	pct6	A	N10	shus.0001	Large	1	500	NonOutlier	2	-6.55	glmTrim0Fjernet-1	6,00E-04	7,00E-04	0,0016	0,0039	0,0092	0,0249	0,0584	0,8816	0,9413	0,9784	0,9896	0,9947	0,9983	0,9991	0,1184	0,0587	0,0216	0,0104	0,0053	0,0017	0,0009
shus.000212	0	1	5	11	39	86	243	555	8766	9406	9772	9887	9948	9983	9991	10000	pct6	A	N10	shus.0002	Large	1	500	NonOutlier	2	-6.55	glmTrim0Fjernet-1	1,00E-04	5,00E-04	0,0011	0,0039	0,0086	0,0243	0,0555	0,8766	0,9406	0,9772	0,9887	0,9948	0,9983	0,9991	0,1234	0,0594	0,0228	0,0113	0,0052	0,0017	0,0009
shus.000312	0	1	2	15	33	84	248	586	8772	9348	9709	9858	9935	9978	9989	10000	pct6	A	N10	shus.0003	Medium	2	300	NonOutlier	2	-6.55	glmTrim0Fjernet-1	1,00E-04	2,00E-04	0,0015	0,0033	0,0084	0,0248	0,0586	0,8772	0,9348	0,9709	0,9858	0,9935	0,9978	0,9989	0,1228	0,0652	0,0291	0,0142	0,0065	0,0022	0,0011
shus.000412	0	2	2	10	27	81	254	597	8802	9380	9730	9873	9939	9981	9992	10000	pct6	A	N10	shus.0004	Medium	2	300	NonOutlier	2	-6.55	glmTrim0Fjernet-1	2,00E-04	2,00E-04	0,001	0,0027	0,0081	0,0254	0,0597	0,8802	0,938	0,973	0,9873	0,9939	0,9981	0,9992	0,1198	0,062	0,027	0,0127	0,0061	0,0019	0,0008
shus.000512	0	3	4	13	26	63	237	569	8812	9381	9750	9875	9932	9974	9988	10000	pct6	A	N10	shus.0005	Medium	2	300	NonOutlier	2	-6.55	glmTrim0Fjernet-1	3,00E-04	4,00E-04	0,0013	0,0026	0,0063	0,0237	0,0569	0,8812	0,9381	0,975	0,9875	0,9932	0,9974	0,9988	0,1188	0,0619	0,025	0,0125	0,0068	0,0026	0,0012
shus.000612	0	0	0	0	0	0	1	384	8876	9350	9673	9812	9884	9949	9966	10000	pct6	A	N10	shus.0006	Small	3	60	NonOutlier	2	-6.55	glmTrim0Fjernet-1	0	0	0	0	0	1,00E-04	0,0384	0,8876	0,935	0,9673	0,9812	0,9884	0,9949	0,9966	0,1124	0,065	0,0327	0,0188	0,0116	0,0051	0,0034
shus.000712	0	0	0	0	0	0	4	374	8916	9344	9689	9816	9898	9961	9979	10000	pct6	A	N10	shus.0007	Small	3	60	NonOutlier	2	-6.55	glmTrim0Fjernet-1	0	0	0	0	0	4,00E-04	0,0374	0,8916	0,9344	0,9689	0,9816	0,9898	0,9961	0,9979	0,1084	0,0656	0,0311	0,0184	0,0102	0,0039	0,0021
shus.000812	0	0	0	0	0	0	4	361	8904	9385	9700	9828	9912	9966	9979	10000	pct6	A	N10	shus.0008	Small	3	60	NonOutlier	2	-6.55	glmTrim0Fjernet-1	0	0	0	0	0	4,00E-04	0,0361	0,8904	0,9385	0,97	0,9828	0,9912	0,9966	0,9979	0,1096	0,0615	0,03	0,0172	0,0088	0,0034	0,0021
shus.000912	0	0	0	0	0	0	4	351	8901	9402	9715	9831	9897	9954	9969	10000	pct6	A	N10	shus.0009	Small	3	60	NonOutlier	2	-6.55	glmTrim0Fjernet-1	0	0	0	0	0	4,00E-04	0,0351	0,8901	0,9402	0,9715	0,9831	0,9897	0,9954	0,9969	0,1099	0,0598	0,0285	0,0169	0,0103	0,0046	0,0031
shus.001012	0	0	0	0	0	0	1	372	8879	9355	9709	9824	9900	9950	9977	10000	pct6	A	N10	shus.0010	Small	3	60	NonOutlier	2	-6.55	glmTrim0Fjernet-1	0	0	0	0	0	1,00E-04	0,0372	0,8879	0,9355	0,9709	0,9824	0,99	0,995	0,9977	0,1121	0,0645	0,0291	0,0176	0,01	0,005	0,0023
shus.000113	0	6	7	16	39	92	249	584	8816	9413	9784	9896	9947	9983	9991	10000	pct6	A	N10	shus.0001	Large	1	500	NonOutlier	2	-6.55	glmTrim0.05Fjernet-1	6,00E-04	7,00E-04	0,0016	0,0039	0,0092	0,0249	0,0584	0,8816	0,9413	0,9784	0,9896	0,9947	0,9983	0,9991	0,1184	0,0587	0,0216	0,0104	0,0053	0,0017	0,0009
shus.000213	0	1	5	11	39	86	243	555	8766	9406	9772	9887	9948	9983	9991	10000	pct6	A	N10	shus.0002	Large	1	500	NonOutlier	2	-6.55	glmTrim0.05Fjernet-1	1,00E-04	5,00E-04	0,0011	0,0039	0,0086	0,0243	0,0555	0,8766	0,9406	0,9772	0,9887	0,9948	0,9983	0,9991	0,1234	0,0594	0,0228	0,0113	0,0052	0,0017	0,0009
shus.000313	0	1	2	15	33	84	248	586	8772	9348	9709	9858	9935	9978	9989	10000	pct6	A	N10	shus.0003	Medium	2	300	NonOutlier	2	-6.55	glmTrim0.05Fjernet-1	1,00E-04	2,00E-04	0,0015	0,0033	0,0084	0,0248	0,0586	0,8772	0,9348	0,9709	0,9858	0,9935	0,9978	0,9989	0,1228	0,0652	0,0291	0,0142	0,0065	0,0022	0,0011
shus.000413	0	2	2	10	27	81	254	597	8802	9380	9730	9873	9939	9981	9992	10000	pct6	A	N10	shus.0004	Medium	2	300	NonOutlier	2	-6.55	glmTrim0.05Fjernet-1	2,00E-04	2,00E-04	0,001	0,0027	0,0081	0,0254	0,0597	0,8802	0,938	0,973	0,9873	0,9939	0,9981	0,9992	0,1198	0,062	0,027	0,0127	0,0061	0,0019	0,0008
shus.000513	0	3	4	13	26	63	237	569	8812	9381	9750	9875	9932	9974	9988	10000	pct6	A	N10	shus.0005	Medium	2	300	NonOutlier	2	-6.55	glmTrim0.05Fjernet-1	3,00E-04	4,00E-04	0,0013	0,0026	0,0063	0,0237	0,0569	0,8812	0,9381	0,975	0,9875	0,9932	0,9974	0,9988	0,1188	0,0619	0,025	0,0125	0,0068	0,0026	0,0012
shus.000613	0	0	0	0	0	0	1	384	8876	9350	9673	9812	9884	9949	9966	10000	pct6	A	N10	shus.0006	Small	3	60	NonOutlier	2	-6.55	glmTrim0.05Fjernet-1	0	0	0	0	0	1,00E-04	0,0384	0,8876	0,935	0,9673	0,9812	0,9884	0,9949	0,9966	0,1124	0,065	0,0327	0,0188	0,0116	0,0051	0,0034
shus.000713	0	0	0	0	0	0	4	374	8916	9344	9689	9816	9898	9961	9979	10000	pct6	A	N10	shus.0007	Small	3	60	NonOutlier	2	-6.55	glmTrim0.05Fjernet-1	0	0	0	0	0	4,00E-04	0,0374	0,8916	0,9344	0,9689	0,9816	0,9898	0,9961	0,9979	0,1084	0,0656	0,0311	0,0184	0,0102	0,0039	0,0021
shus.000813	0	0	0	0	0	0	4	361	8904	9385	9700	9828	9912	9966	9979	10000	pct6	A	N10	shus.0008	Small	3	60	NonOutlier	2	-6.55	glmTrim0.05Fjernet-1	0	0	0	0	0	4,00E-04	0,0361	0,8904	0,9385	0,97	0,9828	0,9912	0,9966	0,9979	0,1096	0,0615	0,03	0,0172	0,0088	0,0034	0,0021
shus.000913	0	0	0	0	0	0	4	351	8901	9402	9715	9831	9897	9954	9969	10000	pct6	A	N10	shus.0009	Small	3	60	NonOutlier	2	-6.55	glmTrim0.05Fjernet-1	0	0	0	0	0	4,00E-04	0,0351	0,8901	0,9402	0,9715	0,9831	0,9897	0,9954	0,9969	0,1099	0,0598	0,0285	0,0169	0,0103	0,0046	0,0031
shus.001013	0	0	0	0	0	0	1	372	8879	9355	9709	9824	9900	9950	9977	10000	pct6	A	N10	shus.0010	Small	3	60	NonOutlier	2	-6.55	glmTrim0.05Fjernet-1	0	0	0	0	0	1,00E-04	0,0372	0,8879	0,9355	0,9709	0,9824	0,99	0,995	0,9977	0,1121	0,0645	0,0291	0,0176	0,01	0,005	0,0023
shus.000114	0	4	7	16	39	92	250	595	9079	9600	9848	9930	9966	9989	9995	10000	pct6	A	N10	shus.0001	Large	1	500	NonOutlier	2	-6.55	glmTrim0.1Fjernet-1	4,00E-04	7,00E-04	0,0016	0,0039	0,0092	0,025	0,0595	0,9079	0,96	0,9848	0,993	0,9966	0,9989	0,9995	0,0921	0,04	0,0152	0,007	0,0034	0,0011	0,0005
shus.000214	0	3	5	14	36	87	254	544	9088	9601	9849	9927	9969	9989	9995	10000	pct6	A	N10	shus.0002	Large	1	500	NonOutlier	2	-6.55	glmTrim0.1Fjernet-1	3,00E-04	5,00E-04	0,0014	0,0036	0,0087	0,0254	0,0544	0,9088	0,9601	0,9849	0,9927	0,9969	0,9989	0,9995	0,0912	0,0399	0,0151	0,0073	0,0031	0,0011	0,0005
shus.000314	0	2	7	19	40	99	263	604	9016	9482	9792	9901	9957	9984	9992	10000	pct6	A	N10	shus.0003	Medium	2	300	NonOutlier	2	-6.55	glmTrim0.1Fjernet-1	2,00E-04	7,00E-04	0,0019	0,004	0,0099	0,0263	0,0604	0,9016	0,9482	0,9792	0,9901	0,9957	0,9984	0,9992	0,0984	0,0518	0,0208	0,0099	0,0043	0,0016	0,0008
shus.000414	0	2	3	16	35	91	266	624	9070	9526	9818	9912	9958	9984	9993	10000	pct6	A	N10	shus.0004	Medium	2	300	NonOutlier	2	-6.55	glmTrim0.1Fjernet-1	2,00E-04	3,00E-04	0,0016	0,0035	0,0091	0,0266	0,0624	0,907	0,9526	0,9818	0,9912	0,9958	0,9984	0,9993	0,093	0,0474	0,0182	0,0088	0,0042	0,0016	0,0007
shus.000514	0	3	6	14	32	70	253	591	9061	9542	9817	9906	9951	9982	9987	10000	pct6	A	N10	shus.0005	Medium	2	300	NonOutlier	2	-6.55	glmTrim0.1Fjernet-1	3,00E-04	6,00E-04	0,0014	0,0032	0,007	0,0253	0,0591	0,9061	0,9542	0,9817	0,9906	0,9951	0,9982	0,9987	0,0939	0,0458	0,0183	0,0094	0,0049	0,0018	0,0013
shus.000614	0	0	0	0	0	0	17	482	8962	9397	9670	9804	9878	9943	9965	10000	pct6	A	N10	shus.0006	Small	3	60	NonOutlier	2	-6.55	glmTrim0.1Fjernet-1	0	0	0	0	0	0,0017	0,0482	0,8962	0,9397	0,967	0,9804	0,9878	0,9943	0,9965	0,1038	0,0603	0,033	0,0196	0,0122	0,0057	0,0035
shus.000714	0	0	0	0	0	0	17	506	8992	9391	9698	9810	9894	9953	9979	10000	pct6	A	N10	shus.0007	Small	3	60	NonOutlier	2	-6.55	glmTrim0.1Fjernet-1	0	0	0	0	0	0,0017	0,0506	0,8992	0,9391	0,9698	0,981	0,9894	0,9953	0,9979	0,1008	0,0609	0,0302	0,019	0,0106	0,0047	0,0021
shus.000814	0	0	0	0	0	0	21	512	9011	9438	9708	9826	9909	9961	9976	10000	pct6	A	N10	shus.0008	Small	3	60	NonOutlier	2	-6.55	glmTrim0.1Fjernet-1	0	0	0	0	0	0,0021	0,0512	0,9011	0,9438	0,9708	0,9826	0,9909	0,9961	0,9976	0,0989	0,0562	0,0292	0,0174	0,0091	0,0039	0,0024
shus.000914	0	0	0	0	0	0	26	473	8987	9454	9719	9822	9888	9944	9966	10000	pct6	A	N10	shus.0009	Small	3	60	NonOutlier	2	-6.55	glmTrim0.1Fjernet-1	0	0	0	0	0	0,0026	0,0473	0,8987	0,9454	0,9719	0,9822	0,9888	0,9944	0,9966	0,1013	0,0546	0,0281	0,0178	0,0112	0,0056	0,0034
shus.001014	0	0	0	0	0	0	18	537	8963	9408	9703	9823	9899	9943	9972	10000	pct6	A	N10	shus.0010	Small	3	60	NonOutlier	2	-6.55	glmTrim0.1Fjernet-1	0	0	0	0	0	0,0018	0,0537	0,8963	0,9408	0,9703	0,9823	0,9899	0,9943	0,9972	0,1037	0,0592	0,0297	0,0177	0,0101	0,0057	0,0028
shus.000115	0	4	9	20	44	90	259	579	9267	9678	9881	9945	9974	9993	9998	10000	pct6	A	N10	shus.0001	Large	1	500	NonOutlier	2	-6.55	glmTrim0.25Fjernet-1	4,00E-04	9,00E-04	0,002	0,0044	0,009	0,0259	0,0579	0,9267	0,9678	0,9881	0,9945	0,9974	0,9993	0,9998	0,0733	0,0322	0,0119	0,0055	0,0026	0,0007	0,0002
shus.000215	0	3	7	16	43	97	251	539	9256	9675	9880	9939	9973	9993	9995	10000	pct6	A	N10	shus.0002	Large	1	500	NonOutlier	2	-6.55	glmTrim0.25Fjernet-1	3,00E-04	7,00E-04	0,0016	0,0043	0,0097	0,0251	0,0539	0,9256	0,9675	0,988	0,9939	0,9973	0,9993	0,9995	0,0744	0,0325	0,012	0,0061	0,0027	0,0007	0,0005
shus.000315	0	3	7	24	46	103	286	636	9146	9546	9830	9922	9961	9990	9994	10000	pct6	A	N10	shus.0003	Medium	2	300	NonOutlier	2	-6.55	glmTrim0.25Fjernet-1	3,00E-04	7,00E-04	0,0024	0,0046	0,0103	0,0286	0,0636	0,9146	0,9546	0,983	0,9922	0,9961	0,999	0,9994	0,0854	0,0454	0,017	0,0078	0,0039	0,001	0,0006
shus.000415	0	3	6	17	44	102	289	639	9201	9594	9846	9921	9962	9987	9994	10000	pct6	A	N10	shus.0004	Medium	2	300	NonOutlier	2	-6.55	glmTrim0.25Fjernet-1	3,00E-04	6,00E-04	0,0017	0,0044	0,0102	0,0289	0,0639	0,9201	0,9594	0,9846	0,9921	0,9962	0,9987	0,9994	0,0799	0,0406	0,0154	0,0079	0,0038	0,0013	0,0006
shus.000515	0	3	8	16	36	87	266	595	9188	9605	9839	9913	9956	9980	9985	10000	pct6	A	N10	shus.0005	Medium	2	300	NonOutlier	2	-6.55	glmTrim0.25Fjernet-1	3,00E-04	8,00E-04	0,0016	0,0036	0,0087	0,0266	0,0595	0,9188	0,9605	0,9839	0,9913	0,9956	0,998	0,9985	0,0812	0,0395	0,0161	0,0087	0,0044	0,002	0,0015
shus.000615	0	0	0	0	0	0	25	592	8967	9394	9668	9811	9882	9936	9961	10000	pct6	A	N10	shus.0006	Small	3	60	NonOutlier	2	-6.55	glmTrim0.25Fjernet-1	0	0	0	0	0	0,0025	0,0592	0,8967	0,9394	0,9668	0,9811	0,9882	0,9936	0,9961	0,1033	0,0606	0,0332	0,0189	0,0118	0,0064	0,0039
shus.000715	0	0	0	0	0	0	29	596	9007	9409	9694	9818	9895	9954	9974	10000	pct6	A	N10	shus.0007	Small	3	60	NonOutlier	2	-6.55	glmTrim0.25Fjernet-1	0	0	0	0	0	0,0029	0,0596	0,9007	0,9409	0,9694	0,9818	0,9895	0,9954	0,9974	0,0993	0,0591	0,0306	0,0182	0,0105	0,0046	0,0026
shus.000815	0	0	0	0	0	0	28	597	9022	9436	9711	9823	9904	9964	9976	10000	pct6	A	N10	shus.0008	Small	3	60	NonOutlier	2	-6.55	glmTrim0.25Fjernet-1	0	0	0	0	0	0,0028	0,0597	0,9022	0,9436	0,9711	0,9823	0,9904	0,9964	0,9976	0,0978	0,0564	0,0289	0,0177	0,0096	0,0036	0,0024
shus.000915	0	0	0	0	0	0	31	568	9027	9454	9731	9823	9895	9942	9964	10000	pct6	A	N10	shus.0009	Small	3	60	NonOutlier	2	-6.55	glmTrim0.25Fjernet-1	0	0	0	0	0	0,0031	0,0568	0,9027	0,9454	0,9731	0,9823	0,9895	0,9942	0,9964	0,0973	0,0546	0,0269	0,0177	0,0105	0,0058	0,0036
shus.001015	0	0	0	0	0	0	28	635	8972	9404	9699	9822	9890	9947	9974	10000	pct6	A	N10	shus.0010	Small	3	60	NonOutlier	2	-6.55	glmTrim0.25Fjernet-1	0	0	0	0	0	0,0028	0,0635	0,8972	0,9404	0,9699	0,9822	0,989	0,9947	0,9974	0,1028	0,0596	0,0301	0,0178	0,011	0,0053	0,0026
shus.000116	0	2	2	8	30	70	267	731	9259	9697	9903	9946	9978	9993	9998	10000	pct6	A	N10	shus.0001	Large	1	500	NonOutlier	2	-6.55	OE.std	2,00E-04	2,00E-04	8,00E-04	0,003	0,007	0,0267	0,0731	0,9259	0,9697	0,9903	0,9946	0,9978	0,9993	0,9998	0,0741	0,0303	0,0097	0,0054	0,0022	0,0007	0,0002
shus.000216	0	1	4	11	27	77	264	643	9259	9678	9891	9954	9981	9991	9994	10000	pct6	A	N10	shus.0002	Large	1	500	NonOutlier	2	-6.55	OE.std	1,00E-04	4,00E-04	0,0011	0,0027	0,0077	0,0264	0,0643	0,9259	0,9678	0,9891	0,9954	0,9981	0,9991	0,9994	0,0741	0,0322	0,0109	0,0046	0,0019	0,0009	0,0006
shus.000316	0	0	3	19	43	101	336	784	9063	9508	9809	9905	9954	9982	9992	10000	pct6	A	N10	shus.0003	Medium	2	300	NonOutlier	2	-6.55	OE.std	0	3,00E-04	0,0019	0,0043	0,0101	0,0336	0,0784	0,9063	0,9508	0,9809	0,9905	0,9954	0,9982	0,9992	0,0937	0,0492	0,0191	0,0095	0,0046	0,0018	0,0008
shus.000416	0	0	5	11	38	95	354	827	9120	9570	9833	9924	9966	9985	9993	10000	pct6	A	N10	shus.0004	Medium	2	300	NonOutlier	2	-6.55	OE.std	0	5,00E-04	0,0011	0,0038	0,0095	0,0354	0,0827	0,912	0,957	0,9833	0,9924	0,9966	0,9985	0,9993	0,088	0,043	0,0167	0,0076	0,0034	0,0015	0,0007
shus.000516	0	2	3	9	32	94	308	775	9164	9586	9824	9904	9946	9974	9982	10000	pct6	A	N10	shus.0005	Medium	2	300	NonOutlier	2	-6.55	OE.std	2,00E-04	3,00E-04	9,00E-04	0,0032	0,0094	0,0308	0,0775	0,9164	0,9586	0,9824	0,9904	0,9946	0,9974	0,9982	0,0836	0,0414	0,0176	0,0096	0,0054	0,0026	0,0018
shus.000616	0	0	0	0	0	35	258	944	8895	9373	9664	9806	9875	9933	9957	10000	pct6	A	N10	shus.0006	Small	3	60	NonOutlier	2	-6.55	OE.std	0	0	0	0	0,0035	0,0258	0,0944	0,8895	0,9373	0,9664	0,9806	0,9875	0,9933	0,9957	0,1105	0,0627	0,0336	0,0194	0,0125	0,0067	0,0043
shus.000716	0	0	0	0	0	32	281	984	8954	9398	9704	9828	9899	9948	9978	10000	pct6	A	N10	shus.0007	Small	3	60	NonOutlier	2	-6.55	OE.std	0	0	0	0	0,0032	0,0281	0,0984	0,8954	0,9398	0,9704	0,9828	0,9899	0,9948	0,9978	0,1046	0,0602	0,0296	0,0172	0,0101	0,0052	0,0022
shus.000816	0	0	0	0	0	47	280	975	8982	9414	9698	9824	9908	9956	9970	10000	pct6	A	N10	shus.0008	Small	3	60	NonOutlier	2	-6.55	OE.std	0	0	0	0	0,0047	0,028	0,0975	0,8982	0,9414	0,9698	0,9824	0,9908	0,9956	0,997	0,1018	0,0586	0,0302	0,0176	0,0092	0,0044	0,003
shus.000916	0	0	0	0	0	33	259	930	9022	9440	9727	9831	9895	9942	9963	10000	pct6	A	N10	shus.0009	Small	3	60	NonOutlier	2	-6.55	OE.std	0	0	0	0	0,0033	0,0259	0,093	0,9022	0,944	0,9727	0,9831	0,9895	0,9942	0,9963	0,0978	0,056	0,0273	0,0169	0,0105	0,0058	0,0037
shus.001016	0	0	0	0	0	35	284	1015	8917	9387	9703	9825	9885	9951	9977	10000	pct6	A	N10	shus.0010	Small	3	60	NonOutlier	2	-6.55	OE.std	0	0	0	0	0,0035	0,0284	0,1015	0,8917	0,9387	0,9703	0,9825	0,9885	0,9951	0,9977	0,1083	0,0613	0,0297	0,0175	0,0115	0,0049	0,0023
shus.000117	0	3	7	29	63	157	464	1022	9011	9506	9806	9910	9946	9982	9992	10000	pct6	A	N10	shus.0001	Large	1	500	NonOutlier	2	-6.55	OE.korr	3,00E-04	7,00E-04	0,0029	0,0063	0,0157	0,0464	0,1022	0,9011	0,9506	0,9806	0,991	0,9946	0,9982	0,9992	0,0989	0,0494	0,0194	0,009	0,0054	0,0018	0,0008
shus.000217	0	6	10	28	68	152	417	924	9010	9496	9793	9903	9952	9983	9991	10000	pct6	A	N10	shus.0002	Large	1	500	NonOutlier	2	-6.55	OE.korr	6,00E-04	0,001	0,0028	0,0068	0,0152	0,0417	0,0924	0,901	0,9496	0,9793	0,9903	0,9952	0,9983	0,9991	0,099	0,0504	0,0207	0,0097	0,0048	0,0017	0,0009
shus.000317	0	2	5	27	58	144	436	936	8917	9386	9746	9867	9932	9973	9988	10000	pct6	A	N10	shus.0003	Medium	2	300	NonOutlier	2	-6.55	OE.korr	2,00E-04	5,00E-04	0,0027	0,0058	0,0144	0,0436	0,0936	0,8917	0,9386	0,9746	0,9867	0,9932	0,9973	0,9988	0,1083	0,0614	0,0254	0,0133	0,0068	0,0027	0,0012
shus.000417	0	1	6	16	57	144	466	982	8978	9470	9779	9892	9948	9980	9990	10000	pct6	A	N10	shus.0004	Medium	2	300	NonOutlier	2	-6.55	OE.korr	1,00E-04	6,00E-04	0,0016	0,0057	0,0144	0,0466	0,0982	0,8978	0,947	0,9779	0,9892	0,9948	0,998	0,999	0,1022	0,053	0,0221	0,0108	0,0052	0,002	0,001
shus.000517	0	2	5	15	55	124	394	938	8988	9490	9776	9871	9925	9967	9980	10000	pct6	A	N10	shus.0005	Medium	2	300	NonOutlier	2	-6.55	OE.korr	2,00E-04	5,00E-04	0,0015	0,0055	0,0124	0,0394	0,0938	0,8988	0,949	0,9776	0,9871	0,9925	0,9967	0,998	0,1012	0,051	0,0224	0,0129	0,0075	0,0033	0,002
shus.000617	0	0	0	0	0	35	263	956	8875	9364	9665	9809	9880	9939	9962	10000	pct6	A	N10	shus.0006	Small	3	60	NonOutlier	2	-6.55	OE.korr	0	0	0	0	0,0035	0,0263	0,0956	0,8875	0,9364	0,9665	0,9809	0,988	0,9939	0,9962	0,1125	0,0636	0,0335	0,0191	0,012	0,0061	0,0038
shus.000717	0	0	0	0	0	32	283	1003	8943	9390	9705	9831	9906	9959	9984	10000	pct6	A	N10	shus.0007	Small	3	60	NonOutlier	2	-6.55	OE.korr	0	0	0	0	0,0032	0,0283	0,1003	0,8943	0,939	0,9705	0,9831	0,9906	0,9959	0,9984	0,1057	0,061	0,0295	0,0169	0,0094	0,0041	0,0016
shus.000817	0	0	0	0	0	47	282	997	8963	9406	9698	9830	9913	9959	9975	10000	pct6	A	N10	shus.0008	Small	3	60	NonOutlier	2	-6.55	OE.korr	0	0	0	0	0,0047	0,0282	0,0997	0,8963	0,9406	0,9698	0,983	0,9913	0,9959	0,9975	0,1037	0,0594	0,0302	0,017	0,0087	0,0041	0,0025
shus.000917	0	0	0	0	0	33	270	942	9008	9437	9727	9832	9901	9946	9969	10000	pct6	A	N10	shus.0009	Small	3	60	NonOutlier	2	-6.55	OE.korr	0	0	0	0	0,0033	0,027	0,0942	0,9008	0,9437	0,9727	0,9832	0,9901	0,9946	0,9969	0,0992	0,0563	0,0273	0,0168	0,0099	0,0054	0,0031
shus.001017	0	0	0	0	0	35	292	1036	8904	9380	9707	9829	9896	9958	9980	10000	pct6	A	N10	shus.0010	Small	3	60	NonOutlier	2	-6.55	OE.korr	0	0	0	0	0,0035	0,0292	0,1036	0,8904	0,938	0,9707	0,9829	0,9896	0,9958	0,998	0,1096	0,062	0,0293	0,0171	0,0104	0,0042	0,002
shus.000118	0	1	4	21	64	134	376	870	8936	9468	9782	9898	9955	9984	9993	10000	pct6	A	N20	shus.0001	Large	1	500	NonOutlier	2	-6.55	firthTrim0Fjernet-1	1,00E-04	4,00E-04	0,0021	0,0064	0,0134	0,0376	0,087	0,8936	0,9468	0,9782	0,9898	0,9955	0,9984	0,9993	0,1064	0,0532	0,0218	0,0102	0,0045	0,0016	0,0007
shus.000218	0	3	8	25	60	139	449	918	8936	9453	9781	9897	9943	9972	9983	10000	pct6	A	N20	shus.0002	Large	1	500	NonOutlier	2	-6.55	firthTrim0Fjernet-1	3,00E-04	8,00E-04	0,0025	0,006	0,0139	0,0449	0,0918	0,8936	0,9453	0,9781	0,9897	0,9943	0,9972	0,9983	0,1064	0,0547	0,0219	0,0103	0,0057	0,0028	0,0017
shus.000318	0	1	7	20	50	120	376	845	8936	9456	9790	9885	9943	9972	9986	10000	pct6	A	N20	shus.0003	Large	1	500	NonOutlier	2	-6.55	firthTrim0Fjernet-1	1,00E-04	7,00E-04	0,002	0,005	0,012	0,0376	0,0845	0,8936	0,9456	0,979	0,9885	0,9943	0,9972	0,9986	0,1064	0,0544	0,021	0,0115	0,0057	0,0028	0,0014
shus.000418	0	0	2	10	38	115	366	822	8896	9441	9759	9877	9940	9969	9984	10000	pct6	A	N20	shus.0004	Medium	2	300	NonOutlier	2	-6.55	firthTrim0Fjernet-1	0	2,00E-04	0,001	0,0038	0,0115	0,0366	0,0822	0,8896	0,9441	0,9759	0,9877	0,994	0,9969	0,9984	0,1104	0,0559	0,0241	0,0123	0,006	0,0031	0,0016
shus.000518	0	1	5	15	61	129	351	790	8828	9414	9774	9897	9942	9976	9987	10000	pct6	A	N20	shus.0005	Medium	2	300	NonOutlier	2	-6.55	firthTrim0Fjernet-1	1,00E-04	5,00E-04	0,0015	0,0061	0,0129	0,0351	0,079	0,8828	0,9414	0,9774	0,9897	0,9942	0,9976	0,9987	0,1172	0,0586	0,0226	0,0103	0,0058	0,0024	0,0013
shus.000618	0	0	1	11	36	104	368	823	8898	9422	9771	9882	9934	9975	9985	10000	pct6	A	N20	shus.0006	Medium	2	300	NonOutlier	2	-6.55	firthTrim0Fjernet-1	0	1,00E-04	0,0011	0,0036	0,0104	0,0368	0,0823	0,8898	0,9422	0,9771	0,9882	0,9934	0,9975	0,9985	0,1102	0,0578	0,0229	0,0118	0,0066	0,0025	0,0015
shus.000718	0	0	1	10	28	99	342	802	8913	9421	9759	9875	9929	9967	9988	10000	pct6	A	N20	shus.0007	Medium	2	300	NonOutlier	2	-6.55	firthTrim0Fjernet-1	0	1,00E-04	0,001	0,0028	0,0099	0,0342	0,0802	0,8913	0,9421	0,9759	0,9875	0,9929	0,9967	0,9988	0,1087	0,0579	0,0241	0,0125	0,0071	0,0033	0,0012
shus.000818	0	0	2	16	38	105	364	860	8910	9439	9776	9887	9945	9982	9990	10000	pct6	A	N20	shus.0008	Medium	2	300	NonOutlier	2	-6.55	firthTrim0Fjernet-1	0	2,00E-04	0,0016	0,0038	0,0105	0,0364	0,086	0,891	0,9439	0,9776	0,9887	0,9945	0,9982	0,999	0,109	0,0561	0,0224	0,0113	0,0055	0,0018	0,001
shus.000918	0	0	2	8	27	87	316	747	8842	9388	9740	9872	9927	9968	9980	10000	pct6	A	N20	shus.0009	Medium	2	300	NonOutlier	2	-6.55	firthTrim0Fjernet-1	0	2,00E-04	8,00E-04	0,0027	0,0087	0,0316	0,0747	0,8842	0,9388	0,974	0,9872	0,9927	0,9968	0,998	0,1158	0,0612	0,026	0,0128	0,0073	0,0032	0,002
shus.001018	0	0	0	0	0	0	2	360	8709	9274	9657	9796	9884	9941	9961	10000	pct6	A	N20	shus.0010	Small	3	60	NonOutlier	2	-6.55	firthTrim0Fjernet-1	0	0	0	0	0	2,00E-04	0,036	0,8709	0,9274	0,9657	0,9796	0,9884	0,9941	0,9961	0,1291	0,0726	0,0343	0,0204	0,0116	0,0059	0,0039
shus.0011	0	0	0	0	0	0	1	340	8678	9251	9617	9797	9882	9948	9964	10000	pct6	A	N20	shus.0011	Small	3	60	NonOutlier	2	-6.55	firthTrim0Fjernet-1	0	0	0	0	0	1,00E-04	0,034	0,8678	0,9251	0,9617	0,9797	0,9882	0,9948	0,9964	0,1322	0,0749	0,0383	0,0203	0,0118	0,0052	0,0036
shus.0012	0	0	0	0	0	0	0	313	8623	9206	9622	9794	9882	9947	9965	10000	pct6	A	N20	shus.0012	Small	3	60	NonOutlier	2	-6.55	firthTrim0Fjernet-1	0	0	0	0	0	0	0,0313	0,8623	0,9206	0,9622	0,9794	0,9882	0,9947	0,9965	0,1377	0,0794	0,0378	0,0206	0,0118	0,0053	0,0035
shus.0013	0	0	0	0	0	0	0	319	8609	9229	9636	9793	9889	9952	9968	10000	pct6	A	N20	shus.0013	Small	3	60	NonOutlier	2	-6.55	firthTrim0Fjernet-1	0	0	0	0	0	0	0,0319	0,8609	0,9229	0,9636	0,9793	0,9889	0,9952	0,9968	0,1391	0,0771	0,0364	0,0207	0,0111	0,0048	0,0032
shus.0014	0	0	0	0	0	0	0	322	8605	9255	9648	9800	9882	9937	9958	10000	pct6	A	N20	shus.0014	Small	3	60	NonOutlier	2	-6.55	firthTrim0Fjernet-1	0	0	0	0	0	0	0,0322	0,8605	0,9255	0,9648	0,98	0,9882	0,9937	0,9958	0,1395	0,0745	0,0352	0,02	0,0118	0,0063	0,0042
shus.0015	0	0	0	0	0	0	1	354	8603	9204	9632	9781	9875	9938	9964	10000	pct6	A	N20	shus.0015	Small	3	60	NonOutlier	2	-6.55	firthTrim0Fjernet-1	0	0	0	0	0	1,00E-04	0,0354	0,8603	0,9204	0,9632	0,9781	0,9875	0,9938	0,9964	0,1397	0,0796	0,0368	0,0219	0,0125	0,0062	0,0036
shus.0016	0	0	0	0	0	0	1	310	8638	9208	9636	9812	9904	9959	9980	10000	pct6	A	N20	shus.0016	Small	3	60	NonOutlier	2	-6.55	firthTrim0Fjernet-1	0	0	0	0	0	1,00E-04	0,031	0,8638	0,9208	0,9636	0,9812	0,9904	0,9959	0,998	0,1362	0,0792	0,0364	0,0188	0,0096	0,0041	0,002
shus.0017	0	0	0	0	0	0	0	328	8619	9245	9645	9793	9882	9939	9965	10000	pct6	A	N20	shus.0017	Small	3	60	NonOutlier	2	-6.55	firthTrim0Fjernet-1	0	0	0	0	0	0	0,0328	0,8619	0,9245	0,9645	0,9793	0,9882	0,9939	0,9965	0,1381	0,0755	0,0355	0,0207	0,0118	0,0061	0,0035
shus.0018	0	0	0	0	0	0	0	371	8647	9233	9662	9796	9876	9946	9974	10000	pct6	A	N20	shus.0018	Small	3	60	NonOutlier	2	-6.55	firthTrim0Fjernet-1	0	0	0	0	0	0	0,0371	0,8647	0,9233	0,9662	0,9796	0,9876	0,9946	0,9974	0,1353	0,0767	0,0338	0,0204	0,0124	0,0054	0,0026
shus.0019	0	0	0	0	0	0	0	336	8615	9228	9657	9805	9898	9945	9961	10000	pct6	A	N20	shus.0019	Small	3	60	NonOutlier	2	-6.55	firthTrim0Fjernet-1	0	0	0	0	0	0	0,0336	0,8615	0,9228	0,9657	0,9805	0,9898	0,9945	0,9961	0,1385	0,0772	0,0343	0,0195	0,0102	0,0055	0,0039
shus.0020	0	0	0	0	0	0	0	314	8645	9240	9609	9783	9869	9936	9958	10000	pct6	A	N20	shus.0020	Small	3	60	NonOutlier	2	-6.55	firthTrim0Fjernet-1	0	0	0	0	0	0	0,0314	0,8645	0,924	0,9609	0,9783	0,9869	0,9936	0,9958	0,1355	0,076	0,0391	0,0217	0,0131	0,0064	0,0042
shus.000119	0	1	5	28	72	154	407	970	9137	9595	9860	9927	9968	9992	9997	10000	pct6	A	N20	shus.0001	Large	1	500	NonOutlier	2	-6.55	firthTrim0.05Fjernet-1	1,00E-04	5,00E-04	0,0028	0,0072	0,0154	0,0407	0,097	0,9137	0,9595	0,986	0,9927	0,9968	0,9992	0,9997	0,0863	0,0405	0,014	0,0073	0,0032	0,0008	0,0003
shus.000219	0	3	9	25	59	159	482	997	9149	9573	9846	9926	9955	9984	9988	10000	pct6	A	N20	shus.0002	Large	1	500	NonOutlier	2	-6.55	firthTrim0.05Fjernet-1	3,00E-04	9,00E-04	0,0025	0,0059	0,0159	0,0482	0,0997	0,9149	0,9573	0,9846	0,9926	0,9955	0,9984	0,9988	0,0851	0,0427	0,0154	0,0074	0,0045	0,0016	0,0012
shus.000319	0	1	7	26	56	132	419	935	9145	9595	9844	9920	9959	9986	9993	10000	pct6	A	N20	shus.0003	Large	1	500	NonOutlier	2	-6.55	firthTrim0.05Fjernet-1	1,00E-04	7,00E-04	0,0026	0,0056	0,0132	0,0419	0,0935	0,9145	0,9595	0,9844	0,992	0,9959	0,9986	0,9993	0,0855	0,0405	0,0156	0,008	0,0041	0,0014	0,0007
shus.000419	0	0	2	14	49	120	395	885	9065	9564	9821	9913	9955	9980	9992	10000	pct6	A	N20	shus.0004	Medium	2	300	NonOutlier	2	-6.55	firthTrim0.05Fjernet-1	0	2,00E-04	0,0014	0,0049	0,012	0,0395	0,0885	0,9065	0,9564	0,9821	0,9913	0,9955	0,998	0,9992	0,0935	0,0436	0,0179	0,0087	0,0045	0,002	0,0008
shus.000519	0	2	7	17	69	138	383	847	9012	9525	9829	9920	9959	9983	9993	10000	pct6	A	N20	shus.0005	Medium	2	300	NonOutlier	2	-6.55	firthTrim0.05Fjernet-1	2,00E-04	7,00E-04	0,0017	0,0069	0,0138	0,0383	0,0847	0,9012	0,9525	0,9829	0,992	0,9959	0,9983	0,9993	0,0988	0,0475	0,0171	0,008	0,0041	0,0017	0,0007
shus.000619	0	0	3	12	42	114	405	881	9068	9524	9831	9913	9952	9983	9989	10000	pct6	A	N20	shus.0006	Medium	2	300	NonOutlier	2	-6.55	firthTrim0.05Fjernet-1	0	3,00E-04	0,0012	0,0042	0,0114	0,0405	0,0881	0,9068	0,9524	0,9831	0,9913	0,9952	0,9983	0,9989	0,0932	0,0476	0,0169	0,0087	0,0048	0,0017	0,0011
shus.000719	0	0	2	10	32	110	360	875	9079	9531	9816	9901	9946	9977	9993	10000	pct6	A	N20	shus.0007	Medium	2	300	NonOutlier	2	-6.55	firthTrim0.05Fjernet-1	0	2,00E-04	0,001	0,0032	0,011	0,036	0,0875	0,9079	0,9531	0,9816	0,9901	0,9946	0,9977	0,9993	0,0921	0,0469	0,0184	0,0099	0,0054	0,0023	0,0007
shus.000819	0	0	2	20	44	116	398	937	9107	9556	9833	9923	9963	9988	9994	10000	pct6	A	N20	shus.0008	Medium	2	300	NonOutlier	2	-6.55	firthTrim0.05Fjernet-1	0	2,00E-04	0,002	0,0044	0,0116	0,0398	0,0937	0,9107	0,9556	0,9833	0,9923	0,9963	0,9988	0,9994	0,0893	0,0444	0,0167	0,0077	0,0037	0,0012	0,0006
shus.000919	0	1	3	10	30	105	344	812	9005	9505	9805	9902	9940	9976	9983	10000	pct6	A	N20	shus.0009	Medium	2	300	NonOutlier	2	-6.55	firthTrim0.05Fjernet-1	1,00E-04	3,00E-04	0,001	0,003	0,0105	0,0344	0,0812	0,9005	0,9505	0,9805	0,9902	0,994	0,9976	0,9983	0,0995	0,0495	0,0195	0,0098	0,006	0,0024	0,0017
shus.001019	0	0	0	0	0	0	7	405	8801	9344	9682	9808	9893	9941	9961	10000	pct6	A	N20	shus.0010	Small	3	60	NonOutlier	2	-6.55	firthTrim0.05Fjernet-1	0	0	0	0	0	7,00E-04	0,0405	0,8801	0,9344	0,9682	0,9808	0,9893	0,9941	0,9961	0,1199	0,0656	0,0318	0,0192	0,0107	0,0059	0,0039
shus.00111	0	0	0	0	0	0	8	391	8752	9311	9649	9804	9894	9950	9964	10000	pct6	A	N20	shus.0011	Small	3	60	NonOutlier	2	-6.55	firthTrim0.05Fjernet-1	0	0	0	0	0	8,00E-04	0,0391	0,8752	0,9311	0,9649	0,9804	0,9894	0,995	0,9964	0,1248	0,0689	0,0351	0,0196	0,0106	0,005	0,0036
shus.00121	0	0	0	0	0	0	6	352	8722	9257	9654	9809	9892	9951	9965	10000	pct6	A	N20	shus.0012	Small	3	60	NonOutlier	2	-6.55	firthTrim0.05Fjernet-1	0	0	0	0	0	6,00E-04	0,0352	0,8722	0,9257	0,9654	0,9809	0,9892	0,9951	0,9965	0,1278	0,0743	0,0346	0,0191	0,0108	0,0049	0,0035
shus.00131	0	0	0	0	0	0	6	371	8702	9286	9665	9803	9889	9951	9971	10000	pct6	A	N20	shus.0013	Small	3	60	NonOutlier	2	-6.55	firthTrim0.05Fjernet-1	0	0	0	0	0	6,00E-04	0,0371	0,8702	0,9286	0,9665	0,9803	0,9889	0,9951	0,9971	0,1298	0,0714	0,0335	0,0197	0,0111	0,0049	0,0029
shus.00141	0	0	0	0	0	0	3	351	8709	9322	9665	9808	9889	9942	9961	10000	pct6	A	N20	shus.0014	Small	3	60	NonOutlier	2	-6.55	firthTrim0.05Fjernet-1	0	0	0	0	0	3,00E-04	0,0351	0,8709	0,9322	0,9665	0,9808	0,9889	0,9942	0,9961	0,1291	0,0678	0,0335	0,0192	0,0111	0,0058	0,0039
shus.00151	0	0	0	0	0	0	14	393	8706	9278	9658	9796	9880	9944	9964	10000	pct6	A	N20	shus.0015	Small	3	60	NonOutlier	2	-6.55	firthTrim0.05Fjernet-1	0	0	0	0	0	0,0014	0,0393	0,8706	0,9278	0,9658	0,9796	0,988	0,9944	0,9964	0,1294	0,0722	0,0342	0,0204	0,012	0,0056	0,0036
shus.00161	0	0	0	0	0	0	3	351	8720	9276	9662	9821	9910	9958	9980	10000	pct6	A	N20	shus.0016	Small	3	60	NonOutlier	2	-6.55	firthTrim0.05Fjernet-1	0	0	0	0	0	3,00E-04	0,0351	0,872	0,9276	0,9662	0,9821	0,991	0,9958	0,998	0,128	0,0724	0,0338	0,0179	0,009	0,0042	0,002
shus.00171	0	0	0	0	0	0	3	380	8739	9300	9670	9815	9890	9945	9965	10000	pct6	A	N20	shus.0017	Small	3	60	NonOutlier	2	-6.55	firthTrim0.05Fjernet-1	0	0	0	0	0	3,00E-04	0,038	0,8739	0,93	0,967	0,9815	0,989	0,9945	0,9965	0,1261	0,07	0,033	0,0185	0,011	0,0055	0,0035
shus.00181	0	0	0	0	0	0	2	412	8743	9288	9688	9804	9894	9948	9976	10000	pct6	A	N20	shus.0018	Small	3	60	NonOutlier	2	-6.55	firthTrim0.05Fjernet-1	0	0	0	0	0	2,00E-04	0,0412	0,8743	0,9288	0,9688	0,9804	0,9894	0,9948	0,9976	0,1257	0,0712	0,0312	0,0196	0,0106	0,0052	0,0024
shus.00191	0	0	0	0	0	0	5	389	8701	9287	9680	9824	9906	9943	9965	10000	pct6	A	N20	shus.0019	Small	3	60	NonOutlier	2	-6.55	firthTrim0.05Fjernet-1	0	0	0	0	0	5,00E-04	0,0389	0,8701	0,9287	0,968	0,9824	0,9906	0,9943	0,9965	0,1299	0,0713	0,032	0,0176	0,0094	0,0057	0,0035
shus.00201	0	0	0	0	0	0	5	351	8743	9282	9639	9801	9874	9942	9959	10000	pct6	A	N20	shus.0020	Small	3	60	NonOutlier	2	-6.55	firthTrim0.05Fjernet-1	0	0	0	0	0	5,00E-04	0,0351	0,8743	0,9282	0,9639	0,9801	0,9874	0,9942	0,9959	0,1257	0,0718	0,0361	0,0199	0,0126	0,0058	0,0041
shus.000120	0	1	6	31	70	165	431	998	9230	9658	9879	9945	9976	9994	9997	10000	pct6	A	N20	shus.0001	Large	1	500	NonOutlier	2	-6.55	firthTrim0.1Fjernet-1	1,00E-04	6,00E-04	0,0031	0,007	0,0165	0,0431	0,0998	0,923	0,9658	0,9879	0,9945	0,9976	0,9994	0,9997	0,077	0,0342	0,0121	0,0055	0,0024	0,0006	0,0003
shus.000220	0	2	9	27	59	158	486	1015	9237	9636	9865	9931	9963	9987	9991	10000	pct6	A	N20	shus.0002	Large	1	500	NonOutlier	2	-6.55	firthTrim0.1Fjernet-1	2,00E-04	9,00E-04	0,0027	0,0059	0,0158	0,0486	0,1015	0,9237	0,9636	0,9865	0,9931	0,9963	0,9987	0,9991	0,0763	0,0364	0,0135	0,0069	0,0037	0,0013	0,0009
shus.000320	0	1	7	28	58	137	433	959	9260	9650	9870	9935	9971	9988	9994	10000	pct6	A	N20	shus.0003	Large	1	500	NonOutlier	2	-6.55	firthTrim0.1Fjernet-1	1,00E-04	7,00E-04	0,0028	0,0058	0,0137	0,0433	0,0959	0,926	0,965	0,987	0,9935	0,9971	0,9988	0,9994	0,074	0,035	0,013	0,0065	0,0029	0,0012	0,0006
shus.000420	0	1	4	15	56	128	401	905	9146	9623	9843	9917	9962	9982	9992	10000	pct6	A	N20	shus.0004	Medium	2	300	NonOutlier	2	-6.55	firthTrim0.1Fjernet-1	1,00E-04	4,00E-04	0,0015	0,0056	0,0128	0,0401	0,0905	0,9146	0,9623	0,9843	0,9917	0,9962	0,9982	0,9992	0,0854	0,0377	0,0157	0,0083	0,0038	0,0018	0,0008
shus.000520	0	3	7	21	78	149	392	870	9109	9580	9853	9927	9966	9984	9993	10000	pct6	A	N20	shus.0005	Medium	2	300	NonOutlier	2	-6.55	firthTrim0.1Fjernet-1	3,00E-04	7,00E-04	0,0021	0,0078	0,0149	0,0392	0,087	0,9109	0,958	0,9853	0,9927	0,9966	0,9984	0,9993	0,0891	0,042	0,0147	0,0073	0,0034	0,0016	0,0007
shus.000620	0	1	3	14	49	124	419	882	9127	9599	9860	9933	9958	9986	9991	10000	pct6	A	N20	shus.0006	Medium	2	300	NonOutlier	2	-6.55	firthTrim0.1Fjernet-1	1,00E-04	3,00E-04	0,0014	0,0049	0,0124	0,0419	0,0882	0,9127	0,9599	0,986	0,9933	0,9958	0,9986	0,9991	0,0873	0,0401	0,014	0,0067	0,0042	0,0014	0,0009
shus.000720	0	0	3	10	44	115	376	892	9157	9590	9834	9903	9956	9983	9993	10000	pct6	A	N20	shus.0007	Medium	2	300	NonOutlier	2	-6.55	firthTrim0.1Fjernet-1	0	3,00E-04	0,001	0,0044	0,0115	0,0376	0,0892	0,9157	0,959	0,9834	0,9903	0,9956	0,9983	0,9993	0,0843	0,041	0,0166	0,0097	0,0044	0,0017	0,0007
shus.000820	0	0	2	20	47	126	401	951	9193	9618	9856	9931	9971	9988	9996	10000	pct6	A	N20	shus.0008	Medium	2	300	NonOutlier	2	-6.55	firthTrim0.1Fjernet-1	0	2,00E-04	0,002	0,0047	0,0126	0,0401	0,0951	0,9193	0,9618	0,9856	0,9931	0,9971	0,9988	0,9996	0,0807	0,0382	0,0144	0,0069	0,0029	0,0012	0,0004
shus.000920	0	0	3	16	33	116	357	833	9101	9562	9828	9915	9944	9977	9983	10000	pct6	A	N20	shus.0009	Medium	2	300	NonOutlier	2	-6.55	firthTrim0.1Fjernet-1	0	3,00E-04	0,0016	0,0033	0,0116	0,0357	0,0833	0,9101	0,9562	0,9828	0,9915	0,9944	0,9977	0,9983	0,0899	0,0438	0,0172	0,0085	0,0056	0,0023	0,0017
shus.001020	0	0	0	0	0	0	9	431	8826	9353	9682	9810	9899	9946	9959	10000	pct6	A	N20	shus.0010	Small	3	60	NonOutlier	2	-6.55	firthTrim0.1Fjernet-1	0	0	0	0	0	9,00E-04	0,0431	0,8826	0,9353	0,9682	0,981	0,9899	0,9946	0,9959	0,1174	0,0647	0,0318	0,019	0,0101	0,0054	0,0041
shus.00112	0	0	0	0	0	0	9	414	8779	9312	9651	9803	9896	9949	9965	10000	pct6	A	N20	shus.0011	Small	3	60	NonOutlier	2	-6.55	firthTrim0.1Fjernet-1	0	0	0	0	0	9,00E-04	0,0414	0,8779	0,9312	0,9651	0,9803	0,9896	0,9949	0,9965	0,1221	0,0688	0,0349	0,0197	0,0104	0,0051	0,0035
shus.00122	0	0	0	0	0	0	10	384	8765	9270	9660	9806	9890	9949	9964	10000	pct6	A	N20	shus.0012	Small	3	60	NonOutlier	2	-6.55	firthTrim0.1Fjernet-1	0	0	0	0	0	0,001	0,0384	0,8765	0,927	0,966	0,9806	0,989	0,9949	0,9964	0,1235	0,073	0,034	0,0194	0,011	0,0051	0,0036
shus.00132	0	0	0	0	0	0	9	397	8730	9297	9666	9810	9890	9953	9974	10000	pct6	A	N20	shus.0013	Small	3	60	NonOutlier	2	-6.55	firthTrim0.1Fjernet-1	0	0	0	0	0	9,00E-04	0,0397	0,873	0,9297	0,9666	0,981	0,989	0,9953	0,9974	0,127	0,0703	0,0334	0,019	0,011	0,0047	0,0026
shus.00142	0	0	0	0	0	0	5	387	8735	9345	9669	9815	9892	9941	9960	10000	pct6	A	N20	shus.0014	Small	3	60	NonOutlier	2	-6.55	firthTrim0.1Fjernet-1	0	0	0	0	0	5,00E-04	0,0387	0,8735	0,9345	0,9669	0,9815	0,9892	0,9941	0,996	0,1265	0,0655	0,0331	0,0185	0,0108	0,0059	0,004
shus.00152	0	0	0	0	0	0	15	429	8730	9289	9664	9799	9879	9945	9967	10000	pct6	A	N20	shus.0015	Small	3	60	NonOutlier	2	-6.55	firthTrim0.1Fjernet-1	0	0	0	0	0	0,0015	0,0429	0,873	0,9289	0,9664	0,9799	0,9879	0,9945	0,9967	0,127	0,0711	0,0336	0,0201	0,0121	0,0055	0,0033
shus.00162	0	0	0	0	0	0	7	381	8748	9283	9667	9825	9911	9960	9980	10000	pct6	A	N20	shus.0016	Small	3	60	NonOutlier	2	-6.55	firthTrim0.1Fjernet-1	0	0	0	0	0	7,00E-04	0,0381	0,8748	0,9283	0,9667	0,9825	0,9911	0,996	0,998	0,1252	0,0717	0,0333	0,0175	0,0089	0,004	0,002
shus.00172	0	0	0	0	0	0	4	415	8769	9315	9682	9816	9891	9945	9967	10000	pct6	A	N20	shus.0017	Small	3	60	NonOutlier	2	-6.55	firthTrim0.1Fjernet-1	0	0	0	0	0	4,00E-04	0,0415	0,8769	0,9315	0,9682	0,9816	0,9891	0,9945	0,9967	0,1231	0,0685	0,0318	0,0184	0,0109	0,0055	0,0033
shus.00182	0	0	0	0	0	0	2	454	8787	9310	9690	9808	9895	9949	9974	10000	pct6	A	N20	shus.0018	Small	3	60	NonOutlier	2	-6.55	firthTrim0.1Fjernet-1	0	0	0	0	0	2,00E-04	0,0454	0,8787	0,931	0,969	0,9808	0,9895	0,9949	0,9974	0,1213	0,069	0,031	0,0192	0,0105	0,0051	0,0026
shus.00192	0	0	0	0	0	0	7	430	8737	9297	9677	9828	9907	9944	9966	10000	pct6	A	N20	shus.0019	Small	3	60	NonOutlier	2	-6.55	firthTrim0.1Fjernet-1	0	0	0	0	0	7,00E-04	0,043	0,8737	0,9297	0,9677	0,9828	0,9907	0,9944	0,9966	0,1263	0,0703	0,0323	0,0172	0,0093	0,0056	0,0034
shus.00202	0	0	0	0	0	0	5	387	8766	9307	9650	9799	9878	9942	9963	10000	pct6	A	N20	shus.0020	Small	3	60	NonOutlier	2	-6.55	firthTrim0.1Fjernet-1	0	0	0	0	0	5,00E-04	0,0387	0,8766	0,9307	0,965	0,9799	0,9878	0,9942	0,9963	0,1234	0,0693	0,035	0,0201	0,0122	0,0058	0,0037
shus.000121	0	0	8	39	81	175	460	997	9339	9715	9900	9953	9979	9993	9998	10000	pct6	A	N20	shus.0001	Large	1	500	NonOutlier	2	-6.55	firthTrim0.25Fjernet-1	0	8,00E-04	0,0039	0,0081	0,0175	0,046	0,0997	0,9339	0,9715	0,99	0,9953	0,9979	0,9993	0,9998	0,0661	0,0285	0,01	0,0047	0,0021	0,0007	0,0002
shus.000221	0	5	12	32	75	179	511	1024	9349	9692	9887	9945	9966	9983	9994	10000	pct6	A	N20	shus.0002	Large	1	500	NonOutlier	2	-6.55	firthTrim0.25Fjernet-1	5,00E-04	0,0012	0,0032	0,0075	0,0179	0,0511	0,1024	0,9349	0,9692	0,9887	0,9945	0,9966	0,9983	0,9994	0,0651	0,0308	0,0113	0,0055	0,0034	0,0017	0,0006
shus.000321	0	3	12	31	73	153	447	955	9360	9699	9886	9946	9973	9991	9995	10000	pct6	A	N20	shus.0003	Large	1	500	NonOutlier	2	-6.55	firthTrim0.25Fjernet-1	3,00E-04	0,0012	0,0031	0,0073	0,0153	0,0447	0,0955	0,936	0,9699	0,9886	0,9946	0,9973	0,9991	0,9995	0,064	0,0301	0,0114	0,0054	0,0027	0,0009	0,0005
shus.000421	0	1	5	17	59	137	426	920	9247	9656	9860	9929	9966	9982	9993	10000	pct6	A	N20	shus.0004	Medium	2	300	NonOutlier	2	-6.55	firthTrim0.25Fjernet-1	1,00E-04	5,00E-04	0,0017	0,0059	0,0137	0,0426	0,092	0,9247	0,9656	0,986	0,9929	0,9966	0,9982	0,9993	0,0753	0,0344	0,014	0,0071	0,0034	0,0018	0,0007
shus.000521	0	2	8	28	80	164	423	887	9202	9616	9855	9934	9967	9986	9992	10000	pct6	A	N20	shus.0005	Medium	2	300	NonOutlier	2	-6.55	firthTrim0.25Fjernet-1	2,00E-04	8,00E-04	0,0028	0,008	0,0164	0,0423	0,0887	0,9202	0,9616	0,9855	0,9934	0,9967	0,9986	0,9992	0,0798	0,0384	0,0145	0,0066	0,0033	0,0014	0,0008
shus.000621	0	1	4	14	50	143	443	908	9225	9646	9868	9935	9961	9988	9995	10000	pct6	A	N20	shus.0006	Medium	2	300	NonOutlier	2	-6.55	firthTrim0.25Fjernet-1	1,00E-04	4,00E-04	0,0014	0,005	0,0143	0,0443	0,0908	0,9225	0,9646	0,9868	0,9935	0,9961	0,9988	0,9995	0,0775	0,0354	0,0132	0,0065	0,0039	0,0012	0,0005
shus.000721	0	1	4	13	54	126	405	909	9232	9629	9835	9910	9961	9986	9992	10000	pct6	A	N20	shus.0007	Medium	2	300	NonOutlier	2	-6.55	firthTrim0.25Fjernet-1	1,00E-04	4,00E-04	0,0013	0,0054	0,0126	0,0405	0,0909	0,9232	0,9629	0,9835	0,991	0,9961	0,9986	0,9992	0,0768	0,0371	0,0165	0,009	0,0039	0,0014	0,0008
shus.000821	0	1	4	19	52	146	449	973	9277	9658	9873	9937	9973	9990	9996	10000	pct6	A	N20	shus.0008	Medium	2	300	NonOutlier	2	-6.55	firthTrim0.25Fjernet-1	1,00E-04	4,00E-04	0,0019	0,0052	0,0146	0,0449	0,0973	0,9277	0,9658	0,9873	0,9937	0,9973	0,999	0,9996	0,0723	0,0342	0,0127	0,0063	0,0027	0,001	0,0004
shus.000921	0	0	3	17	39	132	380	871	9201	9607	9846	9919	9951	9979	9987	10000	pct6	A	N20	shus.0009	Medium	2	300	NonOutlier	2	-6.55	firthTrim0.25Fjernet-1	0	3,00E-04	0,0017	0,0039	0,0132	0,038	0,0871	0,9201	0,9607	0,9846	0,9919	0,9951	0,9979	0,9987	0,0799	0,0393	0,0154	0,0081	0,0049	0,0021	0,0013
shus.001021	0	0	0	0	0	0	10	469	8840	9346	9685	9814	9904	9942	9963	10000	pct6	A	N20	shus.0010	Small	3	60	NonOutlier	2	-6.55	firthTrim0.25Fjernet-1	0	0	0	0	0	0,001	0,0469	0,884	0,9346	0,9685	0,9814	0,9904	0,9942	0,9963	0,116	0,0654	0,0315	0,0186	0,0096	0,0058	0,0037
shus.00113	0	0	0	0	0	0	11	451	8781	9326	9658	9807	9893	9950	9968	10000	pct6	A	N20	shus.0011	Small	3	60	NonOutlier	2	-6.55	firthTrim0.25Fjernet-1	0	0	0	0	0	0,0011	0,0451	0,8781	0,9326	0,9658	0,9807	0,9893	0,995	0,9968	0,1219	0,0674	0,0342	0,0193	0,0107	0,005	0,0032
shus.00123	0	0	0	0	0	0	11	415	8759	9265	9659	9817	9898	9949	9965	10000	pct6	A	N20	shus.0012	Small	3	60	NonOutlier	2	-6.55	firthTrim0.25Fjernet-1	0	0	0	0	0	0,0011	0,0415	0,8759	0,9265	0,9659	0,9817	0,9898	0,9949	0,9965	0,1241	0,0735	0,0341	0,0183	0,0102	0,0051	0,0035
shus.00133	0	0	0	0	0	0	11	428	8750	9289	9669	9816	9896	9955	9973	10000	pct6	A	N20	shus.0013	Small	3	60	NonOutlier	2	-6.55	firthTrim0.25Fjernet-1	0	0	0	0	0	0,0011	0,0428	0,875	0,9289	0,9669	0,9816	0,9896	0,9955	0,9973	0,125	0,0711	0,0331	0,0184	0,0104	0,0045	0,0027
shus.00143	0	0	0	0	0	0	6	420	8744	9342	9669	9810	9890	9943	9957	10000	pct6	A	N20	shus.0014	Small	3	60	NonOutlier	2	-6.55	firthTrim0.25Fjernet-1	0	0	0	0	0	6,00E-04	0,042	0,8744	0,9342	0,9669	0,981	0,989	0,9943	0,9957	0,1256	0,0658	0,0331	0,019	0,011	0,0057	0,0043
shus.00153	0	0	0	0	0	0	16	477	8732	9298	9651	9800	9878	9947	9968	10000	pct6	A	N20	shus.0015	Small	3	60	NonOutlier	2	-6.55	firthTrim0.25Fjernet-1	0	0	0	0	0	0,0016	0,0477	0,8732	0,9298	0,9651	0,98	0,9878	0,9947	0,9968	0,1268	0,0702	0,0349	0,02	0,0122	0,0053	0,0032
shus.00163	0	0	0	0	0	0	9	414	8746	9294	9670	9822	9899	9961	9977	10000	pct6	A	N20	shus.0016	Small	3	60	NonOutlier	2	-6.55	firthTrim0.25Fjernet-1	0	0	0	0	0	9,00E-04	0,0414	0,8746	0,9294	0,967	0,9822	0,9899	0,9961	0,9977	0,1254	0,0706	0,033	0,0178	0,0101	0,0039	0,0023
shus.00173	0	0	0	0	0	0	7	449	8775	9317	9670	9812	9898	9946	9971	10000	pct6	A	N20	shus.0017	Small	3	60	NonOutlier	2	-6.55	firthTrim0.25Fjernet-1	0	0	0	0	0	7,00E-04	0,0449	0,8775	0,9317	0,967	0,9812	0,9898	0,9946	0,9971	0,1225	0,0683	0,033	0,0188	0,0102	0,0054	0,0029
shus.00183	0	0	0	0	0	0	3	481	8798	9301	9687	9812	9896	9951	9975	10000	pct6	A	N20	shus.0018	Small	3	60	NonOutlier	2	-6.55	firthTrim0.25Fjernet-1	0	0	0	0	0	3,00E-04	0,0481	0,8798	0,9301	0,9687	0,9812	0,9896	0,9951	0,9975	0,1202	0,0699	0,0313	0,0188	0,0104	0,0049	0,0025
shus.00193	0	0	0	0	0	0	12	475	8733	9292	9684	9824	9902	9949	9966	10000	pct6	A	N20	shus.0019	Small	3	60	NonOutlier	2	-6.55	firthTrim0.25Fjernet-1	0	0	0	0	0	0,0012	0,0475	0,8733	0,9292	0,9684	0,9824	0,9902	0,9949	0,9966	0,1267	0,0708	0,0316	0,0176	0,0098	0,0051	0,0034
shus.00203	0	0	0	0	0	0	10	429	8781	9303	9652	9811	9877	9940	9962	10000	pct6	A	N20	shus.0020	Small	3	60	NonOutlier	2	-6.55	firthTrim0.25Fjernet-1	0	0	0	0	0	0,001	0,0429	0,8781	0,9303	0,9652	0,9811	0,9877	0,994	0,9962	0,1219	0,0697	0,0348	0,0189	0,0123	0,006	0,0038
shus.000122	0	1	7	30	82	170	466	1029	9199	9618	9866	9928	9970	9994	9998	10000	pct6	A	N20	shus.0001	Large	1	500	NonOutlier	2	-6.55	firthTrim0Fjernet0	1,00E-04	7,00E-04	0,003	0,0082	0,017	0,0466	0,1029	0,9199	0,9618	0,9866	0,9928	0,997	0,9994	0,9998	0,0801	0,0382	0,0134	0,0072	0,003	0,0006	0,0002
shus.000222	0	3	8	27	71	167	522	1079	9195	9603	9854	9931	9957	9981	9989	10000	pct6	A	N20	shus.0002	Large	1	500	NonOutlier	2	-6.55	firthTrim0Fjernet0	3,00E-04	8,00E-04	0,0027	0,0071	0,0167	0,0522	0,1079	0,9195	0,9603	0,9854	0,9931	0,9957	0,9981	0,9989	0,0805	0,0397	0,0146	0,0069	0,0043	0,0019	0,0011
shus.000322	0	3	13	29	60	147	459	1016	9178	9607	9851	9927	9963	9986	9991	10000	pct6	A	N20	shus.0003	Large	1	500	NonOutlier	2	-6.55	firthTrim0Fjernet0	3,00E-04	0,0013	0,0029	0,006	0,0147	0,0459	0,1016	0,9178	0,9607	0,9851	0,9927	0,9963	0,9986	0,9991	0,0822	0,0393	0,0149	0,0073	0,0037	0,0014	0,0009
shus.000422	0	0	3	12	45	131	436	952	9112	9576	9826	9910	9959	9980	9991	10000	pct6	A	N20	shus.0004	Medium	2	300	NonOutlier	2	-6.55	firthTrim0Fjernet0	0	3,00E-04	0,0012	0,0045	0,0131	0,0436	0,0952	0,9112	0,9576	0,9826	0,991	0,9959	0,998	0,9991	0,0888	0,0424	0,0174	0,009	0,0041	0,002	0,0009
shus.000522	0	2	6	19	69	151	396	907	9071	9550	9829	9926	9960	9982	9992	10000	pct6	A	N20	shus.0005	Medium	2	300	NonOutlier	2	-6.55	firthTrim0Fjernet0	2,00E-04	6,00E-04	0,0019	0,0069	0,0151	0,0396	0,0907	0,9071	0,955	0,9829	0,9926	0,996	0,9982	0,9992	0,0929	0,045	0,0171	0,0074	0,004	0,0018	0,0008
shus.000622	0	0	2	13	52	128	436	939	9103	9548	9844	9923	9957	9983	9989	10000	pct6	A	N20	shus.0006	Medium	2	300	NonOutlier	2	-6.55	firthTrim0Fjernet0	0	2,00E-04	0,0013	0,0052	0,0128	0,0436	0,0939	0,9103	0,9548	0,9844	0,9923	0,9957	0,9983	0,9989	0,0897	0,0452	0,0156	0,0077	0,0043	0,0017	0,0011
shus.000722	0	0	3	14	39	122	398	923	9118	9545	9822	9901	9947	9980	9993	10000	pct6	A	N20	shus.0007	Medium	2	300	NonOutlier	2	-6.55	firthTrim0Fjernet0	0	3,00E-04	0,0014	0,0039	0,0122	0,0398	0,0923	0,9118	0,9545	0,9822	0,9901	0,9947	0,998	0,9993	0,0882	0,0455	0,0178	0,0099	0,0053	0,002	0,0007
shus.000822	0	0	3	20	44	124	422	1001	9143	9586	9848	9927	9969	9988	9994	10000	pct6	A	N20	shus.0008	Medium	2	300	NonOutlier	2	-6.55	firthTrim0Fjernet0	0	3,00E-04	0,002	0,0044	0,0124	0,0422	0,1001	0,9143	0,9586	0,9848	0,9927	0,9969	0,9988	0,9994	0,0857	0,0414	0,0152	0,0073	0,0031	0,0012	0,0006
shus.000922	0	0	2	11	35	112	367	873	9041	9537	9805	9907	9941	9975	9984	10000	pct6	A	N20	shus.0009	Medium	2	300	NonOutlier	2	-6.55	firthTrim0Fjernet0	0	2,00E-04	0,0011	0,0035	0,0112	0,0367	0,0873	0,9041	0,9537	0,9805	0,9907	0,9941	0,9975	0,9984	0,0959	0,0463	0,0195	0,0093	0,0059	0,0025	0,0016
shus.001022	0	0	0	0	0	0	0	161	8565	9106	9452	9585	9662	9708	9727	9758	pct6	A	N20	shus.0010	Small	3	60	NonOutlier	2	-6.55	firthTrim0Fjernet0	0	0	0	0	0	0	0,016499283	0,87774134	0,933183029	0,968641115	0,982270957	0,990161918	0,994875999	0,996823119	0,12225866	0,066816971	0,031358885	0,017729043	0,009838082	0,005124001	0,003176881
shus.00114	0	0	0	0	0	0	0	126	8523	9070	9415	9576	9653	9701	9719	9749	pct6	A	N20	shus.0011	Small	3	60	NonOutlier	2	-6.55	firthTrim0Fjernet0	0	0	0	0	0	0	0,012924403	0,874243512	0,930351831	0,965740076	0,98225459	0,990152836	0,995076418	0,996922761	0,125756488	0,069648169	0,034259924	0,01774541	0,009847164	0,004923582	0,003077239
shus.00124	0	0	0	0	0	0	0	131	8520	9050	9444	9597	9676	9730	9743	9773	pct6	A	N20	shus.0012	Small	3	60	NonOutlier	2	-6.55	firthTrim0Fjernet0	0	0	0	0	0	0	0,013404277	0,871789624	0,926020669	0,966335823	0,9819912	0,990074696	0,995600123	0,996930318	0,128210376	0,073979331	0,033664177	0,0180088	0,009925304	0,004399877	0,003069682
shus.00134	0	0	0	0	0	0	0	136	8479	9067	9440	9588	9675	9728	9743	9768	pct6	A	N20	shus.0013	Small	3	60	NonOutlier	2	-6.55	firthTrim0Fjernet0	0	0	0	0	0	0	0,013923014	0,868038493	0,928235053	0,966420966	0,981572482	0,990479115	0,995904996	0,997440622	0,131961507	0,071764947	0,033579034	0,018427518	0,009520885	0,004095004	0,002559378
shus.00144	0	0	0	0	0	0	0	140	8512	9122	9468	9607	9684	9730	9752	9785	pct6	A	N20	shus.0014	Small	3	60	NonOutlier	2	-6.55	firthTrim0Fjernet0	0	0	0	0	0	0	0,014307614	0,869902913	0,932243229	0,967603475	0,981808891	0,989678079	0,994379152	0,996627491	0,130097087	0,067756771	0,032396525	0,018191109	0,010321921	0,005620848	0,003372509
shus.00154	0	0	0	0	0	0	0	143	8458	9036	9417	9550	9634	9691	9714	9743	pct6	A	N20	shus.0015	Small	3	60	NonOutlier	2	-6.55	firthTrim0Fjernet0	0	0	0	0	0	0	0,014677204	0,868110438	0,927435082	0,96654008	0,980190906	0,988812481	0,994662835	0,997023504	0,131889562	0,072564918	0,03345992	0,019809094	0,011187519	0,005337165	0,002976496
shus.00164	0	0	0	0	0	0	0	121	8520	9061	9466	9620	9697	9746	9764	9781	pct6	A	N20	shus.0016	Small	3	60	NonOutlier	2	-6.55	firthTrim0Fjernet0	0	0	0	0	0	0	0,012370923	0,871076577	0,926387895	0,967794704	0,983539515	0,991411921	0,996421634	0,998261936	0,128923423	0,073612105	0,032205296	0,016460485	0,008588079	0,003578366	0,001738064
shus.00174	0	0	0	0	0	0	0	143	8532	9086	9452	9587	9665	9718	9741	9768	pct6	A	N20	shus.0017	Small	3	60	NonOutlier	2	-6.55	firthTrim0Fjernet0	0	0	0	0	0	0	0,01463964	0,873464373	0,93018018	0,967649468	0,981470106	0,989455364	0,994881245	0,997235872	0,126535627	0,06981982	0,032350532	0,018529894	0,010544636	0,005118755	0,002764128
shus.00184	0	0	0	0	0	0	0	157	8499	9062	9445	9565	9649	9703	9728	9745	pct6	A	N20	shus.0018	Small	3	60	NonOutlier	2	-6.55	firthTrim0Fjernet0	0	0	0	0	0	0	0,016110826	0,872139559	0,929912776	0,969214982	0,981528989	0,990148794	0,995690097	0,998255516	0,127860441	0,070087224	0,030785018	0,018471011	0,009851206	0,004309903	0,001744484
shus.00194	0	0	0	0	0	0	0	152	8487	9067	9461	9596	9677	9713	9732	9764	pct6	A	N20	shus.0019	Small	3	60	NonOutlier	2	-6.55	firthTrim0Fjernet0	0	0	0	0	0	0	0,01556739	0,869213437	0,928615322	0,968967636	0,982793937	0,991089717	0,994776731	0,996722655	0,130786563	0,071384678	0,031032364	0,017206063	0,008910283	0,005223269	0,003277345
shus.00204	0	0	0	0	0	0	0	149	8553	9096	9453	9609	9684	9743	9760	9796	pct6	A	N20	shus.0020	Small	3	60	NonOutlier	2	-6.55	firthTrim0Fjernet0	0	0	0	0	0	0	0,01521029	0,873111474	0,928542262	0,964985708	0,980910576	0,988566762	0,994589628	0,996325031	0,126888526	0,071457738	0,035014292	0,019089424	0,011433238	0,005410372	0,003674969
shus.000123	0	1	8	34	84	178	469	1061	9241	9646	9877	9934	9972	9993	9998	10000	pct6	A	N20	shus.0001	Large	1	500	NonOutlier	2	-6.55	firthTrim0.05Fjernet0	1,00E-04	8,00E-04	0,0034	0,0084	0,0178	0,0469	0,1061	0,9241	0,9646	0,9877	0,9934	0,9972	0,9993	0,9998	0,0759	0,0354	0,0123	0,0066	0,0028	0,0007	0,0002
shus.000223	0	3	9	27	69	176	526	1106	9241	9629	9863	9936	9959	9984	9990	10000	pct6	A	N20	shus.0002	Large	1	500	NonOutlier	2	-6.55	firthTrim0.05Fjernet0	3,00E-04	9,00E-04	0,0027	0,0069	0,0176	0,0526	0,1106	0,9241	0,9629	0,9863	0,9936	0,9959	0,9984	0,999	0,0759	0,0371	0,0137	0,0064	0,0041	0,0016	0,001
shus.000323	0	3	13	30	62	151	471	1042	9233	9634	9865	9932	9966	9988	9993	10000	pct6	A	N20	shus.0003	Large	1	500	NonOutlier	2	-6.55	firthTrim0.05Fjernet0	3,00E-04	0,0013	0,003	0,0062	0,0151	0,0471	0,1042	0,9233	0,9634	0,9865	0,9932	0,9966	0,9988	0,9993	0,0767	0,0366	0,0135	0,0068	0,0034	0,0012	0,0007
shus.000423	0	0	3	14	54	130	442	966	9149	9603	9841	9921	9960	9982	9992	10000	pct6	A	N20	shus.0004	Medium	2	300	NonOutlier	2	-6.55	firthTrim0.05Fjernet0	0	3,00E-04	0,0014	0,0054	0,013	0,0442	0,0966	0,9149	0,9603	0,9841	0,9921	0,996	0,9982	0,9992	0,0851	0,0397	0,0159	0,0079	0,004	0,0018	0,0008
shus.000523	0	3	7	21	72	152	409	922	9105	9567	9843	9931	9962	9984	9993	10000	pct6	A	N20	shus.0005	Medium	2	300	NonOutlier	2	-6.55	firthTrim0.05Fjernet0	3,00E-04	7,00E-04	0,0021	0,0072	0,0152	0,0409	0,0922	0,9105	0,9567	0,9843	0,9931	0,9962	0,9984	0,9993	0,0895	0,0433	0,0157	0,0069	0,0038	0,0016	0,0007
shus.000623	0	0	3	14	51	130	445	946	9145	9569	9857	9930	9955	9984	9990	10000	pct6	A	N20	shus.0006	Medium	2	300	NonOutlier	2	-6.55	firthTrim0.05Fjernet0	0	3,00E-04	0,0014	0,0051	0,013	0,0445	0,0946	0,9145	0,9569	0,9857	0,993	0,9955	0,9984	0,999	0,0855	0,0431	0,0143	0,007	0,0045	0,0016	0,001
shus.000723	0	0	4	14	40	124	395	942	9150	9568	9833	9904	9951	9980	9993	10000	pct6	A	N20	shus.0007	Medium	2	300	NonOutlier	2	-6.55	firthTrim0.05Fjernet0	0	4,00E-04	0,0014	0,004	0,0124	0,0395	0,0942	0,915	0,9568	0,9833	0,9904	0,9951	0,998	0,9993	0,085	0,0432	0,0167	0,0096	0,0049	0,002	0,0007
shus.000823	0	0	3	22	48	128	428	1012	9183	9612	9857	9930	9968	9989	9995	10000	pct6	A	N20	shus.0008	Medium	2	300	NonOutlier	2	-6.55	firthTrim0.05Fjernet0	0	3,00E-04	0,0022	0,0048	0,0128	0,0428	0,1012	0,9183	0,9612	0,9857	0,993	0,9968	0,9989	0,9995	0,0817	0,0388	0,0143	0,007	0,0032	0,0011	0,0005
shus.000923	0	1	3	12	37	120	376	897	9078	9554	9822	9911	9943	9976	9984	10000	pct6	A	N20	shus.0009	Medium	2	300	NonOutlier	2	-6.55	firthTrim0.05Fjernet0	1,00E-04	3,00E-04	0,0012	0,0037	0,012	0,0376	0,0897	0,9078	0,9554	0,9822	0,9911	0,9943	0,9976	0,9984	0,0922	0,0446	0,0178	0,0089	0,0057	0,0024	0,0016
shus.001023	0	0	0	0	0	0	0	179	8593	9120	9453	9584	9659	9705	9725	9758	pct6	A	N20	shus.0010	Small	3	60	NonOutlier	2	-6.55	firthTrim0.05Fjernet0	0	0	0	0	0	0	0,018343923	0,880610781	0,93461775	0,968743595	0,982168477	0,989854478	0,994568559	0,996618159	0,119389219	0,06538225	0,031256405	0,017831523	0,010145522	0,005431441	0,003381841
shus.00115	0	0	0	0	0	0	0	159	8542	9082	9416	9570	9654	9699	9717	9749	pct6	A	N20	shus.0011	Small	3	60	NonOutlier	2	-6.55	firthTrim0.05Fjernet0	0	0	0	0	0	0	0,016309365	0,87619243	0,931582726	0,965842651	0,981639142	0,990255411	0,994871269	0,996717612	0,12380757	0,068417274	0,034157349	0,018360858	0,009744589	0,005128731	0,003282388
shus.00125	0	0	0	0	0	0	0	157	8540	9057	9448	9593	9676	9727	9740	9773	pct6	A	N20	shus.0012	Small	3	60	NonOutlier	2	-6.55	firthTrim0.05Fjernet0	0	0	0	0	0	0	0,016064668	0,873836079	0,926736928	0,966745114	0,981581909	0,990074696	0,995293155	0,99662335	0,126163921	0,073263072	0,033254886	0,018418091	0,009925304	0,004706845	0,00337665
shus.00135	0	0	0	0	0	0	0	166	8503	9081	9450	9585	9667	9726	9741	9768	pct6	A	N20	shus.0013	Small	3	60	NonOutlier	2	-6.55	firthTrim0.05Fjernet0	0	0	0	0	0	0	0,016994267	0,870495495	0,929668305	0,967444717	0,981265356	0,989660115	0,995700246	0,997235872	0,129504505	0,070331695	0,032555283	0,018734644	0,010339885	0,004299754	0,002764128
shus.00145	0	0	0	0	0	0	1	155	8544	9140	9467	9604	9682	9730	9749	9785	pct6	A	N20	shus.0014	Small	3	60	NonOutlier	2	-6.55	firthTrim0.05Fjernet0	0	0	0	0	0	0,000102197	0,015840572	0,873173224	0,93408278	0,967501277	0,981502299	0,989473684	0,994379152	0,996320899	0,126826776	0,06591722	0,032498723	0,018497701	0,010526316	0,005620848	0,003679101
shus.00155	0	0	0	0	0	0	0	165	8480	9060	9419	9548	9633	9691	9710	9743	pct6	A	N20	shus.0015	Small	3	60	NonOutlier	2	-6.55	firthTrim0.05Fjernet0	0	0	0	0	0	0	0,016935236	0,87036847	0,929898389	0,966745356	0,979985631	0,988709843	0,994662835	0,996612953	0,12963153	0,070101611	0,033254644	0,020014369	0,011290157	0,005337165	0,003387047
shus.00165	0	0	0	0	0	0	0	145	8542	9081	9468	9613	9695	9744	9762	9781	pct6	A	N20	shus.0016	Small	3	60	NonOutlier	2	-6.55	firthTrim0.05Fjernet0	0	0	0	0	0	0	0,01482466	0,873325836	0,928432676	0,967999182	0,982823842	0,991207443	0,996217156	0,998057458	0,126674164	0,071567324	0,032000818	0,017176158	0,008792557	0,003782844	0,001942542
shus.00175	0	0	0	0	0	0	0	172	8557	9096	9453	9594	9664	9717	9739	9768	pct6	A	N20	shus.0017	Small	3	60	NonOutlier	2	-6.55	firthTrim0.05Fjernet0	0	0	0	0	0	0	0,017608518	0,876023751	0,931203931	0,967751843	0,982186732	0,989352989	0,99477887	0,997031122	0,123976249	0,068796069	0,032248157	0,017813268	0,010647011	0,00522113	0,002968878
shus.00185	0	0	0	0	0	0	0	179	8530	9062	9452	9562	9647	9700	9726	9745	pct6	A	N20	shus.0018	Small	3	60	NonOutlier	2	-6.55	firthTrim0.05Fjernet0	0	0	0	0	0	0	0,018368394	0,875320677	0,929912776	0,969933299	0,981221139	0,989943561	0,995382247	0,998050282	0,124679323	0,070087224	0,030066701	0,018778861	0,010056439	0,004617753	0,001949718
shus.00195	0	0	0	0	0	0	0	182	8508	9077	9455	9598	9677	9709	9732	9764	pct6	A	N20	shus.0019	Small	3	60	NonOutlier	2	-6.55	firthTrim0.05Fjernet0	0	0	0	0	0	0	0,018639902	0,871364195	0,929639492	0,968353134	0,982998771	0,991089717	0,994367063	0,996722655	0,128635805	0,070360508	0,031646866	0,017001229	0,008910283	0,005632937	0,003277345
shus.00205	0	0	0	0	0	0	0	169	8582	9104	9455	9605	9679	9742	9759	9796	pct6	A	N20	shus.0020	Small	3	60	NonOutlier	2	-6.55	firthTrim0.05Fjernet0	0	0	0	0	0	0	0,01725194	0,876071866	0,929358922	0,965189873	0,980502246	0,98805635	0,994487546	0,996222948	0,123928134	0,070641078	0,034810127	0,019497754	0,01194365	0,005512454	0,003777052
shus.000124	0	2	9	36	84	189	478	1087	9273	9686	9886	9949	9976	9994	9998	10000	pct6	A	N20	shus.0001	Large	1	500	NonOutlier	2	-6.55	firthTrim0.1Fjernet0	2,00E-04	9,00E-04	0,0036	0,0084	0,0189	0,0478	0,1087	0,9273	0,9686	0,9886	0,9949	0,9976	0,9994	0,9998	0,0727	0,0314	0,0114	0,0051	0,0024	0,0006	0,0002
shus.000224	0	2	9	28	70	176	525	1107	9287	9654	9875	9936	9964	9988	9992	10000	pct6	A	N20	shus.0002	Large	1	500	NonOutlier	2	-6.55	firthTrim0.1Fjernet0	2,00E-04	9,00E-04	0,0028	0,007	0,0176	0,0525	0,1107	0,9287	0,9654	0,9875	0,9936	0,9964	0,9988	0,9992	0,0713	0,0346	0,0125	0,0064	0,0036	0,0012	0,0008
shus.000324	0	3	13	32	67	152	479	1054	9309	9669	9876	9940	9971	9989	9994	10000	pct6	A	N20	shus.0003	Large	1	500	NonOutlier	2	-6.55	firthTrim0.1Fjernet0	3,00E-04	0,0013	0,0032	0,0067	0,0152	0,0479	0,1054	0,9309	0,9669	0,9876	0,994	0,9971	0,9989	0,9994	0,0691	0,0331	0,0124	0,006	0,0029	0,0011	0,0006
shus.000424	0	1	5	16	59	137	437	969	9193	9639	9851	9926	9963	9984	9992	10000	pct6	A	N20	shus.0004	Medium	2	300	NonOutlier	2	-6.55	firthTrim0.1Fjernet0	1,00E-04	5,00E-04	0,0016	0,0059	0,0137	0,0437	0,0969	0,9193	0,9639	0,9851	0,9926	0,9963	0,9984	0,9992	0,0807	0,0361	0,0149	0,0074	0,0037	0,0016	0,0008
shus.000524	0	4	7	24	81	159	414	932	9157	9599	9862	9933	9967	9985	9993	10000	pct6	A	N20	shus.0005	Medium	2	300	NonOutlier	2	-6.55	firthTrim0.1Fjernet0	4,00E-04	7,00E-04	0,0024	0,0081	0,0159	0,0414	0,0932	0,9157	0,9599	0,9862	0,9933	0,9967	0,9985	0,9993	0,0843	0,0401	0,0138	0,0067	0,0033	0,0015	0,0007
shus.000624	0	2	4	17	56	138	452	939	9175	9621	9872	9934	9959	9986	9991	10000	pct6	A	N20	shus.0006	Medium	2	300	NonOutlier	2	-6.55	firthTrim0.1Fjernet0	2,00E-04	4,00E-04	0,0017	0,0056	0,0138	0,0452	0,0939	0,9175	0,9621	0,9872	0,9934	0,9959	0,9986	0,9991	0,0825	0,0379	0,0128	0,0066	0,0041	0,0014	0,0009
shus.000724	0	0	4	13	51	128	408	955	9195	9613	9837	9906	9959	9983	9993	10000	pct6	A	N20	shus.0007	Medium	2	300	NonOutlier	2	-6.55	firthTrim0.1Fjernet0	0	4,00E-04	0,0013	0,0051	0,0128	0,0408	0,0955	0,9195	0,9613	0,9837	0,9906	0,9959	0,9983	0,9993	0,0805	0,0387	0,0163	0,0094	0,0041	0,0017	0,0007
shus.000824	0	0	5	22	52	137	433	1011	9229	9644	9869	9935	9971	9989	9996	10000	pct6	A	N20	shus.0008	Medium	2	300	NonOutlier	2	-6.55	firthTrim0.1Fjernet0	0	5,00E-04	0,0022	0,0052	0,0137	0,0433	0,1011	0,9229	0,9644	0,9869	0,9935	0,9971	0,9989	0,9996	0,0771	0,0356	0,0131	0,0065	0,0029	0,0011	0,0004
shus.000924	0	0	3	17	41	124	377	904	9137	9593	9834	9918	9947	9978	9984	10000	pct6	A	N20	shus.0009	Medium	2	300	NonOutlier	2	-6.55	firthTrim0.1Fjernet0	0	3,00E-04	0,0017	0,0041	0,0124	0,0377	0,0904	0,9137	0,9593	0,9834	0,9918	0,9947	0,9978	0,9984	0,0863	0,0407	0,0166	0,0082	0,0053	0,0022	0,0016
shus.001024	0	0	0	0	0	0	0	205	8609	9126	9448	9581	9660	9708	9722	9758	pct6	A	N20	shus.0010	Small	3	60	NonOutlier	2	-6.55	firthTrim0.1Fjernet0	0	0	0	0	0	0	0,021008403	0,882250461	0,93523263	0,968231195	0,981861037	0,989956958	0,994875999	0,996310719	0,117749539	0,06476737	0,031768805	0,018138963	0,010043042	0,005124001	0,003689281
shus.00116	0	0	0	0	0	0	1	177	8556	9081	9418	9561	9653	9698	9714	9749	pct6	A	N20	shus.0011	Small	3	60	NonOutlier	2	-6.55	firthTrim0.1Fjernet0	0	0	0	0	0	0,000102575	0,018155708	0,877628475	0,931480152	0,9660478	0,980715971	0,990152836	0,994768694	0,996409888	0,122371525	0,068519848	0,0339522	0,019284029	0,009847164	0,005231306	0,003590112
shus.00126	0	0	0	0	0	0	0	178	8567	9057	9443	9586	9668	9724	9739	9773	pct6	A	N20	shus.0012	Small	3	60	NonOutlier	2	-6.55	firthTrim0.1Fjernet0	0	0	0	0	0	0	0,018213445	0,876598793	0,926736928	0,9662335	0,98086565	0,989256114	0,994986186	0,996521027	0,123401207	0,073263072	0,0337665	0,01913435	0,010743886	0,005013814	0,003478973
shus.00136	0	0	0	0	0	0	0	188	8531	9089	9446	9583	9663	9723	9743	9768	pct6	A	N20	shus.0013	Small	3	60	NonOutlier	2	-6.55	firthTrim0.1Fjernet0	0	0	0	0	0	0	0,019246519	0,873361998	0,930487305	0,967035217	0,981060606	0,989250614	0,99539312	0,997440622	0,126638002	0,069512695	0,032964783	0,018939394	0,010749386	0,00460688	0,002559378
shus.00146	0	0	0	0	0	0	1	184	8556	9152	9473	9607	9683	9728	9746	9785	pct6	A	N20	shus.0014	Small	3	60	NonOutlier	2	-6.55	firthTrim0.1Fjernet0	0	0	0	0	0	0,000102197	0,018804292	0,874399591	0,935309147	0,968114461	0,981808891	0,989575881	0,994174757	0,996014308	0,125600409	0,064690853	0,031885539	0,018191109	0,010424119	0,005825243	0,003985692
shus.00156	0	0	0	0	0	0	0	187	8494	9055	9417	9550	9628	9689	9713	9743	pct6	A	N20	shus.0015	Small	3	60	NonOutlier	2	-6.55	firthTrim0.1Fjernet0	0	0	0	0	0	0	0,019193267	0,871805399	0,9293852	0,96654008	0,980190906	0,988196654	0,994457559	0,996920866	0,128194601	0,0706148	0,03345992	0,019809094	0,011803346	0,005542441	0,003079134
shus.00166	0	0	0	0	0	0	0	177	8557	9084	9461	9612	9695	9742	9761	9781	pct6	A	N20	shus.0016	Small	3	60	NonOutlier	2	-6.55	firthTrim0.1Fjernet0	0	0	0	0	0	0	0,018096309	0,874859421	0,928739393	0,967283509	0,982721603	0,991207443	0,996012678	0,997955219	0,125140579	0,071260607	0,032716491	0,017278397	0,008792557	0,003987322	0,002044781
shus.00176	0	0	0	0	0	0	0	204	8571	9103	9458	9591	9664	9716	9736	9768	pct6	A	N20	shus.0017	Small	3	60	NonOutlier	2	-6.55	firthTrim0.1Fjernet0	0	0	0	0	0	0	0,020884521	0,877457002	0,931920557	0,968263718	0,981879607	0,989352989	0,994676495	0,996723997	0,122542998	0,068079443	0,031736282	0,018120393	0,010647011	0,005323505	0,003276003
shus.00186	0	0	0	0	0	0	0	216	8552	9070	9443	9556	9643	9697	9722	9745	pct6	A	N20	shus.0018	Small	3	60	NonOutlier	2	-6.55	firthTrim0.1Fjernet0	0	0	0	0	0	0	0,022165213	0,877578245	0,93073371	0,969009749	0,980605439	0,989533094	0,995074397	0,997639815	0,122421755	0,06926629	0,030990251	0,019394561	0,010466906	0,004925603	0,002360185
shus.00196	0	0	0	0	0	0	0	223	8537	9090	9448	9598	9675	9709	9732	9764	pct6	A	N20	shus.0019	Small	3	60	NonOutlier	2	-6.55	firthTrim0.1Fjernet0	0	0	0	0	0	0	0,022839	0,874334289	0,930970914	0,967636215	0,982998771	0,990884883	0,994367063	0,996722655	0,125665711	0,069029086	0,032363785	0,017001229	0,009115117	0,005632937	0,003277345
shus.00206	0	0	0	0	0	0	0	205	8596	9112	9456	9603	9678	9740	9759	9796	pct6	A	N20	shus.0020	Small	3	60	NonOutlier	2	-6.55	firthTrim0.1Fjernet0	0	0	0	0	0	0	0,020926909	0,877501021	0,930175582	0,965291956	0,980298081	0,987954267	0,994283381	0,996222948	0,122498979	0,069824418	0,034708044	0,019701919	0,012045733	0,005716619	0,003777052
shus.000125	0	1	12	45	94	194	505	1066	9368	9721	9900	9953	9980	9994	9998	10000	pct6	A	N20	shus.0001	Large	1	500	NonOutlier	2	-6.55	firthTrim0.25Fjernet0	1,00E-04	0,0012	0,0045	0,0094	0,0194	0,0505	0,1066	0,9368	0,9721	0,99	0,9953	0,998	0,9994	0,9998	0,0632	0,0279	0,01	0,0047	0,002	0,0006	0,0002
shus.000225	0	5	12	35	85	192	543	1097	9368	9700	9888	9945	9966	9983	9993	10000	pct6	A	N20	shus.0002	Large	1	500	NonOutlier	2	-6.55	firthTrim0.25Fjernet0	5,00E-04	0,0012	0,0035	0,0085	0,0192	0,0543	0,1097	0,9368	0,97	0,9888	0,9945	0,9966	0,9983	0,9993	0,0632	0,03	0,0112	0,0055	0,0034	0,0017	0,0007
shus.000325	0	5	14	33	77	173	478	1032	9389	9705	9890	9945	9973	9989	9995	10000	pct6	A	N20	shus.0003	Large	1	500	NonOutlier	2	-6.55	firthTrim0.25Fjernet0	5,00E-04	0,0014	0,0033	0,0077	0,0173	0,0478	0,1032	0,9389	0,9705	0,989	0,9945	0,9973	0,9989	0,9995	0,0611	0,0295	0,011	0,0055	0,0027	0,0011	0,0005
shus.000425	0	1	6	19	61	158	462	974	9273	9664	9865	9928	9966	9981	9994	10000	pct6	A	N20	shus.0004	Medium	2	300	NonOutlier	2	-6.55	firthTrim0.25Fjernet0	1,00E-04	6,00E-04	0,0019	0,0061	0,0158	0,0462	0,0974	0,9273	0,9664	0,9865	0,9928	0,9966	0,9981	0,9994	0,0727	0,0336	0,0135	0,0072	0,0034	0,0019	0,0006
shus.000525	0	3	8	30	85	174	445	935	9232	9624	9856	9936	9967	9986	9991	10000	pct6	A	N20	shus.0005	Medium	2	300	NonOutlier	2	-6.55	firthTrim0.25Fjernet0	3,00E-04	8,00E-04	0,003	0,0085	0,0174	0,0445	0,0935	0,9232	0,9624	0,9856	0,9936	0,9967	0,9986	0,9991	0,0768	0,0376	0,0144	0,0064	0,0033	0,0014	0,0009
shus.000625	0	1	4	19	54	149	470	952	9245	9656	9870	9934	9961	9988	9995	10000	pct6	A	N20	shus.0006	Medium	2	300	NonOutlier	2	-6.55	firthTrim0.25Fjernet0	1,00E-04	4,00E-04	0,0019	0,0054	0,0149	0,047	0,0952	0,9245	0,9656	0,987	0,9934	0,9961	0,9988	0,9995	0,0755	0,0344	0,013	0,0066	0,0039	0,0012	0,0005
shus.000725	0	1	5	16	56	141	431	965	9252	9633	9837	9910	9959	9986	9992	10000	pct6	A	N20	shus.0007	Medium	2	300	NonOutlier	2	-6.55	firthTrim0.25Fjernet0	1,00E-04	5,00E-04	0,0016	0,0056	0,0141	0,0431	0,0965	0,9252	0,9633	0,9837	0,991	0,9959	0,9986	0,9992	0,0748	0,0367	0,0163	0,009	0,0041	0,0014	0,0008
shus.000825	0	1	5	21	56	159	477	1021	9300	9671	9877	9938	9974	9988	9996	10000	pct6	A	N20	shus.0008	Medium	2	300	NonOutlier	2	-6.55	firthTrim0.25Fjernet0	1,00E-04	5,00E-04	0,0021	0,0056	0,0159	0,0477	0,1021	0,93	0,9671	0,9877	0,9938	0,9974	0,9988	0,9996	0,07	0,0329	0,0123	0,0062	0,0026	0,0012	0,0004
shus.000925	0	0	3	18	43	141	405	934	9224	9624	9847	9920	9952	9978	9987	10000	pct6	A	N20	shus.0009	Medium	2	300	NonOutlier	2	-6.55	firthTrim0.25Fjernet0	0	3,00E-04	0,0018	0,0043	0,0141	0,0405	0,0934	0,9224	0,9624	0,9847	0,992	0,9952	0,9978	0,9987	0,0776	0,0376	0,0153	0,008	0,0048	0,0022	0,0013
shus.001025	0	0	0	0	0	0	0	238	8617	9118	9446	9580	9663	9703	9721	9758	pct6	A	N20	shus.0010	Small	3	60	NonOutlier	2	-6.55	firthTrim0.25Fjernet0	0	0	0	0	0	0	0,024390244	0,883070301	0,93441279	0,968026235	0,981758557	0,990264398	0,994363599	0,996208239	0,116929699	0,06558721	0,031973765	0,018241443	0,009735602	0,005636401	0,003791761
shus.00117	0	0	0	0	0	0	1	211	8545	9086	9416	9558	9643	9699	9716	9749	pct6	A	N20	shus.0011	Small	3	60	NonOutlier	2	-6.55	firthTrim0.25Fjernet0	0	0	0	0	0	0,000102575	0,021643245	0,876500154	0,931993025	0,965842651	0,980408247	0,98912709	0,994871269	0,996615037	0,123499846	0,068006975	0,034157349	0,019591753	0,01087291	0,005128731	0,003384963
shus.00127	0	0	0	0	0	0	0	208	8552	9045	9438	9592	9673	9721	9738	9773	pct6	A	N20	shus.0012	Small	3	60	NonOutlier	2	-6.55	firthTrim0.25Fjernet0	0	0	0	0	0	0	0,021283127	0,875063952	0,925509056	0,965721887	0,981479587	0,989767727	0,994679218	0,996418705	0,124936048	0,074490944	0,034278113	0,018520413	0,010232273	0,005320782	0,003581295
shus.00137	0	0	0	0	0	0	0	217	8536	9067	9442	9586	9666	9723	9742	9768	pct6	A	N20	shus.0013	Small	3	60	NonOutlier	2	-6.55	firthTrim0.25Fjernet0	0	0	0	0	0	0	0,022215397	0,873873874	0,928235053	0,966625717	0,981367731	0,98955774	0,99539312	0,997338247	0,126126126	0,071764947	0,033374283	0,018632269	0,01044226	0,00460688	0,002661753
shus.00147	0	0	0	0	0	0	0	216	8549	9141	9461	9598	9675	9727	9742	9785	pct6	A	N20	shus.0014	Small	3	60	NonOutlier	2	-6.55	firthTrim0.25Fjernet0	0	0	0	0	0	0	0,022074604	0,873684211	0,934184977	0,966888094	0,980889116	0,988758304	0,99407256	0,995605519	0,126315789	0,065815023	0,033111906	0,019110884	0,011241696	0,00592744	0,004394481
shus.00157	0	0	0	0	0	0	0	231	8487	9051	9398	9547	9622	9691	9712	9743	pct6	A	N20	shus.0015	Small	3	60	NonOutlier	2	-6.55	firthTrim0.25Fjernet0	0	0	0	0	0	0	0,02370933	0,871086934	0,928974648	0,964589962	0,979882993	0,987580827	0,994662835	0,996818228	0,128913066	0,071025352	0,035410038	0,020117007	0,012419173	0,005337165	0,003181772
shus.00167	0	0	0	0	0	0	0	211	8538	9088	9461	9608	9681	9743	9758	9781	pct6	A	N20	shus.0016	Small	3	60	NonOutlier	2	-6.55	firthTrim0.25Fjernet0	0	0	0	0	0	0	0,021572436	0,87291688	0,929148349	0,967283509	0,982312647	0,989776097	0,996114917	0,997648502	0,12708312	0,070851651	0,032716491	0,017687353	0,010223903	0,003885083	0,002351498
shus.00177	0	0	0	0	0	0	0	242	8567	9094	9443	9584	9666	9714	9739	9768	pct6	A	N20	shus.0017	Small	3	60	NonOutlier	2	-6.55	firthTrim0.25Fjernet0	0	0	0	0	0	0	0,024774775	0,877047502	0,930999181	0,966728092	0,981162981	0,98955774	0,994471744	0,997031122	0,122952498	0,069000819	0,033271908	0,018837019	0,01044226	0,005528256	0,002968878
shus.00187	0	0	0	0	0	0	0	243	8562	9059	9438	9557	9643	9696	9720	9745	pct6	A	N20	shus.0018	Small	3	60	NonOutlier	2	-6.55	firthTrim0.25Fjernet0	0	0	0	0	0	0	0,024935865	0,878604413	0,929604926	0,968496665	0,980708055	0,989533094	0,99497178	0,997434582	0,121395587	0,070395074	0,031503335	0,019291945	0,010466906	0,00502822	0,002565418
shus.00197	0	0	0	0	0	0	0	262	8516	9065	9449	9590	9667	9713	9731	9764	pct6	A	N20	shus.0019	Small	3	60	NonOutlier	2	-6.55	firthTrim0.25Fjernet0	0	0	0	0	0	0	0,026833265	0,872183531	0,928410488	0,967738632	0,982179435	0,990065547	0,994776731	0,996620238	0,127816469	0,071589512	0,032261368	0,017820565	0,009934453	0,005223269	0,003379762
shus.00207	0	0	0	0	0	0	0	240	8596	9106	9451	9610	9673	9736	9758	9796	pct6	A	N20	shus.0020	Small	3	60	NonOutlier	2	-6.55	firthTrim0.25Fjernet0	0	0	0	0	0	0	0,024499796	0,877501021	0,929563087	0,964781543	0,981012658	0,987443855	0,993875051	0,996120866	0,122498979	0,070436913	0,035218457	0,018987342	0,012556145	0,006124949	0,003879134
shus.000126	0	0	1	12	32	84	238	541	8424	9150	9621	9806	9893	9952	9980	10000	pct6	A	N20	shus.0001	Large	1	500	NonOutlier	2	-6.55	glmTrim0Fjernet0	0	1,00E-04	0,0012	0,0032	0,0084	0,0238	0,0541	0,8424	0,915	0,9621	0,9806	0,9893	0,9952	0,998	0,1576	0,085	0,0379	0,0194	0,0107	0,0048	0,002
shus.000226	0	0	3	12	27	74	244	589	8431	9123	9613	9788	9892	9946	9964	10000	pct6	A	N20	shus.0002	Large	1	500	NonOutlier	2	-6.55	glmTrim0Fjernet0	0	3,00E-04	0,0012	0,0027	0,0074	0,0244	0,0589	0,8431	0,9123	0,9613	0,9788	0,9892	0,9946	0,9964	0,1569	0,0877	0,0387	0,0212	0,0108	0,0054	0,0036
shus.000326	0	1	2	15	28	60	203	551	8419	9121	9603	9794	9884	9948	9973	10000	pct6	A	N20	shus.0003	Large	1	500	NonOutlier	2	-6.55	glmTrim0Fjernet0	1,00E-04	2,00E-04	0,0015	0,0028	0,006	0,0203	0,0551	0,8419	0,9121	0,9603	0,9794	0,9884	0,9948	0,9973	0,1581	0,0879	0,0397	0,0206	0,0116	0,0052	0,0027
shus.000426	0	0	0	8	26	79	268	626	8507	9210	9647	9817	9894	9954	9974	10000	pct6	A	N20	shus.0004	Medium	2	300	NonOutlier	2	-6.55	glmTrim0Fjernet0	0	0	8,00E-04	0,0026	0,0079	0,0268	0,0626	0,8507	0,921	0,9647	0,9817	0,9894	0,9954	0,9974	0,1493	0,079	0,0353	0,0183	0,0106	0,0046	0,0026
shus.000526	0	0	4	10	30	97	267	592	8465	9169	9626	9807	9902	9954	9975	10000	pct6	A	N20	shus.0005	Medium	2	300	NonOutlier	2	-6.55	glmTrim0Fjernet0	0	4,00E-04	0,001	0,003	0,0097	0,0267	0,0592	0,8465	0,9169	0,9626	0,9807	0,9902	0,9954	0,9975	0,1535	0,0831	0,0374	0,0193	0,0098	0,0046	0,0025
shus.000626	0	0	1	6	27	82	254	618	8534	9181	9640	9822	9903	9953	9972	10000	pct6	A	N20	shus.0006	Medium	2	300	NonOutlier	2	-6.55	glmTrim0Fjernet0	0	1,00E-04	6,00E-04	0,0027	0,0082	0,0254	0,0618	0,8534	0,9181	0,964	0,9822	0,9903	0,9953	0,9972	0,1466	0,0819	0,036	0,0178	0,0097	0,0047	0,0028
shus.000726	0	0	3	5	18	66	246	622	8542	9185	9622	9803	9886	9942	9974	10000	pct6	A	N20	shus.0007	Medium	2	300	NonOutlier	2	-6.55	glmTrim0Fjernet0	0	3,00E-04	5,00E-04	0,0018	0,0066	0,0246	0,0622	0,8542	0,9185	0,9622	0,9803	0,9886	0,9942	0,9974	0,1458	0,0815	0,0378	0,0197	0,0114	0,0058	0,0026
shus.000826	0	0	0	9	26	69	272	669	8598	9225	9668	9828	9910	9966	9982	10000	pct6	A	N20	shus.0008	Medium	2	300	NonOutlier	2	-6.55	glmTrim0Fjernet0	0	0	9,00E-04	0,0026	0,0069	0,0272	0,0669	0,8598	0,9225	0,9668	0,9828	0,991	0,9966	0,9982	0,1402	0,0775	0,0332	0,0172	0,009	0,0034	0,0018
shus.000926	0	0	1	8	22	62	233	564	8459	9140	9616	9786	9882	9942	9962	10000	pct6	A	N20	shus.0009	Medium	2	300	NonOutlier	2	-6.55	glmTrim0Fjernet0	0	1,00E-04	8,00E-04	0,0022	0,0062	0,0233	0,0564	0,8459	0,914	0,9616	0,9786	0,9882	0,9942	0,9962	0,1541	0,086	0,0384	0,0214	0,0118	0,0058	0,0038
shus.001026	0	0	0	0	0	0	1	369	8560	9081	9424	9560	9648	9698	9718	9758	pct6	A	N20	shus.0010	Small	3	60	NonOutlier	2	-6.55	glmTrim0Fjernet0	0	0	0	0	0	0,00010248	0,037815126	0,87722894	0,930621029	0,965771675	0,979708957	0,988727198	0,993851199	0,995900799	0,12277106	0,069378971	0,034228325	0,020291043	0,011272802	0,006148801	0,004099201
shus.00118	0	0	0	0	0	0	0	353	8515	9048	9392	9552	9634	9693	9712	9749	pct6	A	N20	shus.0011	Small	3	60	NonOutlier	2	-6.55	glmTrim0Fjernet0	0	0	0	0	0	0	0,036208842	0,873422915	0,928095189	0,96338086	0,979792799	0,988203918	0,994255821	0,996204739	0,126577085	0,071904811	0,03661914	0,020207201	0,011796082	0,005744179	0,003795261
shus.00128	0	0	0	0	0	0	0	326	8510	9022	9420	9572	9655	9718	9737	9773	pct6	A	N20	shus.0012	Small	3	60	NonOutlier	2	-6.55	glmTrim0Fjernet0	0	0	0	0	0	0	0,033357209	0,870766397	0,923155633	0,963880078	0,979433132	0,987925918	0,99437225	0,996316382	0,129233603	0,076844367	0,036119922	0,020566868	0,012074082	0,00562775	0,003683618
shus.00138	0	0	0	0	0	0	0	342	8478	9039	9416	9558	9655	9718	9736	9768	pct6	A	N20	shus.0013	Small	3	60	NonOutlier	2	-6.55	glmTrim0Fjernet0	0	0	0	0	0	0	0,035012285	0,867936118	0,92536855	0,963963964	0,978501229	0,988431613	0,994881245	0,996723997	0,132063882	0,07463145	0,036036036	0,021498771	0,011568387	0,005118755	0,003276003
shus.00148	0	0	0	0	0	0	1	342	8508	9092	9438	9584	9668	9718	9745	9785	pct6	A	N20	shus.0014	Small	3	60	NonOutlier	2	-6.55	glmTrim0Fjernet0	0	0	0	0	0	0,000102197	0,034951456	0,869494124	0,929177312	0,964537557	0,979458355	0,988042923	0,993152785	0,99591211	0,130505876	0,070822688	0,035462443	0,020541645	0,011957077	0,006847215	0,00408789
shus.00158	0	0	0	0	0	0	0	365	8453	9006	9394	9526	9614	9686	9706	9743	pct6	A	N20	shus.0015	Small	3	60	NonOutlier	2	-6.55	glmTrim0Fjernet0	0	0	0	0	0	0	0,037462794	0,867597249	0,924355948	0,964179411	0,977727599	0,986759725	0,994149646	0,996202402	0,132402751	0,075644052	0,035820589	0,022272401	0,013240275	0,005850354	0,003797598
shus.00168	0	0	0	0	0	0	0	350	8519	9039	9445	9594	9683	9736	9761	9781	pct6	A	N20	shus.0016	Small	3	60	NonOutlier	2	-6.55	glmTrim0Fjernet0	0	0	0	0	0	0	0,035783662	0,870974338	0,924138636	0,965647684	0,9808813	0,989980575	0,995399243	0,997955219	0,129025662	0,075861364	0,034352316	0,0191187	0,010019425	0,004600757	0,002044781
shus.00178	0	0	0	0	0	0	0	374	8538	9055	9432	9567	9651	9708	9730	9768	pct6	A	N20	shus.0017	Small	3	60	NonOutlier	2	-6.55	glmTrim0Fjernet0	0	0	0	0	0	0	0,038288288	0,874078624	0,927006552	0,965601966	0,979422604	0,988022113	0,993857494	0,996109746	0,125921376	0,072993448	0,034398034	0,020577396	0,011977887	0,006142506	0,003890254
shus.00188	0	0	0	0	0	0	0	386	8491	9042	9407	9545	9631	9689	9715	9745	pct6	A	N20	shus.0018	Small	3	60	NonOutlier	2	-6.55	glmTrim0Fjernet0	0	0	0	0	0	0	0,039610056	0,871318625	0,927860441	0,965315546	0,979476655	0,988301693	0,994253463	0,996921498	0,128681375	0,072139559	0,034684454	0,020523345	0,011698307	0,005746537	0,003078502
shus.00198	0	0	0	0	0	0	1	405	8482	9038	9432	9567	9663	9708	9727	9764	pct6	A	N20	shus.0019	Small	3	60	NonOutlier	2	-6.55	glmTrim0Fjernet0	0	0	0	0	0	0,000102417	0,041478902	0,868701352	0,925645227	0,965997542	0,979823843	0,989655879	0,994264646	0,996210569	0,131298648	0,074354773	0,034002458	0,020176157	0,010344121	0,005735354	0,003789431
shus.00208	0	0	0	0	0	0	0	373	8551	9073	9428	9590	9668	9733	9753	9796	pct6	A	N20	shus.0020	Small	3	60	NonOutlier	2	-6.55	glmTrim0Fjernet0	0	0	0	0	0	0	0,038076766	0,872907309	0,926194365	0,962433646	0,978971009	0,986933442	0,993568804	0,995610453	0,127092691	0,073805635	0,037566354	0,021028991	0,013066558	0,006431196	0,004389547
shus.000127	0	0	1	11	35	91	252	591	8589	9238	9686	9835	9912	9971	9985	10000	pct6	A	N20	shus.0001	Large	1	500	NonOutlier	2	-6.55	glmTrim0.05Fjernet0	0	1,00E-04	0,0011	0,0035	0,0091	0,0252	0,0591	0,8589	0,9238	0,9686	0,9835	0,9912	0,9971	0,9985	0,1411	0,0762	0,0314	0,0165	0,0088	0,0029	0,0015
shus.000227	0	0	3	13	27	81	272	640	8584	9234	9663	9815	9909	9951	9975	10000	pct6	A	N20	shus.0002	Large	1	500	NonOutlier	2	-6.55	glmTrim0.05Fjernet0	0	3,00E-04	0,0013	0,0027	0,0081	0,0272	0,064	0,8584	0,9234	0,9663	0,9815	0,9909	0,9951	0,9975	0,1416	0,0766	0,0337	0,0185	0,0091	0,0049	0,0025
shus.000327	0	1	2	15	33	68	229	602	8577	9231	9668	9829	9906	9962	9978	10000	pct6	A	N20	shus.0003	Large	1	500	NonOutlier	2	-6.55	glmTrim0.05Fjernet0	1,00E-04	2,00E-04	0,0015	0,0033	0,0068	0,0229	0,0602	0,8577	0,9231	0,9668	0,9829	0,9906	0,9962	0,9978	0,1423	0,0769	0,0332	0,0171	0,0094	0,0038	0,0022
shus.000427	0	0	1	8	26	86	297	664	8634	9294	9696	9836	9912	9959	9976	10000	pct6	A	N20	shus.0004	Medium	2	300	NonOutlier	2	-6.55	glmTrim0.05Fjernet0	0	1,00E-04	8,00E-04	0,0026	0,0086	0,0297	0,0664	0,8634	0,9294	0,9696	0,9836	0,9912	0,9959	0,9976	0,1366	0,0706	0,0304	0,0164	0,0088	0,0041	0,0024
shus.000527	0	0	5	11	42	102	295	626	8573	9242	9681	9840	9922	9959	9976	10000	pct6	A	N20	shus.0005	Medium	2	300	NonOutlier	2	-6.55	glmTrim0.05Fjernet0	0	5,00E-04	0,0011	0,0042	0,0102	0,0295	0,0626	0,8573	0,9242	0,9681	0,984	0,9922	0,9959	0,9976	0,1427	0,0758	0,0319	0,016	0,0078	0,0041	0,0024
shus.000627	0	0	2	6	30	88	275	659	8671	9270	9704	9852	9919	9955	9977	10000	pct6	A	N20	shus.0006	Medium	2	300	NonOutlier	2	-6.55	glmTrim0.05Fjernet0	0	2,00E-04	6,00E-04	0,003	0,0088	0,0275	0,0659	0,8671	0,927	0,9704	0,9852	0,9919	0,9955	0,9977	0,1329	0,073	0,0296	0,0148	0,0081	0,0045	0,0023
shus.000727	0	0	3	6	21	75	262	673	8683	9277	9681	9827	9897	9952	9977	10000	pct6	A	N20	shus.0007	Medium	2	300	NonOutlier	2	-6.55	glmTrim0.05Fjernet0	0	3,00E-04	6,00E-04	0,0021	0,0075	0,0262	0,0673	0,8683	0,9277	0,9681	0,9827	0,9897	0,9952	0,9977	0,1317	0,0723	0,0319	0,0173	0,0103	0,0048	0,0023
shus.000827	0	0	0	9	32	77	291	723	8732	9316	9715	9849	9921	9974	9984	10000	pct6	A	N20	shus.0008	Medium	2	300	NonOutlier	2	-6.55	glmTrim0.05Fjernet0	0	0	9,00E-04	0,0032	0,0077	0,0291	0,0723	0,8732	0,9316	0,9715	0,9849	0,9921	0,9974	0,9984	0,1268	0,0684	0,0285	0,0151	0,0079	0,0026	0,0016
shus.000927	0	0	2	8	24	64	260	626	8614	9240	9667	9818	9904	9947	9972	10000	pct6	A	N20	shus.0009	Medium	2	300	NonOutlier	2	-6.55	glmTrim0.05Fjernet0	0	2,00E-04	8,00E-04	0,0024	0,0064	0,026	0,0626	0,8614	0,924	0,9667	0,9818	0,9904	0,9947	0,9972	0,1386	0,076	0,0333	0,0182	0,0096	0,0053	0,0028
shus.001027	0	0	0	0	0	0	3	429	8622	9111	9434	9571	9649	9699	9717	9758	pct6	A	N20	shus.0010	Small	3	60	NonOutlier	2	-6.55	glmTrim0.05Fjernet0	0	0	0	0	0	0,00030744	0,043963927	0,883582701	0,933695429	0,966796475	0,980836237	0,988829678	0,993953679	0,995798319	0,116417299	0,066304571	0,033203525	0,019163763	0,011170322	0,006046321	0,004201681
shus.00119	0	0	0	0	0	0	2	398	8572	9079	9400	9553	9639	9694	9709	9749	pct6	A	N20	shus.0011	Small	3	60	NonOutlier	2	-6.55	glmTrim0.05Fjernet0	0	0	0	0	0	0,000205149	0,0408247	0,879269669	0,931275003	0,964201457	0,979895374	0,988716791	0,994358396	0,995897015	0,120730331	0,068724997	0,035798543	0,020104626	0,011283209	0,005641604	0,004102985
shus.00129	0	0	0	0	0	0	0	388	8571	9057	9434	9581	9658	9720	9737	9773	pct6	A	N20	shus.0012	Small	3	60	NonOutlier	2	-6.55	glmTrim0.05Fjernet0	0	0	0	0	0	0	0,039701218	0,877008083	0,926736928	0,965312596	0,980354037	0,988232887	0,994576896	0,996316382	0,122991917	0,073263072	0,034687404	0,019645963	0,011767113	0,005423104	0,003683618
shus.00139	0	0	0	0	0	0	0	406	8540	9079	9432	9566	9662	9719	9737	9768	pct6	A	N20	shus.0013	Small	3	60	NonOutlier	2	-6.55	glmTrim0.05Fjernet0	0	0	0	0	0	0	0,041564292	0,874283374	0,929463554	0,965601966	0,979320229	0,989148239	0,99498362	0,996826372	0,125716626	0,070536446	0,034398034	0,020679771	0,010851761	0,00501638	0,003173628
shus.00149	0	0	0	0	0	0	5	419	8578	9134	9459	9594	9672	9722	9744	9785	pct6	A	N20	shus.0014	Small	3	60	NonOutlier	2	-6.55	glmTrim0.05Fjernet0	0	0	0	0	0	0,000510986	0,042820644	0,876647931	0,933469596	0,9666837	0,980480327	0,988451712	0,993561574	0,995809913	0,123352069	0,066530404	0,0333163	0,019519673	0,011548288	0,006438426	0,004190087
shus.00159	0	0	0	0	0	0	2	426	8509	9057	9412	9534	9621	9686	9708	9743	pct6	A	N20	shus.0015	Small	3	60	NonOutlier	2	-6.55	glmTrim0.05Fjernet0	0	0	0	0	0	0,000205276	0,043723699	0,873344966	0,929590475	0,966026891	0,978548702	0,987478189	0,994149646	0,996407677	0,126655034	0,070409525	0,033973109	0,021451298	0,012521811	0,005850354	0,003592323
shus.00169	0	0	0	0	0	0	0	410	8567	9074	9452	9599	9688	9738	9759	9781	pct6	A	N20	shus.0016	Small	3	60	NonOutlier	2	-6.55	glmTrim0.05Fjernet0	0	0	0	0	0	0	0,041918004	0,875881812	0,927717002	0,966363358	0,981392496	0,99049177	0,995603722	0,997750741	0,124118188	0,072282998	0,033636642	0,018607504	0,00950823	0,004396278	0,002249259
shus.00179	0	0	0	0	0	0	0	437	8595	9092	9448	9575	9655	9707	9732	9768	pct6	A	N20	shus.0017	Small	3	60	NonOutlier	2	-6.55	glmTrim0.05Fjernet0	0	0	0	0	0	0	0,04473792	0,879914005	0,930794431	0,967239967	0,980241605	0,988431613	0,993755119	0,996314496	0,120085995	0,069205569	0,032760033	0,019758395	0,011568387	0,006244881	0,003685504
shus.00189	0	0	0	0	0	0	0	443	8556	9066	9434	9550	9632	9689	9718	9745	pct6	A	N20	shus.0018	Small	3	60	NonOutlier	2	-6.55	glmTrim0.05Fjernet0	0	0	0	0	0	0	0,04545921	0,877988712	0,930323243	0,968086198	0,979989738	0,98840431	0,994253463	0,997229348	0,122011288	0,069676757	0,031913802	0,020010262	0,01159569	0,005746537	0,002770652
shus.00199	0	0	0	0	0	0	1	465	8542	9079	9446	9580	9664	9708	9727	9764	pct6	A	N20	shus.0019	Small	3	60	NonOutlier	2	-6.55	glmTrim0.05Fjernet0	0	0	0	0	0	0,000102417	0,047623925	0,874846374	0,929844326	0,967431381	0,981155264	0,989758296	0,994264646	0,996210569	0,125153626	0,070155674	0,032568619	0,018844736	0,010241704	0,005735354	0,003789431
shus.00209	0	0	0	0	0	0	1	426	8610	9108	9440	9593	9669	9733	9753	9796	pct6	A	N20	shus.0020	Small	3	60	NonOutlier	2	-6.55	glmTrim0.05Fjernet0	0	0	0	0	0	0,000102082	0,043487138	0,878930176	0,929767252	0,963658636	0,979277256	0,987035525	0,993568804	0,995610453	0,121069824	0,070232748	0,036341364	0,020722744	0,012964475	0,006431196	0,004389547
shus.000128	0	0	3	15	38	100	277	643	8773	9338	9742	9872	9938	9975	9988	10000	pct6	A	N20	shus.0001	Large	1	500	NonOutlier	2	-6.55	glmTrim0.1Fjernet0	0	3,00E-04	0,0015	0,0038	0,01	0,0277	0,0643	0,8773	0,9338	0,9742	0,9872	0,9938	0,9975	0,9988	0,1227	0,0662	0,0258	0,0128	0,0062	0,0025	0,0012
shus.000228	0	0	2	16	31	86	297	681	8752	9361	9720	9859	9922	9957	9978	10000	pct6	A	N20	shus.0002	Large	1	500	NonOutlier	2	-6.55	glmTrim0.1Fjernet0	0	2,00E-04	0,0016	0,0031	0,0086	0,0297	0,0681	0,8752	0,9361	0,972	0,9859	0,9922	0,9957	0,9978	0,1248	0,0639	0,028	0,0141	0,0078	0,0043	0,0022
shus.000328	0	1	3	15	36	79	254	644	8749	9364	9732	9864	9925	9970	9980	10000	pct6	A	N20	shus.0003	Large	1	500	NonOutlier	2	-6.55	glmTrim0.1Fjernet0	1,00E-04	3,00E-04	0,0015	0,0036	0,0079	0,0254	0,0644	0,8749	0,9364	0,9732	0,9864	0,9925	0,997	0,998	0,1251	0,0636	0,0268	0,0136	0,0075	0,003	0,002
shus.000428	0	0	2	8	31	96	305	697	8782	9376	9751	9867	9925	9966	9980	10000	pct6	A	N20	shus.0004	Medium	2	300	NonOutlier	2	-6.55	glmTrim0.1Fjernet0	0	2,00E-04	8,00E-04	0,0031	0,0096	0,0305	0,0697	0,8782	0,9376	0,9751	0,9867	0,9925	0,9966	0,998	0,1218	0,0624	0,0249	0,0133	0,0075	0,0034	0,002
shus.000528	0	0	5	12	51	108	318	671	8735	9351	9735	9873	9927	9970	9981	10000	pct6	A	N20	shus.0005	Medium	2	300	NonOutlier	2	-6.55	glmTrim0.1Fjernet0	0	5,00E-04	0,0012	0,0051	0,0108	0,0318	0,0671	0,8735	0,9351	0,9735	0,9873	0,9927	0,997	0,9981	0,1265	0,0649	0,0265	0,0127	0,0073	0,003	0,0019
shus.000628	0	0	2	7	34	90	301	716	8825	9369	9751	9879	9933	9964	9982	10000	pct6	A	N20	shus.0006	Medium	2	300	NonOutlier	2	-6.55	glmTrim0.1Fjernet0	0	2,00E-04	7,00E-04	0,0034	0,009	0,0301	0,0716	0,8825	0,9369	0,9751	0,9879	0,9933	0,9964	0,9982	0,1175	0,0631	0,0249	0,0121	0,0067	0,0036	0,0018
shus.000728	0	0	3	8	25	79	279	719	8836	9352	9741	9851	9905	9964	9978	10000	pct6	A	N20	shus.0007	Medium	2	300	NonOutlier	2	-6.55	glmTrim0.1Fjernet0	0	3,00E-04	8,00E-04	0,0025	0,0079	0,0279	0,0719	0,8836	0,9352	0,9741	0,9851	0,9905	0,9964	0,9978	0,1164	0,0648	0,0259	0,0149	0,0095	0,0036	0,0022
shus.000828	0	0	1	13	34	90	314	768	8864	9416	9758	9879	9933	9976	9988	10000	pct6	A	N20	shus.0008	Medium	2	300	NonOutlier	2	-6.55	glmTrim0.1Fjernet0	0	1,00E-04	0,0013	0,0034	0,009	0,0314	0,0768	0,8864	0,9416	0,9758	0,9879	0,9933	0,9976	0,9988	0,1136	0,0584	0,0242	0,0121	0,0067	0,0024	0,0012
shus.000928	0	0	3	9	24	74	273	663	8740	9340	9710	9850	9917	9957	9976	10000	pct6	A	N20	shus.0009	Medium	2	300	NonOutlier	2	-6.55	glmTrim0.1Fjernet0	0	3,00E-04	9,00E-04	0,0024	0,0074	0,0273	0,0663	0,874	0,934	0,971	0,985	0,9917	0,9957	0,9976	0,126	0,066	0,029	0,015	0,0083	0,0043	0,0024
shus.001028	0	0	0	0	0	0	5	508	8670	9144	9449	9578	9654	9702	9720	9758	pct6	A	N20	shus.0010	Small	3	60	NonOutlier	2	-6.55	glmTrim0.1Fjernet0	0	0	0	0	0	0,0005124	0,052059848	0,888501742	0,93707727	0,968333675	0,981553597	0,989342078	0,994261119	0,996105759	0,111498258	0,06292273	0,031666325	0,018446403	0,010657922	0,005738881	0,003894241
shus.001110	0	0	0	0	0	0	2	473	8611	9103	9415	9559	9642	9696	9711	9749	pct6	A	N20	shus.0011	Small	3	60	NonOutlier	2	-6.55	glmTrim0.1Fjernet0	0	0	0	0	0	0,000205149	0,048517797	0,883270079	0,933736794	0,965740076	0,980510822	0,989024515	0,994563545	0,996102164	0,116729921	0,066263206	0,034259924	0,019489178	0,010975485	0,005436455	0,003897836
shus.001210	0	0	0	0	0	0	0	474	8624	9082	9444	9586	9661	9721	9736	9773	pct6	A	N20	shus.0012	Small	3	60	NonOutlier	2	-6.55	glmTrim0.1Fjernet0	0	0	0	0	0	0	0,048500972	0,882431188	0,929294996	0,966335823	0,98086565	0,988539855	0,994679218	0,996214059	0,117568812	0,070705004	0,033664177	0,01913435	0,011460145	0,005320782	0,003785941
shus.001310	0	0	0	0	0	0	0	470	8589	9106	9450	9579	9663	9721	9739	9768	pct6	A	N20	shus.0013	Small	3	60	NonOutlier	2	-6.55	glmTrim0.1Fjernet0	0	0	0	0	0	0	0,048116298	0,879299754	0,932227682	0,967444717	0,980651106	0,989250614	0,99518837	0,997031122	0,120700246	0,067772318	0,032555283	0,019348894	0,010749386	0,00481163	0,002968878
shus.001410	0	0	0	0	0	0	8	510	8621	9168	9473	9603	9682	9728	9744	9785	pct6	A	N20	shus.0014	Small	3	60	NonOutlier	2	-6.55	glmTrim0.1Fjernet0	0	0	0	0	0	0,000817578	0,052120593	0,881042412	0,936944303	0,968114461	0,981400102	0,989473684	0,994174757	0,995809913	0,118957588	0,063055697	0,031885539	0,018599898	0,010526316	0,005825243	0,004190087
shus.001510	0	0	0	0	0	0	3	494	8558	9084	9421	9543	9622	9688	9708	9743	pct6	A	N20	shus.0015	Small	3	60	NonOutlier	2	-6.55	glmTrim0.1Fjernet0	0	0	0	0	0	0,000307913	0,050703069	0,878374217	0,932361696	0,966950631	0,979472442	0,987580827	0,994354921	0,996407677	0,121625783	0,067638304	0,033049369	0,020527558	0,012419173	0,005645079	0,003592323
shus.001610	0	0	0	0	0	0	2	469	8617	9107	9467	9610	9689	9740	9758	9781	pct6	A	N20	shus.0016	Small	3	60	NonOutlier	2	-6.55	glmTrim0.1Fjernet0	0	0	0	0	0	0,000204478	0,047950107	0,880993763	0,931090891	0,967896943	0,982517125	0,990594009	0,9958082	0,997648502	0,119006237	0,068909109	0,032103057	0,017482875	0,009405991	0,0041918	0,002351498
shus.001710	0	0	0	0	0	0	0	512	8640	9129	9461	9586	9661	9710	9733	9768	pct6	A	N20	shus.0017	Small	3	60	NonOutlier	2	-6.55	glmTrim0.1Fjernet0	0	0	0	0	0	0	0,052416052	0,884520885	0,93458231	0,968570844	0,981367731	0,989045864	0,994062244	0,996416871	0,115479115	0,06541769	0,031429156	0,018632269	0,010954136	0,005937756	0,003583129
shus.001810	0	0	0	0	0	0	0	503	8609	9094	9448	9551	9638	9694	9717	9745	pct6	A	N20	shus.0018	Small	3	60	NonOutlier	2	-6.55	glmTrim0.1Fjernet0	0	0	0	0	0	0	0,051616213	0,883427399	0,933196511	0,969522832	0,980092355	0,98902001	0,994766547	0,997126732	0,116572601	0,066803489	0,030477168	0,019907645	0,01097999	0,005233453	0,002873268
shus.001910	0	0	0	0	0	0	1	541	8594	9114	9448	9594	9670	9707	9729	9764	pct6	A	N20	shus.0019	Small	3	60	NonOutlier	2	-6.55	glmTrim0.1Fjernet0	0	0	0	0	0	0,000102417	0,05540762	0,880172061	0,933428923	0,967636215	0,982589103	0,990372798	0,994162229	0,996415404	0,119827939	0,066571077	0,032363785	0,017410897	0,009627202	0,005837771	0,003584596
shus.002010	0	0	0	0	0	0	0	482	8664	9128	9456	9599	9675	9735	9756	9796	pct6	A	N20	shus.0020	Small	3	60	NonOutlier	2	-6.55	glmTrim0.1Fjernet0	0	0	0	0	0	0	0,049203757	0,88444263	0,931808902	0,965291956	0,979889751	0,98764802	0,993772969	0,995916701	0,11555737	0,068191098	0,034708044	0,020110249	0,01235198	0,006227031	0,004083299
shus.000129	0	1	3	21	52	113	306	689	9040	9496	9822	9906	9952	9984	9991	10000	pct6	A	N20	shus.0001	Large	1	500	NonOutlier	2	-6.55	glmTrim0.25Fjernet0	1,00E-04	3,00E-04	0,0021	0,0052	0,0113	0,0306	0,0689	0,904	0,9496	0,9822	0,9906	0,9952	0,9984	0,9991	0,096	0,0504	0,0178	0,0094	0,0048	0,0016	0,0009
shus.000229	0	0	6	18	42	107	318	729	9009	9509	9784	9899	9947	9970	9979	10000	pct6	A	N20	shus.0002	Large	1	500	NonOutlier	2	-6.55	glmTrim0.25Fjernet0	0	6,00E-04	0,0018	0,0042	0,0107	0,0318	0,0729	0,9009	0,9509	0,9784	0,9899	0,9947	0,997	0,9979	0,0991	0,0491	0,0216	0,0101	0,0053	0,003	0,0021
shus.000329	0	2	7	20	42	90	293	684	9012	9503	9795	9897	9945	9980	9986	10000	pct6	A	N20	shus.0003	Large	1	500	NonOutlier	2	-6.55	glmTrim0.25Fjernet0	2,00E-04	7,00E-04	0,002	0,0042	0,009	0,0293	0,0684	0,9012	0,9503	0,9795	0,9897	0,9945	0,998	0,9986	0,0988	0,0497	0,0205	0,0103	0,0055	0,002	0,0014
shus.000429	0	1	3	9	43	110	350	768	8978	9504	9796	9890	9945	9972	9984	10000	pct6	A	N20	shus.0004	Medium	2	300	NonOutlier	2	-6.55	glmTrim0.25Fjernet0	1,00E-04	3,00E-04	9,00E-04	0,0043	0,011	0,035	0,0768	0,8978	0,9504	0,9796	0,989	0,9945	0,9972	0,9984	0,1022	0,0496	0,0204	0,011	0,0055	0,0028	0,0016
shus.000529	0	1	6	17	62	133	336	722	8953	9460	9792	9887	9943	9978	9988	10000	pct6	A	N20	shus.0005	Medium	2	300	NonOutlier	2	-6.55	glmTrim0.25Fjernet0	1,00E-04	6,00E-04	0,0017	0,0062	0,0133	0,0336	0,0722	0,8953	0,946	0,9792	0,9887	0,9943	0,9978	0,9988	0,1047	0,054	0,0208	0,0113	0,0057	0,0022	0,0012
shus.000629	0	0	4	10	46	108	362	764	9003	9503	9795	9900	9938	9972	9990	10000	pct6	A	N20	shus.0006	Medium	2	300	NonOutlier	2	-6.55	glmTrim0.25Fjernet0	0	4,00E-04	0,001	0,0046	0,0108	0,0362	0,0764	0,9003	0,9503	0,9795	0,99	0,9938	0,9972	0,999	0,0997	0,0497	0,0205	0,01	0,0062	0,0028	0,001
shus.000729	0	1	4	10	39	93	320	764	9026	9476	9781	9866	9923	9969	9988	10000	pct6	A	N20	shus.0007	Medium	2	300	NonOutlier	2	-6.55	glmTrim0.25Fjernet0	1,00E-04	4,00E-04	0,001	0,0039	0,0093	0,032	0,0764	0,9026	0,9476	0,9781	0,9866	0,9923	0,9969	0,9988	0,0974	0,0524	0,0219	0,0134	0,0077	0,0031	0,0012
shus.000829	0	1	2	15	42	104	354	817	9064	9515	9819	9903	9949	9981	9991	10000	pct6	A	N20	shus.0008	Medium	2	300	NonOutlier	2	-6.55	glmTrim0.25Fjernet0	1,00E-04	2,00E-04	0,0015	0,0042	0,0104	0,0354	0,0817	0,9064	0,9515	0,9819	0,9903	0,9949	0,9981	0,9991	0,0936	0,0485	0,0181	0,0097	0,0051	0,0019	0,0009
shus.000929	0	0	3	12	32	92	303	737	8932	9456	9771	9876	9936	9964	9983	10000	pct6	A	N20	shus.0009	Medium	2	300	NonOutlier	2	-6.55	glmTrim0.25Fjernet0	0	3,00E-04	0,0012	0,0032	0,0092	0,0303	0,0737	0,8932	0,9456	0,9771	0,9876	0,9936	0,9964	0,9983	0,1068	0,0544	0,0229	0,0124	0,0064	0,0036	0,0017
shus.001029	0	0	0	0	0	0	3	598	8729	9168	9467	9583	9667	9704	9722	9758	pct6	A	N20	shus.0010	Small	3	60	NonOutlier	2	-6.55	glmTrim0.25Fjernet0	0	0	0	0	0	0,00030744	0,06128305	0,894548063	0,93953679	0,970178315	0,982065997	0,990674319	0,994466079	0,996310719	0,105451937	0,06046321	0,029821685	0,017934003	0,009325681	0,005533921	0,003689281
shus.001111	0	0	0	0	0	0	3	581	8650	9129	9430	9569	9646	9699	9717	9749	pct6	A	N20	shus.0011	Small	3	60	NonOutlier	2	-6.55	glmTrim0.25Fjernet0	0	0	0	0	0	0,000307724	0,059595856	0,887270489	0,936403734	0,967278695	0,981536568	0,989434814	0,994871269	0,996717612	0,112729511	0,063596266	0,032721305	0,018463432	0,010565186	0,005128731	0,003282388
shus.001211	0	0	0	0	0	0	2	582	8656	9098	9464	9604	9677	9721	9737	9773	pct6	A	N20	shus.0012	Small	3	60	NonOutlier	2	-6.55	glmTrim0.25Fjernet0	0	0	0	0	0	0,000204645	0,059551826	0,885705515	0,93093216	0,968382278	0,982707459	0,990177018	0,994679218	0,996316382	0,114294485	0,06906784	0,031617722	0,017292541	0,009822982	0,005320782	0,003683618
shus.001311	0	0	0	0	0	0	1	568	8643	9119	9468	9597	9670	9723	9741	9768	pct6	A	N20	shus.0013	Small	3	60	NonOutlier	2	-6.55	glmTrim0.25Fjernet0	0	0	0	0	0	0,000102375	0,058149058	0,88482801	0,933558559	0,969287469	0,982493857	0,98996724	0,99539312	0,997235872	0,11517199	0,066441441	0,030712531	0,017506143	0,01003276	0,00460688	0,002764128
shus.001411	0	0	0	0	0	0	7	624	8654	9191	9479	9604	9683	9731	9741	9785	pct6	A	N20	shus.0014	Small	3	60	NonOutlier	2	-6.55	glmTrim0.25Fjernet0	0	0	0	0	0	0,000715381	0,063771078	0,884414921	0,939294839	0,968727644	0,981502299	0,989575881	0,994481349	0,995503321	0,115585079	0,060705161	0,031272356	0,018497701	0,010424119	0,005518651	0,004496679
shus.001511	0	0	0	0	0	0	3	600	8603	9110	9408	9559	9625	9696	9712	9743	pct6	A	N20	shus.0015	Small	3	60	NonOutlier	2	-6.55	glmTrim0.25Fjernet0	0	0	0	0	0	0,000307913	0,061582675	0,882992918	0,935030278	0,96561634	0,981114646	0,987888741	0,995176024	0,996818228	0,117007082	0,064969722	0,03438366	0,018885354	0,012111259	0,004823976	0,003181772
shus.001611	0	0	0	0	0	0	3	592	8663	9135	9483	9615	9683	9744	9758	9781	pct6	A	N20	shus.0016	Small	3	60	NonOutlier	2	-6.55	glmTrim0.25Fjernet0	0	0	0	0	0	0,000306717	0,060525509	0,885696759	0,933953583	0,969532768	0,98302832	0,989980575	0,996217156	0,997648502	0,114303241	0,066046417	0,030467232	0,01697168	0,010019425	0,003782844	0,002351498
shus.001711	0	0	0	0	0	0	5	623	8687	9149	9472	9594	9668	9715	9739	9768	pct6	A	N20	shus.0017	Small	3	60	NonOutlier	2	-6.55	glmTrim0.25Fjernet0	0	0	0	0	0	0,000511876	0,063779689	0,889332514	0,936629812	0,96969697	0,982186732	0,98976249	0,99457412	0,997031122	0,110667486	0,063370188	0,03030303	0,017813268	0,01023751	0,00542588	0,002968878
shus.001811	0	0	0	0	0	0	2	609	8664	9119	9468	9566	9644	9698	9720	9745	pct6	A	N20	shus.0018	Small	3	60	NonOutlier	2	-6.55	glmTrim0.25Fjernet0	0	0	0	0	0	0,000205233	0,062493586	0,889071319	0,935761929	0,971575167	0,981631606	0,989635711	0,995177014	0,997434582	0,110928681	0,064238071	0,028424833	0,018368394	0,010364289	0,004822986	0,002565418
shus.001911	0	0	0	0	0	0	1	638	8630	9129	9476	9603	9670	9714	9733	9764	pct6	A	N20	shus.0019	Small	3	60	NonOutlier	2	-6.55	glmTrim0.25Fjernet0	0	0	0	0	0	0,000102417	0,065342073	0,883859074	0,934965178	0,970503892	0,983510856	0,990372798	0,994879148	0,996825072	0,116140926	0,065034822	0,029496108	0,016489144	0,009627202	0,005120852	0,003174928
shus.002011	0	0	0	0	0	0	4	585	8705	9153	9482	9616	9676	9737	9757	9796	pct6	A	N20	shus.0020	Small	3	60	NonOutlier	2	-6.55	glmTrim0.25Fjernet0	0	0	0	0	0	0,00040833	0,059718252	0,888628011	0,934360964	0,9679461	0,981625153	0,987750102	0,993977134	0,996018783	0,111371989	0,065639036	0,0320539	0,018374847	0,012249898	0,006022866	0,003981217
shus.000130	0	0	1	7	22	61	178	404	8792	9350	9703	9844	9912	9961	9984	10000	pct6	A	N20	shus.0001	Large	1	500	NonOutlier	2	-6.55	glmTrim0Fjernet-1	0	1,00E-04	7,00E-04	0,0022	0,0061	0,0178	0,0404	0,8792	0,935	0,9703	0,9844	0,9912	0,9961	0,9984	0,1208	0,065	0,0297	0,0156	0,0088	0,0039	0,0016
shus.000230	0	0	3	12	25	61	199	480	8776	9305	9697	9833	9914	9959	9971	10000	pct6	A	N20	shus.0002	Large	1	500	NonOutlier	2	-6.55	glmTrim0Fjernet-1	0	3,00E-04	0,0012	0,0025	0,0061	0,0199	0,048	0,8776	0,9305	0,9697	0,9833	0,9914	0,9959	0,9971	0,1224	0,0695	0,0303	0,0167	0,0086	0,0041	0,0029
shus.000330	0	1	1	8	17	43	150	419	8770	9314	9684	9837	9910	9962	9980	10000	pct6	A	N20	shus.0003	Large	1	500	NonOutlier	2	-6.55	glmTrim0Fjernet-1	1,00E-04	1,00E-04	8,00E-04	0,0017	0,0043	0,015	0,0419	0,877	0,9314	0,9684	0,9837	0,991	0,9962	0,998	0,123	0,0686	0,0316	0,0163	0,009	0,0038	0,002
shus.000430	0	0	0	5	20	64	206	486	8848	9400	9730	9862	9919	9967	9981	10000	pct6	A	N20	shus.0004	Medium	2	300	NonOutlier	2	-6.55	glmTrim0Fjernet-1	0	0	5,00E-04	0,002	0,0064	0,0206	0,0486	0,8848	0,94	0,973	0,9862	0,9919	0,9967	0,9981	0,1152	0,06	0,027	0,0138	0,0081	0,0033	0,0019
shus.000530	0	0	3	9	24	81	216	481	8810	9339	9694	9842	9923	9966	9983	10000	pct6	A	N20	shus.0005	Medium	2	300	NonOutlier	2	-6.55	glmTrim0Fjernet-1	0	3,00E-04	9,00E-04	0,0024	0,0081	0,0216	0,0481	0,881	0,9339	0,9694	0,9842	0,9923	0,9966	0,9983	0,119	0,0661	0,0306	0,0158	0,0077	0,0034	0,0017
shus.000630	0	0	0	3	16	58	188	471	8853	9362	9709	9857	9921	9961	9976	10000	pct6	A	N20	shus.0006	Medium	2	300	NonOutlier	2	-6.55	glmTrim0Fjernet-1	0	0	3,00E-04	0,0016	0,0058	0,0188	0,0471	0,8853	0,9362	0,9709	0,9857	0,9921	0,9961	0,9976	0,1147	0,0638	0,0291	0,0143	0,0079	0,0039	0,0024
shus.000730	0	0	1	3	11	45	184	481	8870	9379	9705	9844	9915	9954	9977	10000	pct6	A	N20	shus.0007	Medium	2	300	NonOutlier	2	-6.55	glmTrim0Fjernet-1	0	1,00E-04	3,00E-04	0,0011	0,0045	0,0184	0,0481	0,887	0,9379	0,9705	0,9844	0,9915	0,9954	0,9977	0,113	0,0621	0,0295	0,0156	0,0085	0,0046	0,0023
shus.000830	0	0	0	6	21	55	217	522	8955	9427	9752	9875	9937	9974	9988	10000	pct6	A	N20	shus.0008	Medium	2	300	NonOutlier	2	-6.55	glmTrim0Fjernet-1	0	0	6,00E-04	0,0021	0,0055	0,0217	0,0522	0,8955	0,9427	0,9752	0,9875	0,9937	0,9974	0,9988	0,1045	0,0573	0,0248	0,0125	0,0063	0,0026	0,0012
shus.000930	0	0	1	7	18	48	181	446	8783	9323	9690	9825	9899	9953	9968	10000	pct6	A	N20	shus.0009	Medium	2	300	NonOutlier	2	-6.55	glmTrim0Fjernet-1	0	1,00E-04	7,00E-04	0,0018	0,0048	0,0181	0,0446	0,8783	0,9323	0,969	0,9825	0,9899	0,9953	0,9968	0,1217	0,0677	0,031	0,0175	0,0101	0,0047	0,0032
shus.001030	0	0	0	0	0	0	1	305	9046	9458	9736	9844	9913	9953	9969	10000	pct6	A	N20	shus.0010	Small	3	60	NonOutlier	2	-6.55	glmTrim0Fjernet-1	0	0	0	0	0	1,00E-04	0,0305	0,9046	0,9458	0,9736	0,9844	0,9913	0,9953	0,9969	0,0954	0,0542	0,0264	0,0156	0,0087	0,0047	0,0031
shus.001112	0	0	0	0	0	0	0	285	9040	9459	9724	9852	9910	9955	9971	10000	pct6	A	N20	shus.0011	Small	3	60	NonOutlier	2	-6.55	glmTrim0Fjernet-1	0	0	0	0	0	0	0,0285	0,904	0,9459	0,9724	0,9852	0,991	0,9955	0,9971	0,096	0,0541	0,0276	0,0148	0,009	0,0045	0,0029
shus.001212	0	0	0	0	0	0	0	245	8998	9404	9724	9844	9905	9953	9969	10000	pct6	A	N20	shus.0012	Small	3	60	NonOutlier	2	-6.55	glmTrim0Fjernet-1	0	0	0	0	0	0	0,0245	0,8998	0,9404	0,9724	0,9844	0,9905	0,9953	0,9969	0,1002	0,0596	0,0276	0,0156	0,0095	0,0047	0,0031
shus.001312	0	0	0	0	0	0	0	266	8967	9422	9720	9836	9906	9959	9974	10000	pct6	A	N20	shus.0013	Small	3	60	NonOutlier	2	-6.55	glmTrim0Fjernet-1	0	0	0	0	0	0	0,0266	0,8967	0,9422	0,972	0,9836	0,9906	0,9959	0,9974	0,1033	0,0578	0,028	0,0164	0,0094	0,0041	0,0026
shus.001412	0	0	0	0	0	0	1	273	8969	9455	9728	9845	9911	9953	9973	10000	pct6	A	N20	shus.0014	Small	3	60	NonOutlier	2	-6.55	glmTrim0Fjernet-1	0	0	0	0	0	1,00E-04	0,0273	0,8969	0,9455	0,9728	0,9845	0,9911	0,9953	0,9973	0,1031	0,0545	0,0272	0,0155	0,0089	0,0047	0,0027
shus.001512	0	0	0	0	0	0	0	294	9000	9426	9733	9839	9907	9960	9974	10000	pct6	A	N20	shus.0015	Small	3	60	NonOutlier	2	-6.55	glmTrim0Fjernet-1	0	0	0	0	0	0	0,0294	0,9	0,9426	0,9733	0,9839	0,9907	0,996	0,9974	0,1	0,0574	0,0267	0,0161	0,0093	0,004	0,0026
shus.001612	0	0	0	0	0	0	0	275	9007	9417	9725	9840	9916	9961	9983	10000	pct6	A	N20	shus.0016	Small	3	60	NonOutlier	2	-6.55	glmTrim0Fjernet-1	0	0	0	0	0	0	0,0275	0,9007	0,9417	0,9725	0,984	0,9916	0,9961	0,9983	0,0993	0,0583	0,0275	0,016	0,0084	0,0039	0,0017
shus.001712	0	0	0	0	0	0	0	284	9019	9437	9735	9843	9909	9954	9971	10000	pct6	A	N20	shus.0017	Small	3	60	NonOutlier	2	-6.55	glmTrim0Fjernet-1	0	0	0	0	0	0	0,0284	0,9019	0,9437	0,9735	0,9843	0,9909	0,9954	0,9971	0,0981	0,0563	0,0265	0,0157	0,0091	0,0046	0,0029
shus.001812	0	0	0	0	0	0	0	314	9012	9443	9742	9852	9916	9960	9980	10000	pct6	A	N20	shus.0018	Small	3	60	NonOutlier	2	-6.55	glmTrim0Fjernet-1	0	0	0	0	0	0	0,0314	0,9012	0,9443	0,9742	0,9852	0,9916	0,996	0,998	0,0988	0,0557	0,0258	0,0148	0,0084	0,004	0,002
shus.001912	0	0	0	0	0	0	1	318	8977	9419	9732	9844	9922	9959	9973	10000	pct6	A	N20	shus.0019	Small	3	60	NonOutlier	2	-6.55	glmTrim0Fjernet-1	0	0	0	0	0	1,00E-04	0,0318	0,8977	0,9419	0,9732	0,9844	0,9922	0,9959	0,9973	0,1023	0,0581	0,0268	0,0156	0,0078	0,0041	0,0027
shus.002012	0	0	0	0	0	0	0	304	9012	9435	9714	9842	9902	9952	9967	10000	pct6	A	N20	shus.0020	Small	3	60	NonOutlier	2	-6.55	glmTrim0Fjernet-1	0	0	0	0	0	0	0,0304	0,9012	0,9435	0,9714	0,9842	0,9902	0,9952	0,9967	0,0988	0,0565	0,0286	0,0158	0,0098	0,0048	0,0033
shus.000131	0	0	1	6	25	68	192	454	8957	9438	9768	9873	9931	9980	9989	10000	pct6	A	N20	shus.0001	Large	1	500	NonOutlier	2	-6.55	glmTrim0.05Fjernet-1	0	1,00E-04	6,00E-04	0,0025	0,0068	0,0192	0,0454	0,8957	0,9438	0,9768	0,9873	0,9931	0,998	0,9989	0,1043	0,0562	0,0232	0,0127	0,0069	0,002	0,0011
shus.000231	0	0	3	13	25	68	227	531	8929	9416	9747	9860	9931	9964	9982	10000	pct6	A	N20	shus.0002	Large	1	500	NonOutlier	2	-6.55	glmTrim0.05Fjernet-1	0	3,00E-04	0,0013	0,0025	0,0068	0,0227	0,0531	0,8929	0,9416	0,9747	0,986	0,9931	0,9964	0,9982	0,1071	0,0584	0,0253	0,014	0,0069	0,0036	0,0018
shus.000331	0	1	1	8	22	51	176	470	8928	9424	9749	9872	9932	9976	9985	10000	pct6	A	N20	shus.0003	Large	1	500	NonOutlier	2	-6.55	glmTrim0.05Fjernet-1	1,00E-04	1,00E-04	8,00E-04	0,0022	0,0051	0,0176	0,047	0,8928	0,9424	0,9749	0,9872	0,9932	0,9976	0,9985	0,1072	0,0576	0,0251	0,0128	0,0068	0,0024	0,0015
shus.000431	0	0	1	5	20	71	235	524	8975	9484	9779	9881	9937	9972	9983	10000	pct6	A	N20	shus.0004	Medium	2	300	NonOutlier	2	-6.55	glmTrim0.05Fjernet-1	0	1,00E-04	5,00E-04	0,002	0,0071	0,0235	0,0524	0,8975	0,9484	0,9779	0,9881	0,9937	0,9972	0,9983	0,1025	0,0516	0,0221	0,0119	0,0063	0,0028	0,0017
shus.000531	0	0	4	10	36	86	244	515	8918	9412	9749	9875	9943	9971	9984	10000	pct6	A	N20	shus.0005	Medium	2	300	NonOutlier	2	-6.55	glmTrim0.05Fjernet-1	0	4,00E-04	0,001	0,0036	0,0086	0,0244	0,0515	0,8918	0,9412	0,9749	0,9875	0,9943	0,9971	0,9984	0,1082	0,0588	0,0251	0,0125	0,0057	0,0029	0,0016
shus.000631	0	0	1	3	19	64	209	512	8990	9451	9773	9887	9937	9963	9981	10000	pct6	A	N20	shus.0006	Medium	2	300	NonOutlier	2	-6.55	glmTrim0.05Fjernet-1	0	1,00E-04	3,00E-04	0,0019	0,0064	0,0209	0,0512	0,899	0,9451	0,9773	0,9887	0,9937	0,9963	0,9981	0,101	0,0549	0,0227	0,0113	0,0063	0,0037	0,0019
shus.000731	0	0	1	4	14	54	200	532	9011	9471	9764	9868	9926	9964	9980	10000	pct6	A	N20	shus.0007	Medium	2	300	NonOutlier	2	-6.55	glmTrim0.05Fjernet-1	0	1,00E-04	4,00E-04	0,0014	0,0054	0,02	0,0532	0,9011	0,9471	0,9764	0,9868	0,9926	0,9964	0,998	0,0989	0,0529	0,0236	0,0132	0,0074	0,0036	0,002
shus.000831	0	0	0	6	27	63	236	576	9089	9518	9799	9896	9948	9982	9990	10000	pct6	A	N20	shus.0008	Medium	2	300	NonOutlier	2	-6.55	glmTrim0.05Fjernet-1	0	0	6,00E-04	0,0027	0,0063	0,0236	0,0576	0,9089	0,9518	0,9799	0,9896	0,9948	0,9982	0,999	0,0911	0,0482	0,0201	0,0104	0,0052	0,0018	0,001
shus.000931	0	0	2	7	20	50	208	508	8938	9423	9741	9857	9921	9958	9978	10000	pct6	A	N20	shus.0009	Medium	2	300	NonOutlier	2	-6.55	glmTrim0.05Fjernet-1	0	2,00E-04	7,00E-04	0,002	0,005	0,0208	0,0508	0,8938	0,9423	0,9741	0,9857	0,9921	0,9958	0,9978	0,1062	0,0577	0,0259	0,0143	0,0079	0,0042	0,0022
shus.001031	0	0	0	0	0	0	3	365	9108	9488	9746	9855	9914	9954	9968	10000	pct6	A	N20	shus.0010	Small	3	60	NonOutlier	2	-6.55	glmTrim0.05Fjernet-1	0	0	0	0	0	3,00E-04	0,0365	0,9108	0,9488	0,9746	0,9855	0,9914	0,9954	0,9968	0,0892	0,0512	0,0254	0,0145	0,0086	0,0046	0,0032
shus.001113	0	0	0	0	0	0	2	330	9097	9490	9732	9853	9915	9956	9968	10000	pct6	A	N20	shus.0011	Small	3	60	NonOutlier	2	-6.55	glmTrim0.05Fjernet-1	0	0	0	0	0	2,00E-04	0,033	0,9097	0,949	0,9732	0,9853	0,9915	0,9956	0,9968	0,0903	0,051	0,0268	0,0147	0,0085	0,0044	0,0032
shus.001213	0	0	0	0	0	0	0	307	9059	9439	9738	9853	9908	9955	9969	10000	pct6	A	N20	shus.0012	Small	3	60	NonOutlier	2	-6.55	glmTrim0.05Fjernet-1	0	0	0	0	0	0	0,0307	0,9059	0,9439	0,9738	0,9853	0,9908	0,9955	0,9969	0,0941	0,0561	0,0262	0,0147	0,0092	0,0045	0,0031
shus.001313	0	0	0	0	0	0	0	330	9029	9462	9736	9844	9913	9960	9975	10000	pct6	A	N20	shus.0013	Small	3	60	NonOutlier	2	-6.55	glmTrim0.05Fjernet-1	0	0	0	0	0	0	0,033	0,9029	0,9462	0,9736	0,9844	0,9913	0,996	0,9975	0,0971	0,0538	0,0264	0,0156	0,0087	0,004	0,0025
shus.001413	0	0	0	0	0	0	5	350	9039	9497	9749	9855	9915	9957	9972	10000	pct6	A	N20	shus.0014	Small	3	60	NonOutlier	2	-6.55	glmTrim0.05Fjernet-1	0	0	0	0	0	5,00E-04	0,035	0,9039	0,9497	0,9749	0,9855	0,9915	0,9957	0,9972	0,0961	0,0503	0,0251	0,0145	0,0085	0,0043	0,0028
shus.001513	0	0	0	0	0	0	2	355	9056	9477	9751	9847	9914	9960	9976	10000	pct6	A	N20	shus.0015	Small	3	60	NonOutlier	2	-6.55	glmTrim0.05Fjernet-1	0	0	0	0	0	2,00E-04	0,0355	0,9056	0,9477	0,9751	0,9847	0,9914	0,996	0,9976	0,0944	0,0523	0,0249	0,0153	0,0086	0,004	0,0024
shus.001613	0	0	0	0	0	0	0	335	9055	9452	9732	9845	9921	9963	9981	10000	pct6	A	N20	shus.0016	Small	3	60	NonOutlier	2	-6.55	glmTrim0.05Fjernet-1	0	0	0	0	0	0	0,0335	0,9055	0,9452	0,9732	0,9845	0,9921	0,9963	0,9981	0,0945	0,0548	0,0268	0,0155	0,0079	0,0037	0,0019
shus.001713	0	0	0	0	0	0	0	347	9076	9474	9751	9851	9913	9953	9973	10000	pct6	A	N20	shus.0017	Small	3	60	NonOutlier	2	-6.55	glmTrim0.05Fjernet-1	0	0	0	0	0	0	0,0347	0,9076	0,9474	0,9751	0,9851	0,9913	0,9953	0,9973	0,0924	0,0526	0,0249	0,0149	0,0087	0,0047	0,0027
shus.001813	0	0	0	0	0	0	0	371	9077	9467	9769	9857	9917	9960	9983	10000	pct6	A	N20	shus.0018	Small	3	60	NonOutlier	2	-6.55	glmTrim0.05Fjernet-1	0	0	0	0	0	0	0,0371	0,9077	0,9467	0,9769	0,9857	0,9917	0,996	0,9983	0,0923	0,0533	0,0231	0,0143	0,0083	0,004	0,0017
shus.001913	0	0	0	0	0	0	1	378	9037	9460	9746	9857	9923	9959	9973	10000	pct6	A	N20	shus.0019	Small	3	60	NonOutlier	2	-6.55	glmTrim0.05Fjernet-1	0	0	0	0	0	1,00E-04	0,0378	0,9037	0,946	0,9746	0,9857	0,9923	0,9959	0,9973	0,0963	0,054	0,0254	0,0143	0,0077	0,0041	0,0027
shus.002013	0	0	0	0	0	0	1	357	9071	9470	9726	9845	9903	9952	9967	10000	pct6	A	N20	shus.0020	Small	3	60	NonOutlier	2	-6.55	glmTrim0.05Fjernet-1	0	0	0	0	0	1,00E-04	0,0357	0,9071	0,947	0,9726	0,9845	0,9903	0,9952	0,9967	0,0929	0,053	0,0274	0,0155	0,0097	0,0048	0,0033
shus.000132	0	0	2	7	26	71	204	490	9097	9504	9803	9900	9953	9982	9991	10000	pct6	A	N20	shus.0001	Large	1	500	NonOutlier	2	-6.55	glmTrim0.1Fjernet-1	0	2,00E-04	7,00E-04	0,0026	0,0071	0,0204	0,049	0,9097	0,9504	0,9803	0,99	0,9953	0,9982	0,9991	0,0903	0,0496	0,0197	0,01	0,0047	0,0018	0,0009
shus.000232	0	0	2	16	29	70	248	562	9048	9509	9787	9889	9939	9970	9984	10000	pct6	A	N20	shus.0002	Large	1	500	NonOutlier	2	-6.55	glmTrim0.1Fjernet-1	0	2,00E-04	0,0016	0,0029	0,007	0,0248	0,0562	0,9048	0,9509	0,9787	0,9889	0,9939	0,997	0,9984	0,0952	0,0491	0,0213	0,0111	0,0061	0,003	0,0016
shus.000332	0	1	1	8	24	59	191	500	9056	9513	9797	9900	9944	9981	9985	10000	pct6	A	N20	shus.0003	Large	1	500	NonOutlier	2	-6.55	glmTrim0.1Fjernet-1	1,00E-04	1,00E-04	8,00E-04	0,0024	0,0059	0,0191	0,05	0,9056	0,9513	0,9797	0,99	0,9944	0,9981	0,9985	0,0944	0,0487	0,0203	0,01	0,0056	0,0019	0,0015
shus.000432	0	0	1	5	25	80	241	542	9085	9540	9823	9903	9944	9978	9985	10000	pct6	A	N20	shus.0004	Medium	2	300	NonOutlier	2	-6.55	glmTrim0.1Fjernet-1	0	1,00E-04	5,00E-04	0,0025	0,008	0,0241	0,0542	0,9085	0,954	0,9823	0,9903	0,9944	0,9978	0,9985	0,0915	0,046	0,0177	0,0097	0,0056	0,0022	0,0015
shus.000532	0	0	4	11	45	91	263	539	9021	9499	9789	9902	9947	9979	9986	10000	pct6	A	N20	shus.0005	Medium	2	300	NonOutlier	2	-6.55	glmTrim0.1Fjernet-1	0	4,00E-04	0,0011	0,0045	0,0091	0,0263	0,0539	0,9021	0,9499	0,9789	0,9902	0,9947	0,9979	0,9986	0,0979	0,0501	0,0211	0,0098	0,0053	0,0021	0,0014
shus.000632	0	0	1	4	22	64	225	554	9101	9522	9806	9903	9946	9972	9985	10000	pct6	A	N20	shus.0006	Medium	2	300	NonOutlier	2	-6.55	glmTrim0.1Fjernet-1	0	1,00E-04	4,00E-04	0,0022	0,0064	0,0225	0,0554	0,9101	0,9522	0,9806	0,9903	0,9946	0,9972	0,9985	0,0899	0,0478	0,0194	0,0097	0,0054	0,0028	0,0015
shus.000732	0	0	1	5	15	58	212	566	9111	9519	9802	9888	9930	9973	9981	10000	pct6	A	N20	shus.0007	Medium	2	300	NonOutlier	2	-6.55	glmTrim0.1Fjernet-1	0	1,00E-04	5,00E-04	0,0015	0,0058	0,0212	0,0566	0,9111	0,9519	0,9802	0,9888	0,993	0,9973	0,9981	0,0889	0,0481	0,0198	0,0112	0,007	0,0027	0,0019
shus.000832	0	0	1	10	29	73	257	608	9181	9588	9827	9913	9954	9984	9994	10000	pct6	A	N20	shus.0008	Medium	2	300	NonOutlier	2	-6.55	glmTrim0.1Fjernet-1	0	1,00E-04	0,001	0,0029	0,0073	0,0257	0,0608	0,9181	0,9588	0,9827	0,9913	0,9954	0,9984	0,9994	0,0819	0,0412	0,0173	0,0087	0,0046	0,0016	0,0006
shus.000932	0	0	3	7	20	55	215	535	9031	9497	9777	9879	9931	9966	9983	10000	pct6	A	N20	shus.0009	Medium	2	300	NonOutlier	2	-6.55	glmTrim0.1Fjernet-1	0	3,00E-04	7,00E-04	0,002	0,0055	0,0215	0,0535	0,9031	0,9497	0,9777	0,9879	0,9931	0,9966	0,9983	0,0969	0,0503	0,0223	0,0121	0,0069	0,0034	0,0017
shus.001032	0	0	0	0	0	0	5	426	9138	9511	9762	9860	9917	9957	9969	10000	pct6	A	N20	shus.0010	Small	3	60	NonOutlier	2	-6.55	glmTrim0.1Fjernet-1	0	0	0	0	0	5,00E-04	0,0426	0,9138	0,9511	0,9762	0,986	0,9917	0,9957	0,9969	0,0862	0,0489	0,0238	0,014	0,0083	0,0043	0,0031
shus.001114	0	0	0	0	0	0	2	380	9125	9507	9741	9858	9917	9958	9970	10000	pct6	A	N20	shus.0011	Small	3	60	NonOutlier	2	-6.55	glmTrim0.1Fjernet-1	0	0	0	0	0	2,00E-04	0,038	0,9125	0,9507	0,9741	0,9858	0,9917	0,9958	0,997	0,0875	0,0493	0,0259	0,0142	0,0083	0,0042	0,003
shus.001214	0	0	0	0	0	0	0	374	9090	9458	9747	9856	9911	9956	9969	10000	pct6	A	N20	shus.0012	Small	3	60	NonOutlier	2	-6.55	glmTrim0.1Fjernet-1	0	0	0	0	0	0	0,0374	0,909	0,9458	0,9747	0,9856	0,9911	0,9956	0,9969	0,091	0,0542	0,0253	0,0144	0,0089	0,0044	0,0031
shus.001314	0	0	0	0	0	0	0	374	9057	9477	9748	9852	9914	9964	9977	10000	pct6	A	N20	shus.0013	Small	3	60	NonOutlier	2	-6.55	glmTrim0.1Fjernet-1	0	0	0	0	0	0	0,0374	0,9057	0,9477	0,9748	0,9852	0,9914	0,9964	0,9977	0,0943	0,0523	0,0252	0,0148	0,0086	0,0036	0,0023
shus.001414	0	0	0	0	0	0	8	414	9067	9516	9757	9863	9923	9962	9973	10000	pct6	A	N20	shus.0014	Small	3	60	NonOutlier	2	-6.55	glmTrim0.1Fjernet-1	0	0	0	0	0	8,00E-04	0,0414	0,9067	0,9516	0,9757	0,9863	0,9923	0,9962	0,9973	0,0933	0,0484	0,0243	0,0137	0,0077	0,0038	0,0027
shus.001514	0	0	0	0	0	0	3	409	9087	9496	9756	9852	9918	9962	9978	10000	pct6	A	N20	shus.0015	Small	3	60	NonOutlier	2	-6.55	glmTrim0.1Fjernet-1	0	0	0	0	0	3,00E-04	0,0409	0,9087	0,9496	0,9756	0,9852	0,9918	0,9962	0,9978	0,0913	0,0504	0,0244	0,0148	0,0082	0,0038	0,0022
shus.001614	0	0	0	0	0	0	2	382	9086	9471	9743	9853	9919	9965	9981	10000	pct6	A	N20	shus.0016	Small	3	60	NonOutlier	2	-6.55	glmTrim0.1Fjernet-1	0	0	0	0	0	2,00E-04	0,0382	0,9086	0,9471	0,9743	0,9853	0,9919	0,9965	0,9981	0,0914	0,0529	0,0257	0,0147	0,0081	0,0035	0,0019
shus.001714	0	0	0	0	0	0	0	403	9109	9497	9759	9859	9918	9956	9975	10000	pct6	A	N20	shus.0017	Small	3	60	NonOutlier	2	-6.55	glmTrim0.1Fjernet-1	0	0	0	0	0	0	0,0403	0,9109	0,9497	0,9759	0,9859	0,9918	0,9956	0,9975	0,0891	0,0503	0,0241	0,0141	0,0082	0,0044	0,0025
shus.001814	0	0	0	0	0	0	0	417	9115	9486	9779	9859	9920	9963	9982	10000	pct6	A	N20	shus.0018	Small	3	60	NonOutlier	2	-6.55	glmTrim0.1Fjernet-1	0	0	0	0	0	0	0,0417	0,9115	0,9486	0,9779	0,9859	0,992	0,9963	0,9982	0,0885	0,0514	0,0221	0,0141	0,008	0,0037	0,0018
shus.001914	0	0	0	0	0	0	1	438	9074	9481	9750	9868	9927	9958	9974	10000	pct6	A	N20	shus.0019	Small	3	60	NonOutlier	2	-6.55	glmTrim0.1Fjernet-1	0	0	0	0	0	1,00E-04	0,0438	0,9074	0,9481	0,975	0,9868	0,9927	0,9958	0,9974	0,0926	0,0519	0,025	0,0132	0,0073	0,0042	0,0026
shus.002014	0	0	0	0	0	0	0	401	9106	9486	9739	9851	9907	9954	9970	10000	pct6	A	N20	shus.0020	Small	3	60	NonOutlier	2	-6.55	glmTrim0.1Fjernet-1	0	0	0	0	0	0	0,0401	0,9106	0,9486	0,9739	0,9851	0,9907	0,9954	0,997	0,0894	0,0514	0,0261	0,0149	0,0093	0,0046	0,003
shus.000133	0	0	2	12	34	81	227	520	9270	9614	9860	9925	9961	9988	9993	10000	pct6	A	N20	shus.0001	Large	1	500	NonOutlier	2	-6.55	glmTrim0.25Fjernet-1	0	2,00E-04	0,0012	0,0034	0,0081	0,0227	0,052	0,927	0,9614	0,986	0,9925	0,9961	0,9988	0,9993	0,073	0,0386	0,014	0,0075	0,0039	0,0012	0,0007
shus.000233	0	0	6	18	36	89	266	600	9223	9613	9828	9918	9957	9976	9984	10000	pct6	A	N20	shus.0002	Large	1	500	NonOutlier	2	-6.55	glmTrim0.25Fjernet-1	0	6,00E-04	0,0018	0,0036	0,0089	0,0266	0,06	0,9223	0,9613	0,9828	0,9918	0,9957	0,9976	0,9984	0,0777	0,0387	0,0172	0,0082	0,0043	0,0024	0,0016
shus.000333	0	1	3	10	28	66	222	517	9238	9605	9844	9920	9959	9985	9990	10000	pct6	A	N20	shus.0003	Large	1	500	NonOutlier	2	-6.55	glmTrim0.25Fjernet-1	1,00E-04	3,00E-04	0,001	0,0028	0,0066	0,0222	0,0517	0,9238	0,9605	0,9844	0,992	0,9959	0,9985	0,999	0,0762	0,0395	0,0156	0,008	0,0041	0,0015	0,001
shus.000433	0	1	1	6	35	93	273	595	9224	9620	9846	9917	9955	9979	9986	10000	pct6	A	N20	shus.0004	Medium	2	300	NonOutlier	2	-6.55	glmTrim0.25Fjernet-1	1,00E-04	1,00E-04	6,00E-04	0,0035	0,0093	0,0273	0,0595	0,9224	0,962	0,9846	0,9917	0,9955	0,9979	0,9986	0,0776	0,038	0,0154	0,0083	0,0045	0,0021	0,0014
shus.000533	0	0	5	15	56	110	278	579	9176	9567	9832	9915	9955	9982	9990	10000	pct6	A	N20	shus.0005	Medium	2	300	NonOutlier	2	-6.55	glmTrim0.25Fjernet-1	0	5,00E-04	0,0015	0,0056	0,011	0,0278	0,0579	0,9176	0,9567	0,9832	0,9915	0,9955	0,9982	0,999	0,0824	0,0433	0,0168	0,0085	0,0045	0,0018	0,001
shus.000633	0	0	2	6	31	75	274	588	9233	9618	9837	9918	9950	9975	9991	10000	pct6	A	N20	shus.0006	Medium	2	300	NonOutlier	2	-6.55	glmTrim0.25Fjernet-1	0	2,00E-04	6,00E-04	0,0031	0,0075	0,0274	0,0588	0,9233	0,9618	0,9837	0,9918	0,995	0,9975	0,9991	0,0767	0,0382	0,0163	0,0082	0,005	0,0025	0,0009
shus.000733	0	1	2	6	25	66	241	596	9254	9595	9832	9901	9946	9976	9989	10000	pct6	A	N20	shus.0007	Medium	2	300	NonOutlier	2	-6.55	glmTrim0.25Fjernet-1	1,00E-04	2,00E-04	6,00E-04	0,0025	0,0066	0,0241	0,0596	0,9254	0,9595	0,9832	0,9901	0,9946	0,9976	0,9989	0,0746	0,0405	0,0168	0,0099	0,0054	0,0024	0,0011
shus.000833	0	1	2	11	34	85	286	640	9312	9645	9865	9929	9963	9988	9996	10000	pct6	A	N20	shus.0008	Medium	2	300	NonOutlier	2	-6.55	glmTrim0.25Fjernet-1	1,00E-04	2,00E-04	0,0011	0,0034	0,0085	0,0286	0,064	0,9312	0,9645	0,9865	0,9929	0,9963	0,9988	0,9996	0,0688	0,0355	0,0135	0,0071	0,0037	0,0012	0,0004
shus.000933	0	0	3	9	21	70	235	591	9168	9575	9813	9900	9952	9971	9986	10000	pct6	A	N20	shus.0009	Medium	2	300	NonOutlier	2	-6.55	glmTrim0.25Fjernet-1	0	3,00E-04	9,00E-04	0,0021	0,007	0,0235	0,0591	0,9168	0,9575	0,9813	0,99	0,9952	0,9971	0,9986	0,0832	0,0425	0,0187	0,01	0,0048	0,0029	0,0014
shus.001033	0	0	0	0	0	0	3	499	9176	9530	9772	9859	9930	9956	9970	10000	pct6	A	N20	shus.0010	Small	3	60	NonOutlier	2	-6.55	glmTrim0.25Fjernet-1	0	0	0	0	0	3,00E-04	0,0499	0,9176	0,953	0,9772	0,9859	0,993	0,9956	0,997	0,0824	0,047	0,0228	0,0141	0,007	0,0044	0,003
shus.001115	0	0	0	0	0	0	2	458	9146	9528	9757	9863	9920	9962	9972	10000	pct6	A	N20	shus.0011	Small	3	60	NonOutlier	2	-6.55	glmTrim0.25Fjernet-1	0	0	0	0	0	2,00E-04	0,0458	0,9146	0,9528	0,9757	0,9863	0,992	0,9962	0,9972	0,0854	0,0472	0,0243	0,0137	0,008	0,0038	0,0028
shus.001215	0	0	0	0	0	0	1	454	9107	9471	9758	9866	9922	9957	9969	10000	pct6	A	N20	shus.0012	Small	3	60	NonOutlier	2	-6.55	glmTrim0.25Fjernet-1	0	0	0	0	0	1,00E-04	0,0454	0,9107	0,9471	0,9758	0,9866	0,9922	0,9957	0,9969	0,0893	0,0529	0,0242	0,0134	0,0078	0,0043	0,0031
shus.001315	0	0	0	0	0	0	1	442	9094	9485	9766	9864	9921	9964	9978	10000	pct6	A	N20	shus.0013	Small	3	60	NonOutlier	2	-6.55	glmTrim0.25Fjernet-1	0	0	0	0	0	1,00E-04	0,0442	0,9094	0,9485	0,9766	0,9864	0,9921	0,9964	0,9978	0,0906	0,0515	0,0234	0,0136	0,0079	0,0036	0,0022
shus.001415	0	0	0	0	0	0	7	495	9091	9533	9762	9862	9925	9964	9972	10000	pct6	A	N20	shus.0014	Small	3	60	NonOutlier	2	-6.55	glmTrim0.25Fjernet-1	0	0	0	0	0	7,00E-04	0,0495	0,9091	0,9533	0,9762	0,9862	0,9925	0,9964	0,9972	0,0909	0,0467	0,0238	0,0138	0,0075	0,0036	0,0028
shus.001515	0	0	0	0	0	0	2	481	9119	9515	9745	9862	9917	9967	9979	10000	pct6	A	N20	shus.0015	Small	3	60	NonOutlier	2	-6.55	glmTrim0.25Fjernet-1	0	0	0	0	0	2,00E-04	0,0481	0,9119	0,9515	0,9745	0,9862	0,9917	0,9967	0,9979	0,0881	0,0485	0,0255	0,0138	0,0083	0,0033	0,0021
shus.001615	0	0	0	0	0	0	3	479	9115	9483	9759	9856	9916	9968	9981	10000	pct6	A	N20	shus.0016	Small	3	60	NonOutlier	2	-6.55	glmTrim0.25Fjernet-1	0	0	0	0	0	3,00E-04	0,0479	0,9115	0,9483	0,9759	0,9856	0,9916	0,9968	0,9981	0,0885	0,0517	0,0241	0,0144	0,0084	0,0032	0,0019
shus.001715	0	0	0	0	0	0	5	475	9144	9513	9766	9861	9923	9958	9978	10000	pct6	A	N20	shus.0017	Small	3	60	NonOutlier	2	-6.55	glmTrim0.25Fjernet-1	0	0	0	0	0	5,00E-04	0,0475	0,9144	0,9513	0,9766	0,9861	0,9923	0,9958	0,9978	0,0856	0,0487	0,0234	0,0139	0,0077	0,0042	0,0022
shus.001815	0	0	0	0	0	0	2	490	9152	9504	9796	9865	9925	9965	9984	10000	pct6	A	N20	shus.0018	Small	3	60	NonOutlier	2	-6.55	glmTrim0.25Fjernet-1	0	0	0	0	0	2,00E-04	0,049	0,9152	0,9504	0,9796	0,9865	0,9925	0,9965	0,9984	0,0848	0,0496	0,0204	0,0135	0,0075	0,0035	0,0016
shus.001915	0	0	0	0	0	0	1	501	9100	9492	9775	9872	9927	9965	9979	10000	pct6	A	N20	shus.0019	Small	3	60	NonOutlier	2	-6.55	glmTrim0.25Fjernet-1	0	0	0	0	0	1,00E-04	0,0501	0,91	0,9492	0,9775	0,9872	0,9927	0,9965	0,9979	0,09	0,0508	0,0225	0,0128	0,0073	0,0035	0,0021
shus.002015	0	0	0	0	0	0	4	467	9135	9500	9752	9859	9906	9955	9970	10000	pct6	A	N20	shus.0020	Small	3	60	NonOutlier	2	-6.55	glmTrim0.25Fjernet-1	0	0	0	0	0	4,00E-04	0,0467	0,9135	0,95	0,9752	0,9859	0,9906	0,9955	0,997	0,0865	0,05	0,0248	0,0141	0,0094	0,0045	0,003
shus.000134	0	0	3	19	42	114	355	814	9117	9560	9835	9927	9965	9988	9995	10000	pct6	A	N20	shus.0001	Large	1	500	NonOutlier	2	-6.55	OE.std	0	3,00E-04	0,0019	0,0042	0,0114	0,0355	0,0814	0,9117	0,956	0,9835	0,9927	0,9965	0,9988	0,9995	0,0883	0,044	0,0165	0,0073	0,0035	0,0012	0,0005
shus.000234	0	0	4	14	46	113	373	854	9117	9557	9834	9914	9949	9977	9988	10000	pct6	A	N20	shus.0002	Large	1	500	NonOutlier	2	-6.55	OE.std	0	4,00E-04	0,0014	0,0046	0,0113	0,0373	0,0854	0,9117	0,9557	0,9834	0,9914	0,9949	0,9977	0,9988	0,0883	0,0443	0,0166	0,0086	0,0051	0,0023	0,0012
shus.000334	0	1	5	19	43	101	332	783	9116	9586	9837	9905	9957	9979	9986	10000	pct6	A	N20	shus.0003	Large	1	500	NonOutlier	2	-6.55	OE.std	1,00E-04	5,00E-04	0,0019	0,0043	0,0101	0,0332	0,0783	0,9116	0,9586	0,9837	0,9905	0,9957	0,9979	0,9986	0,0884	0,0414	0,0163	0,0095	0,0043	0,0021	0,0014
shus.000434	0	0	4	16	46	117	395	884	9063	9529	9813	9899	9946	9975	9989	10000	pct6	A	N20	shus.0004	Medium	2	300	NonOutlier	2	-6.55	OE.std	0	4,00E-04	0,0016	0,0046	0,0117	0,0395	0,0884	0,9063	0,9529	0,9813	0,9899	0,9946	0,9975	0,9989	0,0937	0,0471	0,0187	0,0101	0,0054	0,0025	0,0011
shus.000534	0	2	4	21	62	140	383	858	9029	9515	9799	9904	9948	9979	9992	10000	pct6	A	N20	shus.0005	Medium	2	300	NonOutlier	2	-6.55	OE.std	2,00E-04	4,00E-04	0,0021	0,0062	0,014	0,0383	0,0858	0,9029	0,9515	0,9799	0,9904	0,9948	0,9979	0,9992	0,0971	0,0485	0,0201	0,0096	0,0052	0,0021	0,0008
shus.000634	0	0	4	17	39	119	375	868	9053	9527	9824	9911	9953	9977	9989	10000	pct6	A	N20	shus.0006	Medium	2	300	NonOutlier	2	-6.55	OE.std	0	4,00E-04	0,0017	0,0039	0,0119	0,0375	0,0868	0,9053	0,9527	0,9824	0,9911	0,9953	0,9977	0,9989	0,0947	0,0473	0,0176	0,0089	0,0047	0,0023	0,0011
shus.000734	0	0	1	13	42	103	368	857	9067	9511	9778	9873	9935	9972	9986	10000	pct6	A	N20	shus.0007	Medium	2	300	NonOutlier	2	-6.55	OE.std	0	1,00E-04	0,0013	0,0042	0,0103	0,0368	0,0857	0,9067	0,9511	0,9778	0,9873	0,9935	0,9972	0,9986	0,0933	0,0489	0,0222	0,0127	0,0065	0,0028	0,0014
shus.000834	0	2	2	20	46	107	403	912	9113	9556	9832	9911	9954	9982	9989	10000	pct6	A	N20	shus.0008	Medium	2	300	NonOutlier	2	-6.55	OE.std	2,00E-04	2,00E-04	0,002	0,0046	0,0107	0,0403	0,0912	0,9113	0,9556	0,9832	0,9911	0,9954	0,9982	0,9989	0,0887	0,0444	0,0168	0,0089	0,0046	0,0018	0,0011
shus.000934	0	0	3	11	37	103	347	839	9016	9511	9797	9894	9932	9971	9980	10000	pct6	A	N20	shus.0009	Medium	2	300	NonOutlier	2	-6.55	OE.std	0	3,00E-04	0,0011	0,0037	0,0103	0,0347	0,0839	0,9016	0,9511	0,9797	0,9894	0,9932	0,9971	0,998	0,0984	0,0489	0,0203	0,0106	0,0068	0,0029	0,002
shus.001034	0	0	0	0	0	40	271	999	9015	9449	9714	9836	9904	9944	9960	10000	pct6	A	N20	shus.0010	Small	3	60	NonOutlier	2	-6.55	OE.std	0	0	0	0	0,004	0,0271	0,0999	0,9015	0,9449	0,9714	0,9836	0,9904	0,9944	0,996	0,0985	0,0551	0,0286	0,0164	0,0096	0,0056	0,004
shus.001116	0	0	0	0	0	28	267	1044	8960	9410	9705	9826	9895	9947	9966	10000	pct6	A	N20	shus.0011	Small	3	60	NonOutlier	2	-6.55	OE.std	0	0	0	0	0,0028	0,0267	0,1044	0,896	0,941	0,9705	0,9826	0,9895	0,9947	0,9966	0,104	0,059	0,0295	0,0174	0,0105	0,0053	0,0034
shus.001216	0	0	0	0	0	30	240	983	8935	9374	9702	9838	9902	9943	9962	10000	pct6	A	N20	shus.0012	Small	3	60	NonOutlier	2	-6.55	OE.std	0	0	0	0	0,003	0,024	0,0983	0,8935	0,9374	0,9702	0,9838	0,9902	0,9943	0,9962	0,1065	0,0626	0,0298	0,0162	0,0098	0,0057	0,0038
shus.001316	0	0	0	0	0	32	252	960	8929	9383	9711	9829	9907	9953	9974	10000	pct6	A	N20	shus.0013	Small	3	60	NonOutlier	2	-6.55	OE.std	0	0	0	0	0,0032	0,0252	0,096	0,8929	0,9383	0,9711	0,9829	0,9907	0,9953	0,9974	0,1071	0,0617	0,0289	0,0171	0,0093	0,0047	0,0026
shus.001416	0	0	0	0	0	23	244	1028	8925	9425	9706	9823	9888	9937	9956	10000	pct6	A	N20	shus.0014	Small	3	60	NonOutlier	2	-6.55	OE.std	0	0	0	0	0,0023	0,0244	0,1028	0,8925	0,9425	0,9706	0,9823	0,9888	0,9937	0,9956	0,1075	0,0575	0,0294	0,0177	0,0112	0,0063	0,0044
shus.001516	0	0	0	0	0	45	275	1050	8894	9400	9703	9819	9888	9946	9965	10000	pct6	A	N20	shus.0015	Small	3	60	NonOutlier	2	-6.55	OE.std	0	0	0	0	0,0045	0,0275	0,105	0,8894	0,94	0,9703	0,9819	0,9888	0,9946	0,9965	0,1106	0,06	0,0297	0,0181	0,0112	0,0054	0,0035
shus.001616	0	0	0	0	0	16	238	977	8924	9386	9728	9843	9914	9962	9975	10000	pct6	A	N20	shus.0016	Small	3	60	NonOutlier	2	-6.55	OE.std	0	0	0	0	0,0016	0,0238	0,0977	0,8924	0,9386	0,9728	0,9843	0,9914	0,9962	0,9975	0,1076	0,0614	0,0272	0,0157	0,0086	0,0038	0,0025
shus.001716	0	0	0	0	0	28	252	1026	8959	9437	9712	9827	9896	9946	9968	10000	pct6	A	N20	shus.0017	Small	3	60	NonOutlier	2	-6.55	OE.std	0	0	0	0	0,0028	0,0252	0,1026	0,8959	0,9437	0,9712	0,9827	0,9896	0,9946	0,9968	0,1041	0,0563	0,0288	0,0173	0,0104	0,0054	0,0032
shus.001816	0	0	0	0	0	18	274	1013	8951	9415	9727	9830	9897	9954	9970	10000	pct6	A	N20	shus.0018	Small	3	60	NonOutlier	2	-6.55	OE.std	0	0	0	0	0,0018	0,0274	0,1013	0,8951	0,9415	0,9727	0,983	0,9897	0,9954	0,997	0,1049	0,0585	0,0273	0,017	0,0103	0,0046	0,003
shus.001916	0	0	0	0	0	32	255	1052	8925	9397	9727	9841	9909	9944	9962	10000	pct6	A	N20	shus.0019	Small	3	60	NonOutlier	2	-6.55	OE.std	0	0	0	0	0,0032	0,0255	0,1052	0,8925	0,9397	0,9727	0,9841	0,9909	0,9944	0,9962	0,1075	0,0603	0,0273	0,0159	0,0091	0,0056	0,0038
shus.002016	0	0	0	0	0	20	242	957	8947	9397	9702	9813	9881	9940	9963	10000	pct6	A	N20	shus.0020	Small	3	60	NonOutlier	2	-6.55	OE.std	0	0	0	0	0,002	0,0242	0,0957	0,8947	0,9397	0,9702	0,9813	0,9881	0,994	0,9963	0,1053	0,0603	0,0298	0,0187	0,0119	0,006	0,0037
shus.000135	0	1	8	30	69	167	436	951	8971	9467	9787	9886	9948	9980	9990	10000	pct6	A	N20	shus.0001	Large	1	500	NonOutlier	2	-6.55	OE.korr	1,00E-04	8,00E-04	0,003	0,0069	0,0167	0,0436	0,0951	0,8971	0,9467	0,9787	0,9886	0,9948	0,998	0,999	0,1029	0,0533	0,0213	0,0114	0,0052	0,002	0,001
shus.000235	0	1	5	29	65	162	488	1001	8991	9461	9779	9886	9934	9970	9981	10000	pct6	A	N20	shus.0002	Large	1	500	NonOutlier	2	-6.55	OE.korr	1,00E-04	5,00E-04	0,0029	0,0065	0,0162	0,0488	0,1001	0,8991	0,9461	0,9779	0,9886	0,9934	0,997	0,9981	0,1009	0,0539	0,0221	0,0114	0,0066	0,003	0,0019
shus.000335	0	2	16	34	70	147	419	930	8983	9485	9776	9885	9930	9970	9980	10000	pct6	A	N20	shus.0003	Large	1	500	NonOutlier	2	-6.55	OE.korr	2,00E-04	0,0016	0,0034	0,007	0,0147	0,0419	0,093	0,8983	0,9485	0,9776	0,9885	0,993	0,997	0,998	0,1017	0,0515	0,0224	0,0115	0,007	0,003	0,002
shus.000435	0	2	5	21	57	143	450	962	8980	9474	9786	9880	9942	9968	9985	10000	pct6	A	N20	shus.0004	Medium	2	300	NonOutlier	2	-6.55	OE.korr	2,00E-04	5,00E-04	0,0021	0,0057	0,0143	0,045	0,0962	0,898	0,9474	0,9786	0,988	0,9942	0,9968	0,9985	0,102	0,0526	0,0214	0,012	0,0058	0,0032	0,0015
shus.000535	0	2	9	29	70	161	425	944	8958	9463	9772	9887	9937	9975	9992	10000	pct6	A	N20	shus.0005	Medium	2	300	NonOutlier	2	-6.55	OE.korr	2,00E-04	9,00E-04	0,0029	0,007	0,0161	0,0425	0,0944	0,8958	0,9463	0,9772	0,9887	0,9937	0,9975	0,9992	0,1042	0,0537	0,0228	0,0113	0,0063	0,0025	0,0008
shus.000635	0	1	5	21	46	136	436	930	8982	9461	9790	9890	9948	9972	9987	10000	pct6	A	N20	shus.0006	Medium	2	300	NonOutlier	2	-6.55	OE.korr	1,00E-04	5,00E-04	0,0021	0,0046	0,0136	0,0436	0,093	0,8982	0,9461	0,979	0,989	0,9948	0,9972	0,9987	0,1018	0,0539	0,021	0,011	0,0052	0,0028	0,0013
shus.000735	0	0	5	21	49	133	417	927	8998	9465	9751	9860	9924	9965	9982	10000	pct6	A	N20	shus.0007	Medium	2	300	NonOutlier	2	-6.55	OE.korr	0	5,00E-04	0,0021	0,0049	0,0133	0,0417	0,0927	0,8998	0,9465	0,9751	0,986	0,9924	0,9965	0,9982	0,1002	0,0535	0,0249	0,014	0,0076	0,0035	0,0018
shus.000835	0	2	8	25	60	134	474	994	9047	9500	9796	9904	9943	9979	9987	10000	pct6	A	N20	shus.0008	Medium	2	300	NonOutlier	2	-6.55	OE.korr	2,00E-04	8,00E-04	0,0025	0,006	0,0134	0,0474	0,0994	0,9047	0,95	0,9796	0,9904	0,9943	0,9979	0,9987	0,0953	0,05	0,0204	0,0096	0,0057	0,0021	0,0013
shus.000935	0	0	5	16	48	126	403	928	8941	9450	9766	9870	9923	9964	9979	10000	pct6	A	N20	shus.0009	Medium	2	300	NonOutlier	2	-6.55	OE.korr	0	5,00E-04	0,0016	0,0048	0,0126	0,0403	0,0928	0,8941	0,945	0,9766	0,987	0,9923	0,9964	0,9979	0,1059	0,055	0,0234	0,013	0,0077	0,0036	0,0021
shus.001035	0	0	0	0	0	40	273	1007	9002	9445	9713	9837	9908	9947	9963	10000	pct6	A	N20	shus.0010	Small	3	60	NonOutlier	2	-6.55	OE.korr	0	0	0	0	0,004	0,0273	0,1007	0,9002	0,9445	0,9713	0,9837	0,9908	0,9947	0,9963	0,0998	0,0555	0,0287	0,0163	0,0092	0,0053	0,0037
shus.001117	0	0	0	0	0	28	269	1052	8948	9406	9705	9829	9899	9952	9967	10000	pct6	A	N20	shus.0011	Small	3	60	NonOutlier	2	-6.55	OE.korr	0	0	0	0	0,0028	0,0269	0,1052	0,8948	0,9406	0,9705	0,9829	0,9899	0,9952	0,9967	0,1052	0,0594	0,0295	0,0171	0,0101	0,0048	0,0033
shus.001217	0	0	0	0	0	30	242	991	8926	9370	9703	9841	9904	9946	9964	10000	pct6	A	N20	shus.0012	Small	3	60	NonOutlier	2	-6.55	OE.korr	0	0	0	0	0,003	0,0242	0,0991	0,8926	0,937	0,9703	0,9841	0,9904	0,9946	0,9964	0,1074	0,063	0,0297	0,0159	0,0096	0,0054	0,0036
shus.001317	0	0	0	0	0	32	257	969	8924	9378	9712	9832	9909	9953	9974	10000	pct6	A	N20	shus.0013	Small	3	60	NonOutlier	2	-6.55	OE.korr	0	0	0	0	0,0032	0,0257	0,0969	0,8924	0,9378	0,9712	0,9832	0,9909	0,9953	0,9974	0,1076	0,0622	0,0288	0,0168	0,0091	0,0047	0,0026
shus.001417	0	0	0	0	0	23	247	1039	8912	9422	9705	9827	9889	9941	9959	10000	pct6	A	N20	shus.0014	Small	3	60	NonOutlier	2	-6.55	OE.korr	0	0	0	0	0,0023	0,0247	0,1039	0,8912	0,9422	0,9705	0,9827	0,9889	0,9941	0,9959	0,1088	0,0578	0,0295	0,0173	0,0111	0,0059	0,0041
shus.001517	0	0	0	0	0	45	282	1059	8888	9397	9704	9819	9888	9948	9967	10000	pct6	A	N20	shus.0015	Small	3	60	NonOutlier	2	-6.55	OE.korr	0	0	0	0	0,0045	0,0282	0,1059	0,8888	0,9397	0,9704	0,9819	0,9888	0,9948	0,9967	0,1112	0,0603	0,0296	0,0181	0,0112	0,0052	0,0033
shus.001617	0	0	0	0	0	16	238	987	8915	9382	9729	9847	9917	9963	9976	10000	pct6	A	N20	shus.0016	Small	3	60	NonOutlier	2	-6.55	OE.korr	0	0	0	0	0,0016	0,0238	0,0987	0,8915	0,9382	0,9729	0,9847	0,9917	0,9963	0,9976	0,1085	0,0618	0,0271	0,0153	0,0083	0,0037	0,0024
shus.001717	0	0	0	0	0	28	255	1040	8952	9432	9712	9828	9898	9950	9970	10000	pct6	A	N20	shus.0017	Small	3	60	NonOutlier	2	-6.55	OE.korr	0	0	0	0	0,0028	0,0255	0,104	0,8952	0,9432	0,9712	0,9828	0,9898	0,995	0,997	0,1048	0,0568	0,0288	0,0172	0,0102	0,005	0,003
shus.001817	0	0	0	0	0	18	277	1020	8944	9408	9727	9831	9897	9956	9972	10000	pct6	A	N20	shus.0018	Small	3	60	NonOutlier	2	-6.55	OE.korr	0	0	0	0	0,0018	0,0277	0,102	0,8944	0,9408	0,9727	0,9831	0,9897	0,9956	0,9972	0,1056	0,0592	0,0273	0,0169	0,0103	0,0044	0,0028
shus.001917	0	0	0	0	0	32	258	1061	8909	9395	9727	9843	9910	9945	9964	10000	pct6	A	N20	shus.0019	Small	3	60	NonOutlier	2	-6.55	OE.korr	0	0	0	0	0,0032	0,0258	0,1061	0,8909	0,9395	0,9727	0,9843	0,991	0,9945	0,9964	0,1091	0,0605	0,0273	0,0157	0,009	0,0055	0,0036
shus.002017	0	0	0	0	0	20	249	966	8935	9391	9704	9816	9888	9941	9964	10000	pct6	A	N20	shus.0020	Small	3	60	NonOutlier	2	-6.55	OE.korr	0	0	0	0	0,002	0,0249	0,0966	0,8935	0,9391	0,9704	0,9816	0,9888	0,9941	0,9964	0,1065	0,0609	0,0296	0,0184	0,0112	0,0059	0,0036
shus.000136	0	4	9	25	61	138	389	872	8919	9423	9739	9878	9928	9964	9979	10000	pct6	A	N50	shus.0001	Large	1	500	NonOutlier	2	-6.55	firthTrim0Fjernet-1	4,00E-04	9,00E-04	0,0025	0,0061	0,0138	0,0389	0,0872	0,8919	0,9423	0,9739	0,9878	0,9928	0,9964	0,9979	0,1081	0,0577	0,0261	0,0122	0,0072	0,0036	0,0021
shus.000236	0	0	5	23	54	121	381	843	8895	9430	9751	9864	9927	9966	9982	10000	pct6	A	N50	shus.0002	Large	1	500	NonOutlier	2	-6.55	firthTrim0Fjernet-1	0	5,00E-04	0,0023	0,0054	0,0121	0,0381	0,0843	0,8895	0,943	0,9751	0,9864	0,9927	0,9966	0,9982	0,1105	0,057	0,0249	0,0136	0,0073	0,0034	0,0018
shus.000336	0	1	2	14	42	115	363	814	8904	9398	9753	9876	9935	9974	9987	10000	pct6	A	N50	shus.0003	Large	1	500	NonOutlier	2	-6.55	firthTrim0Fjernet-1	1,00E-04	2,00E-04	0,0014	0,0042	0,0115	0,0363	0,0814	0,8904	0,9398	0,9753	0,9876	0,9935	0,9974	0,9987	0,1096	0,0602	0,0247	0,0124	0,0065	0,0026	0,0013
shus.000436	0	3	7	22	63	139	422	906	8894	9423	9746	9868	9924	9962	9979	10000	pct6	A	N50	shus.0004	Large	1	500	NonOutlier	2	-6.55	firthTrim0Fjernet-1	3,00E-04	7,00E-04	0,0022	0,0063	0,0139	0,0422	0,0906	0,8894	0,9423	0,9746	0,9868	0,9924	0,9962	0,9979	0,1106	0,0577	0,0254	0,0132	0,0076	0,0038	0,0021
shus.000536	0	2	5	26	54	121	363	814	8888	9420	9763	9882	9944	9971	9989	10000	pct6	A	N50	shus.0005	Large	1	500	NonOutlier	2	-6.55	firthTrim0Fjernet-1	2,00E-04	5,00E-04	0,0026	0,0054	0,0121	0,0363	0,0814	0,8888	0,942	0,9763	0,9882	0,9944	0,9971	0,9989	0,1112	0,058	0,0237	0,0118	0,0056	0,0029	0,0011
shus.000636	0	0	0	9	35	96	349	791	8785	9327	9684	9828	9918	9961	9970	10000	pct6	A	N50	shus.0006	Medium	2	300	NonOutlier	2	-6.55	firthTrim0Fjernet-1	0	0	9,00E-04	0,0035	0,0096	0,0349	0,0791	0,8785	0,9327	0,9684	0,9828	0,9918	0,9961	0,997	0,1215	0,0673	0,0316	0,0172	0,0082	0,0039	0,003
shus.000736	0	0	3	17	38	98	325	783	8786	9385	9744	9869	9928	9963	9981	10000	pct6	A	N50	shus.0007	Medium	2	300	NonOutlier	2	-6.55	firthTrim0Fjernet-1	0	3,00E-04	0,0017	0,0038	0,0098	0,0325	0,0783	0,8786	0,9385	0,9744	0,9869	0,9928	0,9963	0,9981	0,1214	0,0615	0,0256	0,0131	0,0072	0,0037	0,0019
shus.000836	0	1	4	21	41	107	330	770	8811	9378	9732	9859	9915	9970	9982	10000	pct6	A	N50	shus.0008	Medium	2	300	NonOutlier	2	-6.55	firthTrim0Fjernet-1	1,00E-04	4,00E-04	0,0021	0,0041	0,0107	0,033	0,077	0,8811	0,9378	0,9732	0,9859	0,9915	0,997	0,9982	0,1189	0,0622	0,0268	0,0141	0,0085	0,003	0,0018
shus.000936	0	0	0	11	28	94	328	750	8846	9388	9737	9874	9923	9962	9979	10000	pct6	A	N50	shus.0009	Medium	2	300	NonOutlier	2	-6.55	firthTrim0Fjernet-1	0	0	0,0011	0,0028	0,0094	0,0328	0,075	0,8846	0,9388	0,9737	0,9874	0,9923	0,9962	0,9979	0,1154	0,0612	0,0263	0,0126	0,0077	0,0038	0,0021
shus.001036	0	0	0	8	33	88	309	765	8862	9401	9734	9856	9909	9962	9974	10000	pct6	A	N50	shus.0010	Medium	2	300	NonOutlier	2	-6.55	firthTrim0Fjernet-1	0	0	8,00E-04	0,0033	0,0088	0,0309	0,0765	0,8862	0,9401	0,9734	0,9856	0,9909	0,9962	0,9974	0,1138	0,0599	0,0266	0,0144	0,0091	0,0038	0,0026
shus.001118	0	0	1	11	39	96	319	793	8840	9355	9724	9852	9913	9968	9986	10000	pct6	A	N50	shus.0011	Medium	2	300	NonOutlier	2	-6.55	firthTrim0Fjernet-1	0	1,00E-04	0,0011	0,0039	0,0096	0,0319	0,0793	0,884	0,9355	0,9724	0,9852	0,9913	0,9968	0,9986	0,116	0,0645	0,0276	0,0148	0,0087	0,0032	0,0014
shus.001218	0	0	2	11	32	95	333	817	8807	9351	9719	9852	9926	9965	9980	10000	pct6	A	N50	shus.0012	Medium	2	300	NonOutlier	2	-6.55	firthTrim0Fjernet-1	0	2,00E-04	0,0011	0,0032	0,0095	0,0333	0,0817	0,8807	0,9351	0,9719	0,9852	0,9926	0,9965	0,998	0,1193	0,0649	0,0281	0,0148	0,0074	0,0035	0,002
shus.001318	0	0	2	8	34	100	351	829	8810	9395	9735	9838	9931	9974	9984	10000	pct6	A	N50	shus.0013	Medium	2	300	NonOutlier	2	-6.55	firthTrim0Fjernet-1	0	2,00E-04	8,00E-04	0,0034	0,01	0,0351	0,0829	0,881	0,9395	0,9735	0,9838	0,9931	0,9974	0,9984	0,119	0,0605	0,0265	0,0162	0,0069	0,0026	0,0016
shus.001418	0	0	2	10	27	86	322	751	8814	9343	9719	9859	9928	9972	9983	10000	pct6	A	N50	shus.0014	Medium	2	300	NonOutlier	2	-6.55	firthTrim0Fjernet-1	0	2,00E-04	0,001	0,0027	0,0086	0,0322	0,0751	0,8814	0,9343	0,9719	0,9859	0,9928	0,9972	0,9983	0,1186	0,0657	0,0281	0,0141	0,0072	0,0028	0,0017
shus.001518	0	0	0	6	33	96	329	766	8803	9363	9719	9858	9909	9957	9978	10000	pct6	A	N50	shus.0015	Medium	2	300	NonOutlier	2	-6.55	firthTrim0Fjernet-1	0	0	6,00E-04	0,0033	0,0096	0,0329	0,0766	0,8803	0,9363	0,9719	0,9858	0,9909	0,9957	0,9978	0,1197	0,0637	0,0281	0,0142	0,0091	0,0043	0,0022
shus.001618	0	1	2	10	26	85	305	749	8760	9345	9704	9845	9919	9961	9977	10000	pct6	A	N50	shus.0016	Medium	2	300	NonOutlier	2	-6.55	firthTrim0Fjernet-1	1,00E-04	2,00E-04	0,001	0,0026	0,0085	0,0305	0,0749	0,876	0,9345	0,9704	0,9845	0,9919	0,9961	0,9977	0,124	0,0655	0,0296	0,0155	0,0081	0,0039	0,0023
shus.001718	0	2	2	12	32	96	336	764	8815	9393	9723	9843	9911	9961	9976	10000	pct6	A	N50	shus.0017	Medium	2	300	NonOutlier	2	-6.55	firthTrim0Fjernet-1	2,00E-04	2,00E-04	0,0012	0,0032	0,0096	0,0336	0,0764	0,8815	0,9393	0,9723	0,9843	0,9911	0,9961	0,9976	0,1185	0,0607	0,0277	0,0157	0,0089	0,0039	0,0024
shus.001818	0	0	2	9	34	92	346	788	8753	9328	9700	9842	9915	9959	9978	10000	pct6	A	N50	shus.0018	Medium	2	300	NonOutlier	2	-6.55	firthTrim0Fjernet-1	0	2,00E-04	9,00E-04	0,0034	0,0092	0,0346	0,0788	0,8753	0,9328	0,97	0,9842	0,9915	0,9959	0,9978	0,1247	0,0672	0,03	0,0158	0,0085	0,0041	0,0022
shus.001918	0	1	1	12	28	88	328	786	8852	9396	9732	9856	9931	9978	9988	10000	pct6	A	N50	shus.0019	Medium	2	300	NonOutlier	2	-6.55	firthTrim0Fjernet-1	1,00E-04	1,00E-04	0,0012	0,0028	0,0088	0,0328	0,0786	0,8852	0,9396	0,9732	0,9856	0,9931	0,9978	0,9988	0,1148	0,0604	0,0268	0,0144	0,0069	0,0022	0,0012
shus.002018	0	0	0	0	0	0	0	343	8591	9191	9610	9776	9886	9949	9974	10000	pct6	A	N50	shus.0020	Small	3	60	NonOutlier	2	-6.55	firthTrim0Fjernet-1	0	0	0	0	0	0	0,0343	0,8591	0,9191	0,961	0,9776	0,9886	0,9949	0,9974	0,1409	0,0809	0,039	0,0224	0,0114	0,0051	0,0026
shus.0021	0	0	0	0	0	0	0	297	8571	9179	9624	9777	9874	9933	9960	10000	pct6	A	N50	shus.0021	Small	3	60	NonOutlier	2	-6.55	firthTrim0Fjernet-1	0	0	0	0	0	0	0,0297	0,8571	0,9179	0,9624	0,9777	0,9874	0,9933	0,996	0,1429	0,0821	0,0376	0,0223	0,0126	0,0067	0,004
shus.0022	0	0	0	0	0	0	0	312	8615	9198	9615	9792	9890	9956	9975	10000	pct6	A	N50	shus.0022	Small	3	60	NonOutlier	2	-6.55	firthTrim0Fjernet-1	0	0	0	0	0	0	0,0312	0,8615	0,9198	0,9615	0,9792	0,989	0,9956	0,9975	0,1385	0,0802	0,0385	0,0208	0,011	0,0044	0,0025
shus.0023	0	0	0	0	0	0	0	314	8620	9193	9627	9788	9879	9949	9974	10000	pct6	A	N50	shus.0023	Small	3	60	NonOutlier	2	-6.55	firthTrim0Fjernet-1	0	0	0	0	0	0	0,0314	0,862	0,9193	0,9627	0,9788	0,9879	0,9949	0,9974	0,138	0,0807	0,0373	0,0212	0,0121	0,0051	0,0026
shus.0024	0	0	0	0	0	0	0	303	8702	9224	9616	9778	9874	9937	9957	10000	pct6	A	N50	shus.0024	Small	3	60	NonOutlier	2	-6.55	firthTrim0Fjernet-1	0	0	0	0	0	0	0,0303	0,8702	0,9224	0,9616	0,9778	0,9874	0,9937	0,9957	0,1298	0,0776	0,0384	0,0222	0,0126	0,0063	0,0043
shus.0025	0	0	0	0	0	0	0	310	8676	9264	9660	9818	9891	9953	9976	10000	pct6	A	N50	shus.0025	Small	3	60	NonOutlier	2	-6.55	firthTrim0Fjernet-1	0	0	0	0	0	0	0,031	0,8676	0,9264	0,966	0,9818	0,9891	0,9953	0,9976	0,1324	0,0736	0,034	0,0182	0,0109	0,0047	0,0024
shus.0026	0	0	0	0	0	0	1	319	8610	9235	9625	9796	9873	9936	9954	10000	pct6	A	N50	shus.0026	Small	3	60	NonOutlier	2	-6.55	firthTrim0Fjernet-1	0	0	0	0	0	1,00E-04	0,0319	0,861	0,9235	0,9625	0,9796	0,9873	0,9936	0,9954	0,139	0,0765	0,0375	0,0204	0,0127	0,0064	0,0046
shus.0027	0	0	0	0	0	0	0	306	8646	9206	9608	9771	9860	9928	9961	10000	pct6	A	N50	shus.0027	Small	3	60	NonOutlier	2	-6.55	firthTrim0Fjernet-1	0	0	0	0	0	0	0,0306	0,8646	0,9206	0,9608	0,9771	0,986	0,9928	0,9961	0,1354	0,0794	0,0392	0,0229	0,014	0,0072	0,0039
shus.0028	0	0	0	0	0	0	0	308	8566	9172	9596	9777	9867	9938	9975	10000	pct6	A	N50	shus.0028	Small	3	60	NonOutlier	2	-6.55	firthTrim0Fjernet-1	0	0	0	0	0	0	0,0308	0,8566	0,9172	0,9596	0,9777	0,9867	0,9938	0,9975	0,1434	0,0828	0,0404	0,0223	0,0133	0,0062	0,0025
shus.0029	0	0	0	0	0	0	0	318	8569	9194	9606	9782	9863	9935	9961	10000	pct6	A	N50	shus.0029	Small	3	60	NonOutlier	2	-6.55	firthTrim0Fjernet-1	0	0	0	0	0	0	0,0318	0,8569	0,9194	0,9606	0,9782	0,9863	0,9935	0,9961	0,1431	0,0806	0,0394	0,0218	0,0137	0,0065	0,0039
shus.0030	0	0	0	0	0	0	0	313	8555	9160	9623	9801	9868	9947	9971	10000	pct6	A	N50	shus.0030	Small	3	60	NonOutlier	2	-6.55	firthTrim0Fjernet-1	0	0	0	0	0	0	0,0313	0,8555	0,916	0,9623	0,9801	0,9868	0,9947	0,9971	0,1445	0,084	0,0377	0,0199	0,0132	0,0053	0,0029
shus.0031	0	0	0	0	0	0	0	293	8555	9182	9611	9774	9868	9947	9963	10000	pct6	A	N50	shus.0031	Small	3	60	NonOutlier	2	-6.55	firthTrim0Fjernet-1	0	0	0	0	0	0	0,0293	0,8555	0,9182	0,9611	0,9774	0,9868	0,9947	0,9963	0,1445	0,0818	0,0389	0,0226	0,0132	0,0053	0,0037
shus.0032	0	0	0	0	0	0	0	312	8584	9207	9615	9773	9872	9941	9966	10000	pct6	A	N50	shus.0032	Small	3	60	NonOutlier	2	-6.55	firthTrim0Fjernet-1	0	0	0	0	0	0	0,0312	0,8584	0,9207	0,9615	0,9773	0,9872	0,9941	0,9966	0,1416	0,0793	0,0385	0,0227	0,0128	0,0059	0,0034
shus.0033	0	0	0	0	0	0	0	306	8653	9242	9650	9800	9871	9936	9962	10000	pct6	A	N50	shus.0033	Small	3	60	NonOutlier	2	-6.55	firthTrim0Fjernet-1	0	0	0	0	0	0	0,0306	0,8653	0,9242	0,965	0,98	0,9871	0,9936	0,9962	0,1347	0,0758	0,035	0,02	0,0129	0,0064	0,0038
shus.0034	0	0	0	0	0	0	0	304	8535	9160	9594	9778	9866	9929	9960	10000	pct6	A	N50	shus.0034	Small	3	60	NonOutlier	2	-6.55	firthTrim0Fjernet-1	0	0	0	0	0	0	0,0304	0,8535	0,916	0,9594	0,9778	0,9866	0,9929	0,996	0,1465	0,084	0,0406	0,0222	0,0134	0,0071	0,004
shus.0035	0	0	0	0	0	0	0	299	8587	9204	9630	9789	9882	9944	9964	10000	pct6	A	N50	shus.0035	Small	3	60	NonOutlier	2	-6.55	firthTrim0Fjernet-1	0	0	0	0	0	0	0,0299	0,8587	0,9204	0,963	0,9789	0,9882	0,9944	0,9964	0,1413	0,0796	0,037	0,0211	0,0118	0,0056	0,0036
shus.0036	0	0	0	0	0	0	0	346	8588	9187	9605	9771	9864	9924	9959	10000	pct6	A	N50	shus.0036	Small	3	60	NonOutlier	2	-6.55	firthTrim0Fjernet-1	0	0	0	0	0	0	0,0346	0,8588	0,9187	0,9605	0,9771	0,9864	0,9924	0,9959	0,1412	0,0813	0,0395	0,0229	0,0136	0,0076	0,0041
shus.0037	0	0	0	0	0	0	0	313	8642	9227	9633	9776	9876	9948	9973	10000	pct6	A	N50	shus.0037	Small	3	60	NonOutlier	2	-6.55	firthTrim0Fjernet-1	0	0	0	0	0	0	0,0313	0,8642	0,9227	0,9633	0,9776	0,9876	0,9948	0,9973	0,1358	0,0773	0,0367	0,0224	0,0124	0,0052	0,0027
shus.0038	0	0	0	0	0	0	0	273	8591	9194	9584	9759	9852	9926	9968	10000	pct6	A	N50	shus.0038	Small	3	60	NonOutlier	2	-6.55	firthTrim0Fjernet-1	0	0	0	0	0	0	0,0273	0,8591	0,9194	0,9584	0,9759	0,9852	0,9926	0,9968	0,1409	0,0806	0,0416	0,0241	0,0148	0,0074	0,0032
shus.0039	0	0	0	0	0	0	0	307	8561	9181	9602	9786	9874	9943	9962	10000	pct6	A	N50	shus.0039	Small	3	60	NonOutlier	2	-6.55	firthTrim0Fjernet-1	0	0	0	0	0	0	0,0307	0,8561	0,9181	0,9602	0,9786	0,9874	0,9943	0,9962	0,1439	0,0819	0,0398	0,0214	0,0126	0,0057	0,0038
shus.0040	0	0	0	0	0	0	0	306	8561	9197	9628	9788	9875	9928	9962	10000	pct6	A	N50	shus.0040	Small	3	60	NonOutlier	2	-6.55	firthTrim0Fjernet-1	0	0	0	0	0	0	0,0306	0,8561	0,9197	0,9628	0,9788	0,9875	0,9928	0,9962	0,1439	0,0803	0,0372	0,0212	0,0125	0,0072	0,0038
shus.0041	0	0	0	0	0	0	1	339	8627	9216	9645	9798	9881	9933	9965	10000	pct6	A	N50	shus.0041	Small	3	60	NonOutlier	2	-6.55	firthTrim0Fjernet-1	0	0	0	0	0	1,00E-04	0,0339	0,8627	0,9216	0,9645	0,9798	0,9881	0,9933	0,9965	0,1373	0,0784	0,0355	0,0202	0,0119	0,0067	0,0035
shus.0042	0	0	0	0	0	0	0	293	8651	9218	9611	9772	9872	9940	9964	10000	pct6	A	N50	shus.0042	Small	3	60	NonOutlier	2	-6.55	firthTrim0Fjernet-1	0	0	0	0	0	0	0,0293	0,8651	0,9218	0,9611	0,9772	0,9872	0,994	0,9964	0,1349	0,0782	0,0389	0,0228	0,0128	0,006	0,0036
shus.0043	0	0	0	0	0	0	1	299	8595	9226	9590	9766	9846	9917	9949	10000	pct6	A	N50	shus.0043	Small	3	60	NonOutlier	2	-6.55	firthTrim0Fjernet-1	0	0	0	0	0	1,00E-04	0,0299	0,8595	0,9226	0,959	0,9766	0,9846	0,9917	0,9949	0,1405	0,0774	0,041	0,0234	0,0154	0,0083	0,0051
shus.0044	0	0	0	0	0	0	0	311	8562	9177	9618	9775	9861	9931	9959	10000	pct6	A	N50	shus.0044	Small	3	60	NonOutlier	2	-6.55	firthTrim0Fjernet-1	0	0	0	0	0	0	0,0311	0,8562	0,9177	0,9618	0,9775	0,9861	0,9931	0,9959	0,1438	0,0823	0,0382	0,0225	0,0139	0,0069	0,0041
shus.0045	0	0	0	0	0	0	0	297	8638	9222	9640	9806	9882	9943	9968	10000	pct6	A	N50	shus.0045	Small	3	60	NonOutlier	2	-6.55	firthTrim0Fjernet-1	0	0	0	0	0	0	0,0297	0,8638	0,9222	0,964	0,9806	0,9882	0,9943	0,9968	0,1362	0,0778	0,036	0,0194	0,0118	0,0057	0,0032
shus.0046	0	0	0	0	0	0	1	301	8534	9202	9611	9781	9871	9940	9962	10000	pct6	A	N50	shus.0046	Small	3	60	NonOutlier	2	-6.55	firthTrim0Fjernet-1	0	0	0	0	0	1,00E-04	0,0301	0,8534	0,9202	0,9611	0,9781	0,9871	0,994	0,9962	0,1466	0,0798	0,0389	0,0219	0,0129	0,006	0,0038
shus.0047	0	0	0	0	0	0	0	270	8614	9233	9626	9787	9870	9930	9956	10000	pct6	A	N50	shus.0047	Small	3	60	NonOutlier	2	-6.55	firthTrim0Fjernet-1	0	0	0	0	0	0	0,027	0,8614	0,9233	0,9626	0,9787	0,987	0,993	0,9956	0,1386	0,0767	0,0374	0,0213	0,013	0,007	0,0044
shus.0048	0	0	0	0	0	0	0	312	8571	9228	9637	9788	9875	9934	9964	10000	pct6	A	N50	shus.0048	Small	3	60	NonOutlier	2	-6.55	firthTrim0Fjernet-1	0	0	0	0	0	0	0,0312	0,8571	0,9228	0,9637	0,9788	0,9875	0,9934	0,9964	0,1429	0,0772	0,0363	0,0212	0,0125	0,0066	0,0036
shus.0049	0	0	0	0	0	0	0	303	8657	9205	9633	9774	9861	9932	9961	10000	pct6	A	N50	shus.0049	Small	3	60	NonOutlier	2	-6.55	firthTrim0Fjernet-1	0	0	0	0	0	0	0,0303	0,8657	0,9205	0,9633	0,9774	0,9861	0,9932	0,9961	0,1343	0,0795	0,0367	0,0226	0,0139	0,0068	0,0039
shus.0050	0	0	0	0	0	0	0	307	8524	9188	9593	9765	9873	9943	9963	10000	pct6	A	N50	shus.0050	Small	3	60	NonOutlier	2	-6.55	firthTrim0Fjernet-1	0	0	0	0	0	0	0,0307	0,8524	0,9188	0,9593	0,9765	0,9873	0,9943	0,9963	0,1476	0,0812	0,0407	0,0235	0,0127	0,0057	0,0037
shus.000137	0	4	12	31	77	173	476	1019	9118	9527	9816	9909	9954	9973	9986	10000	pct6	A	N50	shus.0001	Large	1	500	NonOutlier	2	-6.55	firthTrim0.05Fjernet-1	4,00E-04	0,0012	0,0031	0,0077	0,0173	0,0476	0,1019	0,9118	0,9527	0,9816	0,9909	0,9954	0,9973	0,9986	0,0882	0,0473	0,0184	0,0091	0,0046	0,0027	0,0014
shus.000237	0	2	7	28	63	156	462	991	9100	9540	9809	9901	9950	9976	9991	10000	pct6	A	N50	shus.0002	Large	1	500	NonOutlier	2	-6.55	firthTrim0.05Fjernet-1	2,00E-04	7,00E-04	0,0028	0,0063	0,0156	0,0462	0,0991	0,91	0,954	0,9809	0,9901	0,995	0,9976	0,9991	0,09	0,046	0,0191	0,0099	0,005	0,0024	0,0009
shus.000337	0	2	2	22	56	149	451	958	9109	9542	9831	9909	9955	9981	9993	10000	pct6	A	N50	shus.0003	Large	1	500	NonOutlier	2	-6.55	firthTrim0.05Fjernet-1	2,00E-04	2,00E-04	0,0022	0,0056	0,0149	0,0451	0,0958	0,9109	0,9542	0,9831	0,9909	0,9955	0,9981	0,9993	0,0891	0,0458	0,0169	0,0091	0,0045	0,0019	0,0007
shus.000437	0	3	10	33	78	167	491	1057	9095	9554	9816	9902	9943	9975	9986	10000	pct6	A	N50	shus.0004	Large	1	500	NonOutlier	2	-6.55	firthTrim0.05Fjernet-1	3,00E-04	0,001	0,0033	0,0078	0,0167	0,0491	0,1057	0,9095	0,9554	0,9816	0,9902	0,9943	0,9975	0,9986	0,0905	0,0446	0,0184	0,0098	0,0057	0,0025	0,0014
shus.000537	0	3	7	32	70	148	443	954	9103	9522	9832	9919	9965	9984	9992	10000	pct6	A	N50	shus.0005	Large	1	500	NonOutlier	2	-6.55	firthTrim0.05Fjernet-1	3,00E-04	7,00E-04	0,0032	0,007	0,0148	0,0443	0,0954	0,9103	0,9522	0,9832	0,9919	0,9965	0,9984	0,9992	0,0897	0,0478	0,0168	0,0081	0,0035	0,0016	0,0008
shus.000637	0	0	1	10	38	112	418	898	8967	9459	9750	9881	9943	9966	9979	10000	pct6	A	N50	shus.0006	Medium	2	300	NonOutlier	2	-6.55	firthTrim0.05Fjernet-1	0	1,00E-04	0,001	0,0038	0,0112	0,0418	0,0898	0,8967	0,9459	0,975	0,9881	0,9943	0,9966	0,9979	0,1033	0,0541	0,025	0,0119	0,0057	0,0034	0,0021
shus.000737	0	0	6	18	43	111	374	912	8984	9494	9806	9896	9944	9970	9987	10000	pct6	A	N50	shus.0007	Medium	2	300	NonOutlier	2	-6.55	firthTrim0.05Fjernet-1	0	6,00E-04	0,0018	0,0043	0,0111	0,0374	0,0912	0,8984	0,9494	0,9806	0,9896	0,9944	0,997	0,9987	0,1016	0,0506	0,0194	0,0104	0,0056	0,003	0,0013
shus.000837	0	3	7	23	52	131	382	877	8995	9485	9789	9889	9941	9977	9991	10000	pct6	A	N50	shus.0008	Medium	2	300	NonOutlier	2	-6.55	firthTrim0.05Fjernet-1	3,00E-04	7,00E-04	0,0023	0,0052	0,0131	0,0382	0,0877	0,8995	0,9485	0,9789	0,9889	0,9941	0,9977	0,9991	0,1005	0,0515	0,0211	0,0111	0,0059	0,0023	0,0009
shus.000937	0	0	3	15	33	115	379	875	9027	9498	9798	9898	9937	9969	9984	10000	pct6	A	N50	shus.0009	Medium	2	300	NonOutlier	2	-6.55	firthTrim0.05Fjernet-1	0	3,00E-04	0,0015	0,0033	0,0115	0,0379	0,0875	0,9027	0,9498	0,9798	0,9898	0,9937	0,9969	0,9984	0,0973	0,0502	0,0202	0,0102	0,0063	0,0031	0,0016
shus.001037	0	0	1	10	40	99	369	848	9041	9503	9787	9882	9931	9968	9981	10000	pct6	A	N50	shus.0010	Medium	2	300	NonOutlier	2	-6.55	firthTrim0.05Fjernet-1	0	1,00E-04	0,001	0,004	0,0099	0,0369	0,0848	0,9041	0,9503	0,9787	0,9882	0,9931	0,9968	0,9981	0,0959	0,0497	0,0213	0,0118	0,0069	0,0032	0,0019
shus.001119	0	0	3	17	49	113	378	903	8999	9482	9778	9888	9945	9980	9992	10000	pct6	A	N50	shus.0011	Medium	2	300	NonOutlier	2	-6.55	firthTrim0.05Fjernet-1	0	3,00E-04	0,0017	0,0049	0,0113	0,0378	0,0903	0,8999	0,9482	0,9778	0,9888	0,9945	0,998	0,9992	0,1001	0,0518	0,0222	0,0112	0,0055	0,002	0,0008
shus.001219	0	0	4	11	40	112	403	947	8978	9474	9780	9891	9943	9976	9990	10000	pct6	A	N50	shus.0012	Medium	2	300	NonOutlier	2	-6.55	firthTrim0.05Fjernet-1	0	4,00E-04	0,0011	0,004	0,0112	0,0403	0,0947	0,8978	0,9474	0,978	0,9891	0,9943	0,9976	0,999	0,1022	0,0526	0,022	0,0109	0,0057	0,0024	0,001
shus.001319	0	1	2	10	42	123	406	919	9016	9515	9782	9892	9950	9979	9989	10000	pct6	A	N50	shus.0013	Medium	2	300	NonOutlier	2	-6.55	firthTrim0.05Fjernet-1	1,00E-04	2,00E-04	0,001	0,0042	0,0123	0,0406	0,0919	0,9016	0,9515	0,9782	0,9892	0,995	0,9979	0,9989	0,0984	0,0485	0,0218	0,0108	0,005	0,0021	0,0011
shus.001419	0	1	2	12	34	105	364	866	8971	9465	9778	9892	9953	9979	9992	10000	pct6	A	N50	shus.0014	Medium	2	300	NonOutlier	2	-6.55	firthTrim0.05Fjernet-1	1,00E-04	2,00E-04	0,0012	0,0034	0,0105	0,0364	0,0866	0,8971	0,9465	0,9778	0,9892	0,9953	0,9979	0,9992	0,1029	0,0535	0,0222	0,0108	0,0047	0,0021	0,0008
shus.001519	0	0	0	13	38	119	393	881	8990	9481	9796	9892	9932	9969	9987	10000	pct6	A	N50	shus.0015	Medium	2	300	NonOutlier	2	-6.55	firthTrim0.05Fjernet-1	0	0	0,0013	0,0038	0,0119	0,0393	0,0881	0,899	0,9481	0,9796	0,9892	0,9932	0,9969	0,9987	0,101	0,0519	0,0204	0,0108	0,0068	0,0031	0,0013
shus.001619	0	1	4	11	31	103	348	856	8941	9465	9769	9884	9937	9971	9982	10000	pct6	A	N50	shus.0016	Medium	2	300	NonOutlier	2	-6.55	firthTrim0.05Fjernet-1	1,00E-04	4,00E-04	0,0011	0,0031	0,0103	0,0348	0,0856	0,8941	0,9465	0,9769	0,9884	0,9937	0,9971	0,9982	0,1059	0,0535	0,0231	0,0116	0,0063	0,0029	0,0018
shus.001719	0	2	2	15	41	115	380	862	9014	9489	9789	9878	9937	9971	9984	10000	pct6	A	N50	shus.0017	Medium	2	300	NonOutlier	2	-6.55	firthTrim0.05Fjernet-1	2,00E-04	2,00E-04	0,0015	0,0041	0,0115	0,038	0,0862	0,9014	0,9489	0,9789	0,9878	0,9937	0,9971	0,9984	0,0986	0,0511	0,0211	0,0122	0,0063	0,0029	0,0016
shus.001819	0	0	2	11	41	114	391	895	8966	9452	9770	9882	9935	9972	9985	10000	pct6	A	N50	shus.0018	Medium	2	300	NonOutlier	2	-6.55	firthTrim0.05Fjernet-1	0	2,00E-04	0,0011	0,0041	0,0114	0,0391	0,0895	0,8966	0,9452	0,977	0,9882	0,9935	0,9972	0,9985	0,1034	0,0548	0,023	0,0118	0,0065	0,0028	0,0015
shus.001919	0	1	1	13	37	113	390	897	9020	9504	9793	9896	9958	9987	9990	10000	pct6	A	N50	shus.0019	Medium	2	300	NonOutlier	2	-6.55	firthTrim0.05Fjernet-1	1,00E-04	1,00E-04	0,0013	0,0037	0,0113	0,039	0,0897	0,902	0,9504	0,9793	0,9896	0,9958	0,9987	0,999	0,098	0,0496	0,0207	0,0104	0,0042	0,0013	0,001
shus.002019	0	0	0	0	0	0	0	372	8695	9246	9653	9817	9907	9955	9978	10000	pct6	A	N50	shus.0020	Small	3	60	NonOutlier	2	-6.55	firthTrim0.05Fjernet-1	0	0	0	0	0	0	0,0372	0,8695	0,9246	0,9653	0,9817	0,9907	0,9955	0,9978	0,1305	0,0754	0,0347	0,0183	0,0093	0,0045	0,0022
shus.00211	0	0	0	0	0	0	1	324	8658	9256	9654	9801	9884	9939	9966	10000	pct6	A	N50	shus.0021	Small	3	60	NonOutlier	2	-6.55	firthTrim0.05Fjernet-1	0	0	0	0	0	1,00E-04	0,0324	0,8658	0,9256	0,9654	0,9801	0,9884	0,9939	0,9966	0,1342	0,0744	0,0346	0,0199	0,0116	0,0061	0,0034
shus.00221	0	0	0	0	0	0	1	347	8707	9269	9660	9818	9900	9958	9977	10000	pct6	A	N50	shus.0022	Small	3	60	NonOutlier	2	-6.55	firthTrim0.05Fjernet-1	0	0	0	0	0	1,00E-04	0,0347	0,8707	0,9269	0,966	0,9818	0,99	0,9958	0,9977	0,1293	0,0731	0,034	0,0182	0,01	0,0042	0,0023
shus.00231	0	0	0	0	0	0	0	349	8710	9278	9660	9810	9892	9958	9978	10000	pct6	A	N50	shus.0023	Small	3	60	NonOutlier	2	-6.55	firthTrim0.05Fjernet-1	0	0	0	0	0	0	0,0349	0,871	0,9278	0,966	0,981	0,9892	0,9958	0,9978	0,129	0,0722	0,034	0,019	0,0108	0,0042	0,0022
shus.00241	0	0	0	0	0	0	1	336	8792	9294	9656	9802	9887	9941	9965	10000	pct6	A	N50	shus.0024	Small	3	60	NonOutlier	2	-6.55	firthTrim0.05Fjernet-1	0	0	0	0	0	1,00E-04	0,0336	0,8792	0,9294	0,9656	0,9802	0,9887	0,9941	0,9965	0,1208	0,0706	0,0344	0,0198	0,0113	0,0059	0,0035
shus.00251	0	0	0	0	0	0	0	343	8771	9321	9697	9836	9904	9961	9979	10000	pct6	A	N50	shus.0025	Small	3	60	NonOutlier	2	-6.55	firthTrim0.05Fjernet-1	0	0	0	0	0	0	0,0343	0,8771	0,9321	0,9697	0,9836	0,9904	0,9961	0,9979	0,1229	0,0679	0,0303	0,0164	0,0096	0,0039	0,0021
shus.00261	0	0	0	0	0	0	1	356	8708	9295	9661	9818	9891	9939	9959	10000	pct6	A	N50	shus.0026	Small	3	60	NonOutlier	2	-6.55	firthTrim0.05Fjernet-1	0	0	0	0	0	1,00E-04	0,0356	0,8708	0,9295	0,9661	0,9818	0,9891	0,9939	0,9959	0,1292	0,0705	0,0339	0,0182	0,0109	0,0061	0,0041
shus.00271	0	0	0	0	0	0	0	342	8752	9275	9639	9798	9872	9937	9965	10000	pct6	A	N50	shus.0027	Small	3	60	NonOutlier	2	-6.55	firthTrim0.05Fjernet-1	0	0	0	0	0	0	0,0342	0,8752	0,9275	0,9639	0,9798	0,9872	0,9937	0,9965	0,1248	0,0725	0,0361	0,0202	0,0128	0,0063	0,0035
shus.00281	0	0	0	0	0	0	0	348	8661	9246	9640	9800	9882	9948	9976	10000	pct6	A	N50	shus.0028	Small	3	60	NonOutlier	2	-6.55	firthTrim0.05Fjernet-1	0	0	0	0	0	0	0,0348	0,8661	0,9246	0,964	0,98	0,9882	0,9948	0,9976	0,1339	0,0754	0,036	0,02	0,0118	0,0052	0,0024
shus.00291	0	0	0	0	0	0	2	351	8674	9264	9645	9802	9884	9942	9964	10000	pct6	A	N50	shus.0029	Small	3	60	NonOutlier	2	-6.55	firthTrim0.05Fjernet-1	0	0	0	0	0	2,00E-04	0,0351	0,8674	0,9264	0,9645	0,9802	0,9884	0,9942	0,9964	0,1326	0,0736	0,0355	0,0198	0,0116	0,0058	0,0036
shus.00301	0	0	0	0	0	0	1	344	8659	9244	9664	9817	9882	9952	9975	10000	pct6	A	N50	shus.0030	Small	3	60	NonOutlier	2	-6.55	firthTrim0.05Fjernet-1	0	0	0	0	0	1,00E-04	0,0344	0,8659	0,9244	0,9664	0,9817	0,9882	0,9952	0,9975	0,1341	0,0756	0,0336	0,0183	0,0118	0,0048	0,0025
shus.00311	0	0	0	0	0	0	0	322	8650	9253	9647	9796	9883	9951	9968	10000	pct6	A	N50	shus.0031	Small	3	60	NonOutlier	2	-6.55	firthTrim0.05Fjernet-1	0	0	0	0	0	0	0,0322	0,865	0,9253	0,9647	0,9796	0,9883	0,9951	0,9968	0,135	0,0747	0,0353	0,0204	0,0117	0,0049	0,0032
shus.00321	0	0	0	0	0	0	0	352	8695	9278	9660	9800	9893	9948	9971	10000	pct6	A	N50	shus.0032	Small	3	60	NonOutlier	2	-6.55	firthTrim0.05Fjernet-1	0	0	0	0	0	0	0,0352	0,8695	0,9278	0,966	0,98	0,9893	0,9948	0,9971	0,1305	0,0722	0,034	0,02	0,0107	0,0052	0,0029
shus.00331	0	0	0	0	0	0	0	337	8751	9312	9683	9814	9890	9940	9968	10000	pct6	A	N50	shus.0033	Small	3	60	NonOutlier	2	-6.55	firthTrim0.05Fjernet-1	0	0	0	0	0	0	0,0337	0,8751	0,9312	0,9683	0,9814	0,989	0,994	0,9968	0,1249	0,0688	0,0317	0,0186	0,011	0,006	0,0032
shus.00341	0	0	0	0	0	0	0	334	8625	9216	9639	9794	9887	9936	9967	10000	pct6	A	N50	shus.0034	Small	3	60	NonOutlier	2	-6.55	firthTrim0.05Fjernet-1	0	0	0	0	0	0	0,0334	0,8625	0,9216	0,9639	0,9794	0,9887	0,9936	0,9967	0,1375	0,0784	0,0361	0,0206	0,0113	0,0064	0,0033
shus.00351	0	0	0	0	0	0	0	342	8701	9278	9668	9808	9888	9947	9968	10000	pct6	A	N50	shus.0035	Small	3	60	NonOutlier	2	-6.55	firthTrim0.05Fjernet-1	0	0	0	0	0	0	0,0342	0,8701	0,9278	0,9668	0,9808	0,9888	0,9947	0,9968	0,1299	0,0722	0,0332	0,0192	0,0112	0,0053	0,0032
shus.00361	0	0	0	0	0	0	1	370	8682	9269	9640	9793	9873	9934	9962	10000	pct6	A	N50	shus.0036	Small	3	60	NonOutlier	2	-6.55	firthTrim0.05Fjernet-1	0	0	0	0	0	1,00E-04	0,037	0,8682	0,9269	0,964	0,9793	0,9873	0,9934	0,9962	0,1318	0,0731	0,036	0,0207	0,0127	0,0066	0,0038
shus.00371	0	0	0	0	0	0	0	352	8727	9294	9666	9800	9890	9952	9974	10000	pct6	A	N50	shus.0037	Small	3	60	NonOutlier	2	-6.55	firthTrim0.05Fjernet-1	0	0	0	0	0	0	0,0352	0,8727	0,9294	0,9666	0,98	0,989	0,9952	0,9974	0,1273	0,0706	0,0334	0,02	0,011	0,0048	0,0026
shus.00381	0	0	0	0	0	0	0	318	8689	9267	9621	9791	9860	9934	9972	10000	pct6	A	N50	shus.0038	Small	3	60	NonOutlier	2	-6.55	firthTrim0.05Fjernet-1	0	0	0	0	0	0	0,0318	0,8689	0,9267	0,9621	0,9791	0,986	0,9934	0,9972	0,1311	0,0733	0,0379	0,0209	0,014	0,0066	0,0028
shus.00391	0	0	0	0	0	0	0	339	8648	9266	9647	9810	9882	9948	9964	10000	pct6	A	N50	shus.0039	Small	3	60	NonOutlier	2	-6.55	firthTrim0.05Fjernet-1	0	0	0	0	0	0	0,0339	0,8648	0,9266	0,9647	0,981	0,9882	0,9948	0,9964	0,1352	0,0734	0,0353	0,019	0,0118	0,0052	0,0036
shus.00401	0	0	0	0	0	0	0	329	8663	9276	9665	9808	9891	9934	9964	10000	pct6	A	N50	shus.0040	Small	3	60	NonOutlier	2	-6.55	firthTrim0.05Fjernet-1	0	0	0	0	0	0	0,0329	0,8663	0,9276	0,9665	0,9808	0,9891	0,9934	0,9964	0,1337	0,0724	0,0335	0,0192	0,0109	0,0066	0,0036
shus.00411	0	0	0	0	0	0	4	365	8727	9282	9671	9826	9892	9941	9972	10000	pct6	A	N50	shus.0041	Small	3	60	NonOutlier	2	-6.55	firthTrim0.05Fjernet-1	0	0	0	0	0	4,00E-04	0,0365	0,8727	0,9282	0,9671	0,9826	0,9892	0,9941	0,9972	0,1273	0,0718	0,0329	0,0174	0,0108	0,0059	0,0028
shus.00421	0	0	0	0	0	0	0	321	8738	9286	9667	9793	9886	9946	9971	10000	pct6	A	N50	shus.0042	Small	3	60	NonOutlier	2	-6.55	firthTrim0.05Fjernet-1	0	0	0	0	0	0	0,0321	0,8738	0,9286	0,9667	0,9793	0,9886	0,9946	0,9971	0,1262	0,0714	0,0333	0,0207	0,0114	0,0054	0,0029
shus.00431	0	0	0	0	0	0	1	333	8692	9274	9638	9781	9862	9925	9953	10000	pct6	A	N50	shus.0043	Small	3	60	NonOutlier	2	-6.55	firthTrim0.05Fjernet-1	0	0	0	0	0	1,00E-04	0,0333	0,8692	0,9274	0,9638	0,9781	0,9862	0,9925	0,9953	0,1308	0,0726	0,0362	0,0219	0,0138	0,0075	0,0047
shus.00441	0	0	0	0	0	0	0	345	8656	9243	9657	9801	9881	9936	9964	10000	pct6	A	N50	shus.0044	Small	3	60	NonOutlier	2	-6.55	firthTrim0.05Fjernet-1	0	0	0	0	0	0	0,0345	0,8656	0,9243	0,9657	0,9801	0,9881	0,9936	0,9964	0,1344	0,0757	0,0343	0,0199	0,0119	0,0064	0,0036
shus.00451	0	0	0	0	0	0	2	331	8733	9304	9682	9824	9900	9945	9969	10000	pct6	A	N50	shus.0045	Small	3	60	NonOutlier	2	-6.55	firthTrim0.05Fjernet-1	0	0	0	0	0	2,00E-04	0,0331	0,8733	0,9304	0,9682	0,9824	0,99	0,9945	0,9969	0,1267	0,0696	0,0318	0,0176	0,01	0,0055	0,0031
shus.00461	0	0	0	0	0	0	1	339	8624	9273	9641	9800	9889	9942	9964	10000	pct6	A	N50	shus.0046	Small	3	60	NonOutlier	2	-6.55	firthTrim0.05Fjernet-1	0	0	0	0	0	1,00E-04	0,0339	0,8624	0,9273	0,9641	0,98	0,9889	0,9942	0,9964	0,1376	0,0727	0,0359	0,02	0,0111	0,0058	0,0036
shus.00471	0	0	0	0	0	0	2	301	8703	9298	9672	9804	9882	9937	9961	10000	pct6	A	N50	shus.0047	Small	3	60	NonOutlier	2	-6.55	firthTrim0.05Fjernet-1	0	0	0	0	0	2,00E-04	0,0301	0,8703	0,9298	0,9672	0,9804	0,9882	0,9937	0,9961	0,1297	0,0702	0,0328	0,0196	0,0118	0,0063	0,0039
shus.00481	0	0	0	0	0	0	1	337	8663	9309	9660	9806	9890	9942	9965	10000	pct6	A	N50	shus.0048	Small	3	60	NonOutlier	2	-6.55	firthTrim0.05Fjernet-1	0	0	0	0	0	1,00E-04	0,0337	0,8663	0,9309	0,966	0,9806	0,989	0,9942	0,9965	0,1337	0,0691	0,034	0,0194	0,011	0,0058	0,0035
shus.00491	0	0	0	0	0	0	0	335	8740	9280	9664	9795	9873	9938	9968	10000	pct6	A	N50	shus.0049	Small	3	60	NonOutlier	2	-6.55	firthTrim0.05Fjernet-1	0	0	0	0	0	0	0,0335	0,874	0,928	0,9664	0,9795	0,9873	0,9938	0,9968	0,126	0,072	0,0336	0,0205	0,0127	0,0062	0,0032
shus.00501	0	0	0	0	0	0	1	343	8628	9248	9631	9794	9890	9945	9964	10000	pct6	A	N50	shus.0050	Small	3	60	NonOutlier	2	-6.55	firthTrim0.05Fjernet-1	0	0	0	0	0	1,00E-04	0,0343	0,8628	0,9248	0,9631	0,9794	0,989	0,9945	0,9964	0,1372	0,0752	0,0369	0,0206	0,011	0,0055	0,0036
shus.000138	0	6	13	33	86	187	521	1109	9200	9594	9851	9932	9962	9983	9990	10000	pct6	A	N50	shus.0001	Large	1	500	NonOutlier	2	-6.55	firthTrim0.1Fjernet-1	6,00E-04	0,0013	0,0033	0,0086	0,0187	0,0521	0,1109	0,92	0,9594	0,9851	0,9932	0,9962	0,9983	0,999	0,08	0,0406	0,0149	0,0068	0,0038	0,0017	0,001
shus.000238	0	5	8	31	67	173	504	1057	9208	9615	9850	9926	9960	9986	9996	10000	pct6	A	N50	shus.0002	Large	1	500	NonOutlier	2	-6.55	firthTrim0.1Fjernet-1	5,00E-04	8,00E-04	0,0031	0,0067	0,0173	0,0504	0,1057	0,9208	0,9615	0,985	0,9926	0,996	0,9986	0,9996	0,0792	0,0385	0,015	0,0074	0,004	0,0014	0,0004
shus.000338	0	2	3	29	63	165	500	1037	9206	9612	9862	9931	9962	9987	9995	10000	pct6	A	N50	shus.0003	Large	1	500	NonOutlier	2	-6.55	firthTrim0.1Fjernet-1	2,00E-04	3,00E-04	0,0029	0,0063	0,0165	0,05	0,1037	0,9206	0,9612	0,9862	0,9931	0,9962	0,9987	0,9995	0,0794	0,0388	0,0138	0,0069	0,0038	0,0013	0,0005
shus.000438	0	4	11	38	81	186	534	1143	9205	9619	9849	9921	9953	9978	9993	10000	pct6	A	N50	shus.0004	Large	1	500	NonOutlier	2	-6.55	firthTrim0.1Fjernet-1	4,00E-04	0,0011	0,0038	0,0081	0,0186	0,0534	0,1143	0,9205	0,9619	0,9849	0,9921	0,9953	0,9978	0,9993	0,0795	0,0381	0,0151	0,0079	0,0047	0,0022	0,0007
shus.000538	0	3	9	34	72	169	479	1024	9209	9608	9860	9934	9970	9988	9994	10000	pct6	A	N50	shus.0005	Large	1	500	NonOutlier	2	-6.55	firthTrim0.1Fjernet-1	3,00E-04	9,00E-04	0,0034	0,0072	0,0169	0,0479	0,1024	0,9209	0,9608	0,986	0,9934	0,997	0,9988	0,9994	0,0791	0,0392	0,014	0,0066	0,003	0,0012	0,0006
shus.000638	0	0	1	14	42	128	434	945	9061	9516	9782	9900	9950	9972	9983	10000	pct6	A	N50	shus.0006	Medium	2	300	NonOutlier	2	-6.55	firthTrim0.1Fjernet-1	0	1,00E-04	0,0014	0,0042	0,0128	0,0434	0,0945	0,9061	0,9516	0,9782	0,99	0,995	0,9972	0,9983	0,0939	0,0484	0,0218	0,01	0,005	0,0028	0,0017
shus.000738	0	0	7	22	45	113	404	965	9082	9558	9839	9918	9951	9981	9990	10000	pct6	A	N50	shus.0007	Medium	2	300	NonOutlier	2	-6.55	firthTrim0.1Fjernet-1	0	7,00E-04	0,0022	0,0045	0,0113	0,0404	0,0965	0,9082	0,9558	0,9839	0,9918	0,9951	0,9981	0,999	0,0918	0,0442	0,0161	0,0082	0,0049	0,0019	0,001
shus.000838	0	4	11	25	58	143	409	930	9111	9538	9824	9904	9954	9980	9993	10000	pct6	A	N50	shus.0008	Medium	2	300	NonOutlier	2	-6.55	firthTrim0.1Fjernet-1	4,00E-04	0,0011	0,0025	0,0058	0,0143	0,0409	0,093	0,9111	0,9538	0,9824	0,9904	0,9954	0,998	0,9993	0,0889	0,0462	0,0176	0,0096	0,0046	0,002	0,0007
shus.000938	0	0	4	18	41	126	398	921	9116	9562	9837	9911	9946	9976	9986	10000	pct6	A	N50	shus.0009	Medium	2	300	NonOutlier	2	-6.55	firthTrim0.1Fjernet-1	0	4,00E-04	0,0018	0,0041	0,0126	0,0398	0,0921	0,9116	0,9562	0,9837	0,9911	0,9946	0,9976	0,9986	0,0884	0,0438	0,0163	0,0089	0,0054	0,0024	0,0014
shus.001038	0	0	1	13	44	112	395	898	9137	9565	9816	9899	9945	9971	9985	10000	pct6	A	N50	shus.0010	Medium	2	300	NonOutlier	2	-6.55	firthTrim0.1Fjernet-1	0	1,00E-04	0,0013	0,0044	0,0112	0,0395	0,0898	0,9137	0,9565	0,9816	0,9899	0,9945	0,9971	0,9985	0,0863	0,0435	0,0184	0,0101	0,0055	0,0029	0,0015
shus.001120	0	1	5	20	55	124	419	946	9098	9550	9802	9903	9957	9983	9992	10000	pct6	A	N50	shus.0011	Medium	2	300	NonOutlier	2	-6.55	firthTrim0.1Fjernet-1	1,00E-04	5,00E-04	0,002	0,0055	0,0124	0,0419	0,0946	0,9098	0,955	0,9802	0,9903	0,9957	0,9983	0,9992	0,0902	0,045	0,0198	0,0097	0,0043	0,0017	0,0008
shus.001220	0	0	3	15	53	128	425	983	9082	9537	9807	9912	9952	9982	9990	10000	pct6	A	N50	shus.0012	Medium	2	300	NonOutlier	2	-6.55	firthTrim0.1Fjernet-1	0	3,00E-04	0,0015	0,0053	0,0128	0,0425	0,0983	0,9082	0,9537	0,9807	0,9912	0,9952	0,9982	0,999	0,0918	0,0463	0,0193	0,0088	0,0048	0,0018	0,001
shus.001320	0	1	3	12	48	139	429	971	9109	9580	9813	9912	9961	9979	9989	10000	pct6	A	N50	shus.0013	Medium	2	300	NonOutlier	2	-6.55	firthTrim0.1Fjernet-1	1,00E-04	3,00E-04	0,0012	0,0048	0,0139	0,0429	0,0971	0,9109	0,958	0,9813	0,9912	0,9961	0,9979	0,9989	0,0891	0,042	0,0187	0,0088	0,0039	0,0021	0,0011
shus.001420	0	1	2	15	38	115	399	934	9071	9541	9814	9916	9962	9985	9994	10000	pct6	A	N50	shus.0014	Medium	2	300	NonOutlier	2	-6.55	firthTrim0.1Fjernet-1	1,00E-04	2,00E-04	0,0015	0,0038	0,0115	0,0399	0,0934	0,9071	0,9541	0,9814	0,9916	0,9962	0,9985	0,9994	0,0929	0,0459	0,0186	0,0084	0,0038	0,0015	0,0006
shus.001520	0	0	2	14	44	134	416	937	9078	9525	9820	9905	9942	9972	9989	10000	pct6	A	N50	shus.0015	Medium	2	300	NonOutlier	2	-6.55	firthTrim0.1Fjernet-1	0	2,00E-04	0,0014	0,0044	0,0134	0,0416	0,0937	0,9078	0,9525	0,982	0,9905	0,9942	0,9972	0,9989	0,0922	0,0475	0,018	0,0095	0,0058	0,0028	0,0011
shus.001620	0	1	4	13	32	119	382	909	9038	9524	9803	9904	9952	9977	9984	10000	pct6	A	N50	shus.0016	Medium	2	300	NonOutlier	2	-6.55	firthTrim0.1Fjernet-1	1,00E-04	4,00E-04	0,0013	0,0032	0,0119	0,0382	0,0909	0,9038	0,9524	0,9803	0,9904	0,9952	0,9977	0,9984	0,0962	0,0476	0,0197	0,0096	0,0048	0,0023	0,0016
shus.001720	0	2	4	19	49	124	409	922	9094	9555	9818	9897	9947	9975	9986	10000	pct6	A	N50	shus.0017	Medium	2	300	NonOutlier	2	-6.55	firthTrim0.1Fjernet-1	2,00E-04	4,00E-04	0,0019	0,0049	0,0124	0,0409	0,0922	0,9094	0,9555	0,9818	0,9897	0,9947	0,9975	0,9986	0,0906	0,0445	0,0182	0,0103	0,0053	0,0025	0,0014
shus.001820	0	0	2	12	46	124	428	964	9049	9504	9798	9898	9941	9977	9991	10000	pct6	A	N50	shus.0018	Medium	2	300	NonOutlier	2	-6.55	firthTrim0.1Fjernet-1	0	2,00E-04	0,0012	0,0046	0,0124	0,0428	0,0964	0,9049	0,9504	0,9798	0,9898	0,9941	0,9977	0,9991	0,0951	0,0496	0,0202	0,0102	0,0059	0,0023	0,0009
shus.001920	0	1	1	13	42	125	424	953	9122	9553	9820	9916	9972	9988	9992	10000	pct6	A	N50	shus.0019	Medium	2	300	NonOutlier	2	-6.55	firthTrim0.1Fjernet-1	1,00E-04	1,00E-04	0,0013	0,0042	0,0125	0,0424	0,0953	0,9122	0,9553	0,982	0,9916	0,9972	0,9988	0,9992	0,0878	0,0447	0,018	0,0084	0,0028	0,0012	0,0008
shus.002020	0	0	0	0	0	0	1	400	8736	9281	9665	9828	9913	9961	9979	10000	pct6	A	N50	shus.0020	Small	3	60	NonOutlier	2	-6.55	firthTrim0.1Fjernet-1	0	0	0	0	0	1,00E-04	0,04	0,8736	0,9281	0,9665	0,9828	0,9913	0,9961	0,9979	0,1264	0,0719	0,0335	0,0172	0,0087	0,0039	0,0021
shus.00212	0	0	0	0	0	0	1	354	8706	9289	9679	9819	9892	9942	9966	10000	pct6	A	N50	shus.0021	Small	3	60	NonOutlier	2	-6.55	firthTrim0.1Fjernet-1	0	0	0	0	0	1,00E-04	0,0354	0,8706	0,9289	0,9679	0,9819	0,9892	0,9942	0,9966	0,1294	0,0711	0,0321	0,0181	0,0108	0,0058	0,0034
shus.00222	0	0	0	0	0	0	1	374	8740	9305	9681	9824	9906	9959	9981	10000	pct6	A	N50	shus.0022	Small	3	60	NonOutlier	2	-6.55	firthTrim0.1Fjernet-1	0	0	0	0	0	1,00E-04	0,0374	0,874	0,9305	0,9681	0,9824	0,9906	0,9959	0,9981	0,126	0,0695	0,0319	0,0176	0,0094	0,0041	0,0019
shus.00232	0	0	0	0	0	0	1	365	8746	9307	9676	9821	9901	9959	9978	10000	pct6	A	N50	shus.0023	Small	3	60	NonOutlier	2	-6.55	firthTrim0.1Fjernet-1	0	0	0	0	0	1,00E-04	0,0365	0,8746	0,9307	0,9676	0,9821	0,9901	0,9959	0,9978	0,1254	0,0693	0,0324	0,0179	0,0099	0,0041	0,0022
shus.00242	0	0	0	0	0	0	1	362	8841	9321	9666	9813	9890	9946	9965	10000	pct6	A	N50	shus.0024	Small	3	60	NonOutlier	2	-6.55	firthTrim0.1Fjernet-1	0	0	0	0	0	1,00E-04	0,0362	0,8841	0,9321	0,9666	0,9813	0,989	0,9946	0,9965	0,1159	0,0679	0,0334	0,0187	0,011	0,0054	0,0035
shus.00252	0	0	0	0	0	0	0	372	8822	9344	9709	9844	9908	9964	9980	10000	pct6	A	N50	shus.0025	Small	3	60	NonOutlier	2	-6.55	firthTrim0.1Fjernet-1	0	0	0	0	0	0	0,0372	0,8822	0,9344	0,9709	0,9844	0,9908	0,9964	0,998	0,1178	0,0656	0,0291	0,0156	0,0092	0,0036	0,002
shus.00262	0	0	0	0	0	0	1	378	8744	9332	9678	9827	9897	9944	9960	10000	pct6	A	N50	shus.0026	Small	3	60	NonOutlier	2	-6.55	firthTrim0.1Fjernet-1	0	0	0	0	0	1,00E-04	0,0378	0,8744	0,9332	0,9678	0,9827	0,9897	0,9944	0,996	0,1256	0,0668	0,0322	0,0173	0,0103	0,0056	0,004
shus.00272	0	0	0	0	0	0	0	375	8794	9305	9659	9809	9875	9941	9967	10000	pct6	A	N50	shus.0027	Small	3	60	NonOutlier	2	-6.55	firthTrim0.1Fjernet-1	0	0	0	0	0	0	0,0375	0,8794	0,9305	0,9659	0,9809	0,9875	0,9941	0,9967	0,1206	0,0695	0,0341	0,0191	0,0125	0,0059	0,0033
shus.00282	0	0	0	0	0	0	1	376	8699	9282	9655	9805	9897	9954	9979	10000	pct6	A	N50	shus.0028	Small	3	60	NonOutlier	2	-6.55	firthTrim0.1Fjernet-1	0	0	0	0	0	1,00E-04	0,0376	0,8699	0,9282	0,9655	0,9805	0,9897	0,9954	0,9979	0,1301	0,0718	0,0345	0,0195	0,0103	0,0046	0,0021
shus.00292	0	0	0	0	0	0	2	375	8722	9295	9666	9807	9891	9944	9967	10000	pct6	A	N50	shus.0029	Small	3	60	NonOutlier	2	-6.55	firthTrim0.1Fjernet-1	0	0	0	0	0	2,00E-04	0,0375	0,8722	0,9295	0,9666	0,9807	0,9891	0,9944	0,9967	0,1278	0,0705	0,0334	0,0193	0,0109	0,0056	0,0033
shus.00302	0	0	0	0	0	0	1	367	8704	9281	9685	9829	9893	9955	9974	10000	pct6	A	N50	shus.0030	Small	3	60	NonOutlier	2	-6.55	firthTrim0.1Fjernet-1	0	0	0	0	0	1,00E-04	0,0367	0,8704	0,9281	0,9685	0,9829	0,9893	0,9955	0,9974	0,1296	0,0719	0,0315	0,0171	0,0107	0,0045	0,0026
shus.00312	0	0	0	0	0	0	0	349	8702	9285	9665	9806	9889	9954	9969	10000	pct6	A	N50	shus.0031	Small	3	60	NonOutlier	2	-6.55	firthTrim0.1Fjernet-1	0	0	0	0	0	0	0,0349	0,8702	0,9285	0,9665	0,9806	0,9889	0,9954	0,9969	0,1298	0,0715	0,0335	0,0194	0,0111	0,0046	0,0031
shus.00322	0	0	0	0	0	0	2	387	8748	9313	9676	9807	9897	9954	9973	10000	pct6	A	N50	shus.0032	Small	3	60	NonOutlier	2	-6.55	firthTrim0.1Fjernet-1	0	0	0	0	0	2,00E-04	0,0387	0,8748	0,9313	0,9676	0,9807	0,9897	0,9954	0,9973	0,1252	0,0687	0,0324	0,0193	0,0103	0,0046	0,0027
shus.00332	0	0	0	0	0	0	0	367	8792	9346	9693	9821	9896	9945	9970	10000	pct6	A	N50	shus.0033	Small	3	60	NonOutlier	2	-6.55	firthTrim0.1Fjernet-1	0	0	0	0	0	0	0,0367	0,8792	0,9346	0,9693	0,9821	0,9896	0,9945	0,997	0,1208	0,0654	0,0307	0,0179	0,0104	0,0055	0,003
shus.00342	0	0	0	0	0	0	0	363	8667	9258	9655	9805	9895	9942	9969	10000	pct6	A	N50	shus.0034	Small	3	60	NonOutlier	2	-6.55	firthTrim0.1Fjernet-1	0	0	0	0	0	0	0,0363	0,8667	0,9258	0,9655	0,9805	0,9895	0,9942	0,9969	0,1333	0,0742	0,0345	0,0195	0,0105	0,0058	0,0031
shus.00352	0	0	0	0	0	0	1	373	8748	9316	9684	9817	9891	9948	9969	10000	pct6	A	N50	shus.0035	Small	3	60	NonOutlier	2	-6.55	firthTrim0.1Fjernet-1	0	0	0	0	0	1,00E-04	0,0373	0,8748	0,9316	0,9684	0,9817	0,9891	0,9948	0,9969	0,1252	0,0684	0,0316	0,0183	0,0109	0,0052	0,0031
shus.00362	0	0	0	0	0	0	1	399	8719	9285	9659	9804	9878	9936	9966	10000	pct6	A	N50	shus.0036	Small	3	60	NonOutlier	2	-6.55	firthTrim0.1Fjernet-1	0	0	0	0	0	1,00E-04	0,0399	0,8719	0,9285	0,9659	0,9804	0,9878	0,9936	0,9966	0,1281	0,0715	0,0341	0,0196	0,0122	0,0064	0,0034
shus.00372	0	0	0	0	0	0	0	375	8778	9327	9680	9808	9900	9954	9975	10000	pct6	A	N50	shus.0037	Small	3	60	NonOutlier	2	-6.55	firthTrim0.1Fjernet-1	0	0	0	0	0	0	0,0375	0,8778	0,9327	0,968	0,9808	0,99	0,9954	0,9975	0,1222	0,0673	0,032	0,0192	0,01	0,0046	0,0025
shus.00382	0	0	0	0	0	0	0	340	8734	9286	9632	9800	9871	9936	9973	10000	pct6	A	N50	shus.0038	Small	3	60	NonOutlier	2	-6.55	firthTrim0.1Fjernet-1	0	0	0	0	0	0	0,034	0,8734	0,9286	0,9632	0,98	0,9871	0,9936	0,9973	0,1266	0,0714	0,0368	0,02	0,0129	0,0064	0,0027
shus.00392	0	0	0	0	0	0	0	365	8703	9281	9662	9822	9888	9952	9965	10000	pct6	A	N50	shus.0039	Small	3	60	NonOutlier	2	-6.55	firthTrim0.1Fjernet-1	0	0	0	0	0	0	0,0365	0,8703	0,9281	0,9662	0,9822	0,9888	0,9952	0,9965	0,1297	0,0719	0,0338	0,0178	0,0112	0,0048	0,0035
shus.00402	0	0	0	0	0	0	1	355	8726	9299	9676	9815	9896	9940	9965	10000	pct6	A	N50	shus.0040	Small	3	60	NonOutlier	2	-6.55	firthTrim0.1Fjernet-1	0	0	0	0	0	1,00E-04	0,0355	0,8726	0,9299	0,9676	0,9815	0,9896	0,994	0,9965	0,1274	0,0701	0,0324	0,0185	0,0104	0,006	0,0035
shus.00412	0	0	0	0	0	0	4	390	8774	9318	9686	9833	9896	9945	9974	10000	pct6	A	N50	shus.0041	Small	3	60	NonOutlier	2	-6.55	firthTrim0.1Fjernet-1	0	0	0	0	0	4,00E-04	0,039	0,8774	0,9318	0,9686	0,9833	0,9896	0,9945	0,9974	0,1226	0,0682	0,0314	0,0167	0,0104	0,0055	0,0026
shus.00422	0	0	0	0	0	0	0	340	8786	9313	9677	9801	9891	9949	9973	10000	pct6	A	N50	shus.0042	Small	3	60	NonOutlier	2	-6.55	firthTrim0.1Fjernet-1	0	0	0	0	0	0	0,034	0,8786	0,9313	0,9677	0,9801	0,9891	0,9949	0,9973	0,1214	0,0687	0,0323	0,0199	0,0109	0,0051	0,0027
shus.00432	0	0	0	0	0	0	2	353	8749	9296	9646	9795	9866	9928	9957	10000	pct6	A	N50	shus.0043	Small	3	60	NonOutlier	2	-6.55	firthTrim0.1Fjernet-1	0	0	0	0	0	2,00E-04	0,0353	0,8749	0,9296	0,9646	0,9795	0,9866	0,9928	0,9957	0,1251	0,0704	0,0354	0,0205	0,0134	0,0072	0,0043
shus.00442	0	0	0	0	0	0	0	365	8705	9276	9677	9808	9892	9941	9967	10000	pct6	A	N50	shus.0044	Small	3	60	NonOutlier	2	-6.55	firthTrim0.1Fjernet-1	0	0	0	0	0	0	0,0365	0,8705	0,9276	0,9677	0,9808	0,9892	0,9941	0,9967	0,1295	0,0724	0,0323	0,0192	0,0108	0,0059	0,0033
shus.00452	0	0	0	0	0	0	3	357	8781	9329	9693	9830	9907	9950	9970	10000	pct6	A	N50	shus.0045	Small	3	60	NonOutlier	2	-6.55	firthTrim0.1Fjernet-1	0	0	0	0	0	3,00E-04	0,0357	0,8781	0,9329	0,9693	0,983	0,9907	0,995	0,997	0,1219	0,0671	0,0307	0,017	0,0093	0,005	0,003
shus.00462	0	0	0	0	0	0	2	369	8686	9293	9652	9812	9894	9943	9965	10000	pct6	A	N50	shus.0046	Small	3	60	NonOutlier	2	-6.55	firthTrim0.1Fjernet-1	0	0	0	0	0	2,00E-04	0,0369	0,8686	0,9293	0,9652	0,9812	0,9894	0,9943	0,9965	0,1314	0,0707	0,0348	0,0188	0,0106	0,0057	0,0035
shus.00472	0	0	0	0	0	0	3	323	8757	9330	9682	9815	9887	9939	9964	10000	pct6	A	N50	shus.0047	Small	3	60	NonOutlier	2	-6.55	firthTrim0.1Fjernet-1	0	0	0	0	0	3,00E-04	0,0323	0,8757	0,933	0,9682	0,9815	0,9887	0,9939	0,9964	0,1243	0,067	0,0318	0,0185	0,0113	0,0061	0,0036
shus.00482	0	0	0	0	0	0	1	360	8720	9333	9672	9818	9897	9944	9967	10000	pct6	A	N50	shus.0048	Small	3	60	NonOutlier	2	-6.55	firthTrim0.1Fjernet-1	0	0	0	0	0	1,00E-04	0,036	0,872	0,9333	0,9672	0,9818	0,9897	0,9944	0,9967	0,128	0,0667	0,0328	0,0182	0,0103	0,0056	0,0033
shus.00492	0	0	0	0	0	0	1	360	8779	9310	9677	9807	9881	9940	9969	10000	pct6	A	N50	shus.0049	Small	3	60	NonOutlier	2	-6.55	firthTrim0.1Fjernet-1	0	0	0	0	0	1,00E-04	0,036	0,8779	0,931	0,9677	0,9807	0,9881	0,994	0,9969	0,1221	0,069	0,0323	0,0193	0,0119	0,006	0,0031
shus.00502	0	0	0	0	0	0	2	373	8695	9271	9648	9808	9896	9946	9967	10000	pct6	A	N50	shus.0050	Small	3	60	NonOutlier	2	-6.55	firthTrim0.1Fjernet-1	0	0	0	0	0	2,00E-04	0,0373	0,8695	0,9271	0,9648	0,9808	0,9896	0,9946	0,9967	0,1305	0,0729	0,0352	0,0192	0,0104	0,0054	0,0033
shus.000139	0	6	15	39	97	207	552	1144	9298	9650	9877	9939	9969	9986	9991	10000	pct6	A	N50	shus.0001	Large	1	500	NonOutlier	2	-6.55	firthTrim0.25Fjernet-1	6,00E-04	0,0015	0,0039	0,0097	0,0207	0,0552	0,1144	0,9298	0,965	0,9877	0,9939	0,9969	0,9986	0,9991	0,0702	0,035	0,0123	0,0061	0,0031	0,0014	0,0009
shus.000239	0	4	7	33	73	191	536	1116	9295	9668	9869	9927	9967	9983	9995	10000	pct6	A	N50	shus.0002	Large	1	500	NonOutlier	2	-6.55	firthTrim0.25Fjernet-1	4,00E-04	7,00E-04	0,0033	0,0073	0,0191	0,0536	0,1116	0,9295	0,9668	0,9869	0,9927	0,9967	0,9983	0,9995	0,0705	0,0332	0,0131	0,0073	0,0033	0,0017	0,0005
shus.000339	0	2	5	35	69	191	533	1109	9283	9657	9880	9947	9966	9989	9996	10000	pct6	A	N50	shus.0003	Large	1	500	NonOutlier	2	-6.55	firthTrim0.25Fjernet-1	2,00E-04	5,00E-04	0,0035	0,0069	0,0191	0,0533	0,1109	0,9283	0,9657	0,988	0,9947	0,9966	0,9989	0,9996	0,0717	0,0343	0,012	0,0053	0,0034	0,0011	0,0004
shus.000439	0	4	12	44	92	209	561	1169	9302	9666	9878	9930	9957	9983	9995	10000	pct6	A	N50	shus.0004	Large	1	500	NonOutlier	2	-6.55	firthTrim0.25Fjernet-1	4,00E-04	0,0012	0,0044	0,0092	0,0209	0,0561	0,1169	0,9302	0,9666	0,9878	0,993	0,9957	0,9983	0,9995	0,0698	0,0334	0,0122	0,007	0,0043	0,0017	0,0005
shus.000539	0	4	15	41	86	183	504	1067	9292	9672	9885	9943	9978	9989	9993	10000	pct6	A	N50	shus.0005	Large	1	500	NonOutlier	2	-6.55	firthTrim0.25Fjernet-1	4,00E-04	0,0015	0,0041	0,0086	0,0183	0,0504	0,1067	0,9292	0,9672	0,9885	0,9943	0,9978	0,9989	0,9993	0,0708	0,0328	0,0115	0,0057	0,0022	0,0011	0,0007
shus.000639	0	0	3	19	49	144	457	965	9133	9552	9813	9910	9952	9976	9987	10000	pct6	A	N50	shus.0006	Medium	2	300	NonOutlier	2	-6.55	firthTrim0.25Fjernet-1	0	3,00E-04	0,0019	0,0049	0,0144	0,0457	0,0965	0,9133	0,9552	0,9813	0,991	0,9952	0,9976	0,9987	0,0867	0,0448	0,0187	0,009	0,0048	0,0024	0,0013
shus.000739	0	0	8	26	51	130	436	991	9165	9593	9846	9923	9953	9981	9990	10000	pct6	A	N50	shus.0007	Medium	2	300	NonOutlier	2	-6.55	firthTrim0.25Fjernet-1	0	8,00E-04	0,0026	0,0051	0,013	0,0436	0,0991	0,9165	0,9593	0,9846	0,9923	0,9953	0,9981	0,999	0,0835	0,0407	0,0154	0,0077	0,0047	0,0019	0,001
shus.000839	0	4	11	27	63	146	432	962	9178	9590	9841	9911	9961	9985	9992	10000	pct6	A	N50	shus.0008	Medium	2	300	NonOutlier	2	-6.55	firthTrim0.25Fjernet-1	4,00E-04	0,0011	0,0027	0,0063	0,0146	0,0432	0,0962	0,9178	0,959	0,9841	0,9911	0,9961	0,9985	0,9992	0,0822	0,041	0,0159	0,0089	0,0039	0,0015	0,0008
shus.000939	0	0	4	19	47	143	431	978	9200	9596	9846	9916	9948	9975	9990	10000	pct6	A	N50	shus.0009	Medium	2	300	NonOutlier	2	-6.55	firthTrim0.25Fjernet-1	0	4,00E-04	0,0019	0,0047	0,0143	0,0431	0,0978	0,92	0,9596	0,9846	0,9916	0,9948	0,9975	0,999	0,08	0,0404	0,0154	0,0084	0,0052	0,0025	0,001
shus.001039	0	0	2	18	51	138	422	925	9212	9615	9828	9909	9945	9971	9986	10000	pct6	A	N50	shus.0010	Medium	2	300	NonOutlier	2	-6.55	firthTrim0.25Fjernet-1	0	2,00E-04	0,0018	0,0051	0,0138	0,0422	0,0925	0,9212	0,9615	0,9828	0,9909	0,9945	0,9971	0,9986	0,0788	0,0385	0,0172	0,0091	0,0055	0,0029	0,0014
shus.001121	0	1	7	22	53	135	441	982	9173	9592	9830	9917	9961	9987	9992	10000	pct6	A	N50	shus.0011	Medium	2	300	NonOutlier	2	-6.55	firthTrim0.25Fjernet-1	1,00E-04	7,00E-04	0,0022	0,0053	0,0135	0,0441	0,0982	0,9173	0,9592	0,983	0,9917	0,9961	0,9987	0,9992	0,0827	0,0408	0,017	0,0083	0,0039	0,0013	0,0008
shus.001221	0	0	4	17	64	140	460	1024	9150	9582	9818	9919	9952	9983	9989	10000	pct6	A	N50	shus.0012	Medium	2	300	NonOutlier	2	-6.55	firthTrim0.25Fjernet-1	0	4,00E-04	0,0017	0,0064	0,014	0,046	0,1024	0,915	0,9582	0,9818	0,9919	0,9952	0,9983	0,9989	0,085	0,0418	0,0182	0,0081	0,0048	0,0017	0,0011
shus.001321	0	1	4	13	55	153	467	1010	9196	9602	9830	9925	9968	9978	9990	10000	pct6	A	N50	shus.0013	Medium	2	300	NonOutlier	2	-6.55	firthTrim0.25Fjernet-1	1,00E-04	4,00E-04	0,0013	0,0055	0,0153	0,0467	0,101	0,9196	0,9602	0,983	0,9925	0,9968	0,9978	0,999	0,0804	0,0398	0,017	0,0075	0,0032	0,0022	0,001
shus.001421	0	2	4	16	51	120	434	969	9157	9589	9823	9932	9964	9990	9993	10000	pct6	A	N50	shus.0014	Medium	2	300	NonOutlier	2	-6.55	firthTrim0.25Fjernet-1	2,00E-04	4,00E-04	0,0016	0,0051	0,012	0,0434	0,0969	0,9157	0,9589	0,9823	0,9932	0,9964	0,999	0,9993	0,0843	0,0411	0,0177	0,0068	0,0036	0,001	0,0007
shus.001521	0	0	2	14	52	143	435	975	9152	9586	9830	9909	9949	9978	9991	10000	pct6	A	N50	shus.0015	Medium	2	300	NonOutlier	2	-6.55	firthTrim0.25Fjernet-1	0	2,00E-04	0,0014	0,0052	0,0143	0,0435	0,0975	0,9152	0,9586	0,983	0,9909	0,9949	0,9978	0,9991	0,0848	0,0414	0,017	0,0091	0,0051	0,0022	0,0009
shus.001621	0	1	4	14	41	136	421	941	9131	9575	9825	9913	9961	9978	9985	10000	pct6	A	N50	shus.0016	Medium	2	300	NonOutlier	2	-6.55	firthTrim0.25Fjernet-1	1,00E-04	4,00E-04	0,0014	0,0041	0,0136	0,0421	0,0941	0,9131	0,9575	0,9825	0,9913	0,9961	0,9978	0,9985	0,0869	0,0425	0,0175	0,0087	0,0039	0,0022	0,0015
shus.001721	0	2	5	20	58	134	442	959	9179	9592	9829	9912	9959	9979	9986	10000	pct6	A	N50	shus.0017	Medium	2	300	NonOutlier	2	-6.55	firthTrim0.25Fjernet-1	2,00E-04	5,00E-04	0,002	0,0058	0,0134	0,0442	0,0959	0,9179	0,9592	0,9829	0,9912	0,9959	0,9979	0,9986	0,0821	0,0408	0,0171	0,0088	0,0041	0,0021	0,0014
shus.001821	0	0	2	19	52	143	445	1007	9135	9542	9820	9902	9948	9979	9994	10000	pct6	A	N50	shus.0018	Medium	2	300	NonOutlier	2	-6.55	firthTrim0.25Fjernet-1	0	2,00E-04	0,0019	0,0052	0,0143	0,0445	0,1007	0,9135	0,9542	0,982	0,9902	0,9948	0,9979	0,9994	0,0865	0,0458	0,018	0,0098	0,0052	0,0021	0,0006
shus.001921	0	1	6	14	51	143	458	998	9203	9591	9833	9927	9973	9988	9991	10000	pct6	A	N50	shus.0019	Medium	2	300	NonOutlier	2	-6.55	firthTrim0.25Fjernet-1	1,00E-04	6,00E-04	0,0014	0,0051	0,0143	0,0458	0,0998	0,9203	0,9591	0,9833	0,9927	0,9973	0,9988	0,9991	0,0797	0,0409	0,0167	0,0073	0,0027	0,0012	0,0009
shus.002021	0	0	0	0	0	0	1	429	8757	9294	9674	9829	9913	9961	9981	10000	pct6	A	N50	shus.0020	Small	3	60	NonOutlier	2	-6.55	firthTrim0.25Fjernet-1	0	0	0	0	0	1,00E-04	0,0429	0,8757	0,9294	0,9674	0,9829	0,9913	0,9961	0,9981	0,1243	0,0706	0,0326	0,0171	0,0087	0,0039	0,0019
shus.00213	0	0	0	0	0	0	1	385	8744	9306	9688	9819	9895	9945	9967	10000	pct6	A	N50	shus.0021	Small	3	60	NonOutlier	2	-6.55	firthTrim0.25Fjernet-1	0	0	0	0	0	1,00E-04	0,0385	0,8744	0,9306	0,9688	0,9819	0,9895	0,9945	0,9967	0,1256	0,0694	0,0312	0,0181	0,0105	0,0055	0,0033
shus.00223	0	0	0	0	0	0	0	395	8754	9309	9691	9828	9907	9963	9980	10000	pct6	A	N50	shus.0022	Small	3	60	NonOutlier	2	-6.55	firthTrim0.25Fjernet-1	0	0	0	0	0	0	0,0395	0,8754	0,9309	0,9691	0,9828	0,9907	0,9963	0,998	0,1246	0,0691	0,0309	0,0172	0,0093	0,0037	0,002
shus.00233	0	0	0	0	0	0	1	394	8760	9322	9683	9825	9897	9961	9978	10000	pct6	A	N50	shus.0023	Small	3	60	NonOutlier	2	-6.55	firthTrim0.25Fjernet-1	0	0	0	0	0	1,00E-04	0,0394	0,876	0,9322	0,9683	0,9825	0,9897	0,9961	0,9978	0,124	0,0678	0,0317	0,0175	0,0103	0,0039	0,0022
shus.00243	0	0	0	0	0	0	2	390	8868	9333	9675	9814	9898	9948	9965	10000	pct6	A	N50	shus.0024	Small	3	60	NonOutlier	2	-6.55	firthTrim0.25Fjernet-1	0	0	0	0	0	2,00E-04	0,039	0,8868	0,9333	0,9675	0,9814	0,9898	0,9948	0,9965	0,1132	0,0667	0,0325	0,0186	0,0102	0,0052	0,0035
shus.00253	0	0	0	0	0	0	1	404	8843	9372	9715	9847	9909	9965	9981	10000	pct6	A	N50	shus.0025	Small	3	60	NonOutlier	2	-6.55	firthTrim0.25Fjernet-1	0	0	0	0	0	1,00E-04	0,0404	0,8843	0,9372	0,9715	0,9847	0,9909	0,9965	0,9981	0,1157	0,0628	0,0285	0,0153	0,0091	0,0035	0,0019
shus.00263	0	0	0	0	0	0	1	408	8776	9347	9682	9830	9897	9946	9965	10000	pct6	A	N50	shus.0026	Small	3	60	NonOutlier	2	-6.55	firthTrim0.25Fjernet-1	0	0	0	0	0	1,00E-04	0,0408	0,8776	0,9347	0,9682	0,983	0,9897	0,9946	0,9965	0,1224	0,0653	0,0318	0,017	0,0103	0,0054	0,0035
shus.00273	0	0	0	0	0	0	0	395	8818	9318	9673	9817	9874	9942	9967	10000	pct6	A	N50	shus.0027	Small	3	60	NonOutlier	2	-6.55	firthTrim0.25Fjernet-1	0	0	0	0	0	0	0,0395	0,8818	0,9318	0,9673	0,9817	0,9874	0,9942	0,9967	0,1182	0,0682	0,0327	0,0183	0,0126	0,0058	0,0033
shus.00283	0	0	0	0	0	0	1	402	8722	9295	9666	9815	9902	9955	9981	10000	pct6	A	N50	shus.0028	Small	3	60	NonOutlier	2	-6.55	firthTrim0.25Fjernet-1	0	0	0	0	0	1,00E-04	0,0402	0,8722	0,9295	0,9666	0,9815	0,9902	0,9955	0,9981	0,1278	0,0705	0,0334	0,0185	0,0098	0,0045	0,0019
shus.00293	0	0	0	0	0	0	2	395	8745	9308	9673	9812	9894	9948	9967	10000	pct6	A	N50	shus.0029	Small	3	60	NonOutlier	2	-6.55	firthTrim0.25Fjernet-1	0	0	0	0	0	2,00E-04	0,0395	0,8745	0,9308	0,9673	0,9812	0,9894	0,9948	0,9967	0,1255	0,0692	0,0327	0,0188	0,0106	0,0052	0,0033
shus.00303	0	0	0	0	0	0	2	396	8718	9292	9695	9832	9900	9957	9976	10000	pct6	A	N50	shus.0030	Small	3	60	NonOutlier	2	-6.55	firthTrim0.25Fjernet-1	0	0	0	0	0	2,00E-04	0,0396	0,8718	0,9292	0,9695	0,9832	0,99	0,9957	0,9976	0,1282	0,0708	0,0305	0,0168	0,01	0,0043	0,0024
shus.00313	0	0	0	0	0	0	0	371	8718	9304	9673	9814	9891	9958	9971	10000	pct6	A	N50	shus.0031	Small	3	60	NonOutlier	2	-6.55	firthTrim0.25Fjernet-1	0	0	0	0	0	0	0,0371	0,8718	0,9304	0,9673	0,9814	0,9891	0,9958	0,9971	0,1282	0,0696	0,0327	0,0186	0,0109	0,0042	0,0029
shus.00323	0	0	0	0	0	0	3	421	8761	9322	9681	9808	9897	9954	9975	10000	pct6	A	N50	shus.0032	Small	3	60	NonOutlier	2	-6.55	firthTrim0.25Fjernet-1	0	0	0	0	0	3,00E-04	0,0421	0,8761	0,9322	0,9681	0,9808	0,9897	0,9954	0,9975	0,1239	0,0678	0,0319	0,0192	0,0103	0,0046	0,0025
shus.00333	0	0	0	0	0	0	1	391	8815	9360	9697	9827	9896	9950	9972	10000	pct6	A	N50	shus.0033	Small	3	60	NonOutlier	2	-6.55	firthTrim0.25Fjernet-1	0	0	0	0	0	1,00E-04	0,0391	0,8815	0,936	0,9697	0,9827	0,9896	0,995	0,9972	0,1185	0,064	0,0303	0,0173	0,0104	0,005	0,0028
shus.00343	0	0	0	0	0	0	0	391	8687	9268	9658	9804	9898	9942	9971	10000	pct6	A	N50	shus.0034	Small	3	60	NonOutlier	2	-6.55	firthTrim0.25Fjernet-1	0	0	0	0	0	0	0,0391	0,8687	0,9268	0,9658	0,9804	0,9898	0,9942	0,9971	0,1313	0,0732	0,0342	0,0196	0,0102	0,0058	0,0029
shus.00353	0	0	0	0	0	0	1	393	8779	9332	9688	9821	9895	9950	9971	10000	pct6	A	N50	shus.0035	Small	3	60	NonOutlier	2	-6.55	firthTrim0.25Fjernet-1	0	0	0	0	0	1,00E-04	0,0393	0,8779	0,9332	0,9688	0,9821	0,9895	0,995	0,9971	0,1221	0,0668	0,0312	0,0179	0,0105	0,005	0,0029
shus.00363	0	0	0	0	0	0	0	422	8754	9297	9672	9806	9884	9940	9967	10000	pct6	A	N50	shus.0036	Small	3	60	NonOutlier	2	-6.55	firthTrim0.25Fjernet-1	0	0	0	0	0	0	0,0422	0,8754	0,9297	0,9672	0,9806	0,9884	0,994	0,9967	0,1246	0,0703	0,0328	0,0194	0,0116	0,006	0,0033
shus.00373	0	0	0	0	0	0	1	400	8804	9332	9676	9813	9911	9952	9976	10000	pct6	A	N50	shus.0037	Small	3	60	NonOutlier	2	-6.55	firthTrim0.25Fjernet-1	0	0	0	0	0	1,00E-04	0,04	0,8804	0,9332	0,9676	0,9813	0,9911	0,9952	0,9976	0,1196	0,0668	0,0324	0,0187	0,0089	0,0048	0,0024
shus.00383	0	0	0	0	0	0	0	376	8756	9289	9646	9804	9879	9939	9973	10000	pct6	A	N50	shus.0038	Small	3	60	NonOutlier	2	-6.55	firthTrim0.25Fjernet-1	0	0	0	0	0	0	0,0376	0,8756	0,9289	0,9646	0,9804	0,9879	0,9939	0,9973	0,1244	0,0711	0,0354	0,0196	0,0121	0,0061	0,0027
shus.00393	0	0	0	0	0	0	0	392	8725	9309	9684	9823	9893	9952	9965	10000	pct6	A	N50	shus.0039	Small	3	60	NonOutlier	2	-6.55	firthTrim0.25Fjernet-1	0	0	0	0	0	0	0,0392	0,8725	0,9309	0,9684	0,9823	0,9893	0,9952	0,9965	0,1275	0,0691	0,0316	0,0177	0,0107	0,0048	0,0035
shus.00403	0	0	0	0	0	0	1	370	8755	9315	9685	9827	9897	9946	9967	10000	pct6	A	N50	shus.0040	Small	3	60	NonOutlier	2	-6.55	firthTrim0.25Fjernet-1	0	0	0	0	0	1,00E-04	0,037	0,8755	0,9315	0,9685	0,9827	0,9897	0,9946	0,9967	0,1245	0,0685	0,0315	0,0173	0,0103	0,0054	0,0033
shus.00413	0	0	0	0	0	0	4	419	8798	9345	9697	9842	9900	9945	9976	10000	pct6	A	N50	shus.0041	Small	3	60	NonOutlier	2	-6.55	firthTrim0.25Fjernet-1	0	0	0	0	0	4,00E-04	0,0419	0,8798	0,9345	0,9697	0,9842	0,99	0,9945	0,9976	0,1202	0,0655	0,0303	0,0158	0,01	0,0055	0,0024
shus.00423	0	0	0	0	0	0	0	368	8801	9333	9679	9805	9898	9953	9975	10000	pct6	A	N50	shus.0042	Small	3	60	NonOutlier	2	-6.55	firthTrim0.25Fjernet-1	0	0	0	0	0	0	0,0368	0,8801	0,9333	0,9679	0,9805	0,9898	0,9953	0,9975	0,1199	0,0667	0,0321	0,0195	0,0102	0,0047	0,0025
shus.00433	0	0	0	0	0	0	3	372	8765	9308	9664	9801	9872	9933	9957	10000	pct6	A	N50	shus.0043	Small	3	60	NonOutlier	2	-6.55	firthTrim0.25Fjernet-1	0	0	0	0	0	3,00E-04	0,0372	0,8765	0,9308	0,9664	0,9801	0,9872	0,9933	0,9957	0,1235	0,0692	0,0336	0,0199	0,0128	0,0067	0,0043
shus.00443	0	0	0	0	0	0	2	382	8735	9292	9686	9810	9892	9948	9967	10000	pct6	A	N50	shus.0044	Small	3	60	NonOutlier	2	-6.55	firthTrim0.25Fjernet-1	0	0	0	0	0	2,00E-04	0,0382	0,8735	0,9292	0,9686	0,981	0,9892	0,9948	0,9967	0,1265	0,0708	0,0314	0,019	0,0108	0,0052	0,0033
shus.00453	0	0	0	0	0	0	4	394	8802	9353	9703	9840	9907	9950	9973	10000	pct6	A	N50	shus.0045	Small	3	60	NonOutlier	2	-6.55	firthTrim0.25Fjernet-1	0	0	0	0	0	4,00E-04	0,0394	0,8802	0,9353	0,9703	0,984	0,9907	0,995	0,9973	0,1198	0,0647	0,0297	0,016	0,0093	0,005	0,0027
shus.00463	0	0	0	0	0	0	2	402	8721	9308	9667	9814	9898	9950	9967	10000	pct6	A	N50	shus.0046	Small	3	60	NonOutlier	2	-6.55	firthTrim0.25Fjernet-1	0	0	0	0	0	2,00E-04	0,0402	0,8721	0,9308	0,9667	0,9814	0,9898	0,995	0,9967	0,1279	0,0692	0,0333	0,0186	0,0102	0,005	0,0033
shus.00473	0	0	0	0	0	0	2	348	8779	9345	9695	9818	9890	9942	9964	10000	pct6	A	N50	shus.0047	Small	3	60	NonOutlier	2	-6.55	firthTrim0.25Fjernet-1	0	0	0	0	0	2,00E-04	0,0348	0,8779	0,9345	0,9695	0,9818	0,989	0,9942	0,9964	0,1221	0,0655	0,0305	0,0182	0,011	0,0058	0,0036
shus.00483	0	0	0	0	0	0	2	379	8744	9335	9683	9824	9900	9946	9969	10000	pct6	A	N50	shus.0048	Small	3	60	NonOutlier	2	-6.55	firthTrim0.25Fjernet-1	0	0	0	0	0	2,00E-04	0,0379	0,8744	0,9335	0,9683	0,9824	0,99	0,9946	0,9969	0,1256	0,0665	0,0317	0,0176	0,01	0,0054	0,0031
shus.00493	0	0	0	0	0	0	1	395	8812	9318	9683	9817	9881	9944	9970	10000	pct6	A	N50	shus.0049	Small	3	60	NonOutlier	2	-6.55	firthTrim0.25Fjernet-1	0	0	0	0	0	1,00E-04	0,0395	0,8812	0,9318	0,9683	0,9817	0,9881	0,9944	0,997	0,1188	0,0682	0,0317	0,0183	0,0119	0,0056	0,003
shus.00503	0	0	0	0	0	0	3	393	8717	9287	9661	9817	9900	9947	9967	10000	pct6	A	N50	shus.0050	Small	3	60	NonOutlier	2	-6.55	firthTrim0.25Fjernet-1	0	0	0	0	0	3,00E-04	0,0393	0,8717	0,9287	0,9661	0,9817	0,99	0,9947	0,9967	0,1283	0,0713	0,0339	0,0183	0,01	0,0053	0,0033
shus.000140	0	7	13	33	89	194	531	1100	9184	9587	9843	9919	9956	9978	9991	10000	pct6	A	N50	shus.0001	Large	1	500	NonOutlier	2	-6.55	firthTrim0Fjernet0	7,00E-04	0,0013	0,0033	0,0089	0,0194	0,0531	0,11	0,9184	0,9587	0,9843	0,9919	0,9956	0,9978	0,9991	0,0816	0,0413	0,0157	0,0081	0,0044	0,0022	0,0009
shus.000240	0	2	10	30	73	181	515	1070	9164	9586	9842	9918	9954	9983	9995	10000	pct6	A	N50	shus.0002	Large	1	500	NonOutlier	2	-6.55	firthTrim0Fjernet0	2,00E-04	0,001	0,003	0,0073	0,0181	0,0515	0,107	0,9164	0,9586	0,9842	0,9918	0,9954	0,9983	0,9995	0,0836	0,0414	0,0158	0,0082	0,0046	0,0017	0,0005
shus.000340	0	2	6	32	63	169	494	1062	9187	9581	9855	9923	9960	9985	9993	10000	pct6	A	N50	shus.0003	Large	1	500	NonOutlier	2	-6.55	firthTrim0Fjernet0	2,00E-04	6,00E-04	0,0032	0,0063	0,0169	0,0494	0,1062	0,9187	0,9581	0,9855	0,9923	0,996	0,9985	0,9993	0,0813	0,0419	0,0145	0,0077	0,004	0,0015	0,0007
shus.000440	0	3	12	41	89	195	542	1144	9169	9606	9832	9917	9948	9978	9989	10000	pct6	A	N50	shus.0004	Large	1	500	NonOutlier	2	-6.55	firthTrim0Fjernet0	3,00E-04	0,0012	0,0041	0,0089	0,0195	0,0542	0,1144	0,9169	0,9606	0,9832	0,9917	0,9948	0,9978	0,9989	0,0831	0,0394	0,0168	0,0083	0,0052	0,0022	0,0011
shus.000540	0	3	13	33	80	174	485	1047	9184	9594	9855	9922	9968	9985	9993	10000	pct6	A	N50	shus.0005	Large	1	500	NonOutlier	2	-6.55	firthTrim0Fjernet0	3,00E-04	0,0013	0,0033	0,008	0,0174	0,0485	0,1047	0,9184	0,9594	0,9855	0,9922	0,9968	0,9985	0,9993	0,0816	0,0406	0,0145	0,0078	0,0032	0,0015	0,0007
shus.000640	0	0	0	11	46	130	446	956	9038	9498	9783	9886	9948	9974	9983	10000	pct6	A	N50	shus.0006	Medium	2	300	NonOutlier	2	-6.55	firthTrim0Fjernet0	0	0	0,0011	0,0046	0,013	0,0446	0,0956	0,9038	0,9498	0,9783	0,9886	0,9948	0,9974	0,9983	0,0962	0,0502	0,0217	0,0114	0,0052	0,0026	0,0017
shus.000740	0	0	4	19	43	117	420	968	9049	9549	9822	9916	9948	9980	9989	10000	pct6	A	N50	shus.0007	Medium	2	300	NonOutlier	2	-6.55	firthTrim0Fjernet0	0	4,00E-04	0,0019	0,0043	0,0117	0,042	0,0968	0,9049	0,9549	0,9822	0,9916	0,9948	0,998	0,9989	0,0951	0,0451	0,0178	0,0084	0,0052	0,002	0,0011
shus.000840	0	2	8	25	56	142	418	939	9081	9531	9817	9902	9949	9981	9991	10000	pct6	A	N50	shus.0008	Medium	2	300	NonOutlier	2	-6.55	firthTrim0Fjernet0	2,00E-04	8,00E-04	0,0025	0,0056	0,0142	0,0418	0,0939	0,9081	0,9531	0,9817	0,9902	0,9949	0,9981	0,9991	0,0919	0,0469	0,0183	0,0098	0,0051	0,0019	0,0009
shus.000940	0	0	2	17	44	126	411	937	9093	9543	9826	9905	9940	9971	9984	10000	pct6	A	N50	shus.0009	Medium	2	300	NonOutlier	2	-6.55	firthTrim0Fjernet0	0	2,00E-04	0,0017	0,0044	0,0126	0,0411	0,0937	0,9093	0,9543	0,9826	0,9905	0,994	0,9971	0,9984	0,0907	0,0457	0,0174	0,0095	0,006	0,0029	0,0016
shus.001040	0	0	1	15	40	122	400	906	9116	9551	9799	9898	9940	9971	9985	10000	pct6	A	N50	shus.0010	Medium	2	300	NonOutlier	2	-6.55	firthTrim0Fjernet0	0	1,00E-04	0,0015	0,004	0,0122	0,04	0,0906	0,9116	0,9551	0,9799	0,9898	0,994	0,9971	0,9985	0,0884	0,0449	0,0201	0,0102	0,006	0,0029	0,0015
shus.001122	0	0	3	18	51	122	424	972	9065	9523	9802	9898	9953	9983	9994	10000	pct6	A	N50	shus.0011	Medium	2	300	NonOutlier	2	-6.55	firthTrim0Fjernet0	0	3,00E-04	0,0018	0,0051	0,0122	0,0424	0,0972	0,9065	0,9523	0,9802	0,9898	0,9953	0,9983	0,9994	0,0935	0,0477	0,0198	0,0102	0,0047	0,0017	0,0006
shus.001222	0	0	2	13	45	128	436	1012	9044	9515	9801	9902	9951	9980	9989	10000	pct6	A	N50	shus.0012	Medium	2	300	NonOutlier	2	-6.55	firthTrim0Fjernet0	0	2,00E-04	0,0013	0,0045	0,0128	0,0436	0,1012	0,9044	0,9515	0,9801	0,9902	0,9951	0,998	0,9989	0,0956	0,0485	0,0199	0,0098	0,0049	0,002	0,0011
shus.001322	0	1	2	12	46	141	439	981	9084	9559	9797	9905	9961	9981	9986	10000	pct6	A	N50	shus.0013	Medium	2	300	NonOutlier	2	-6.55	firthTrim0Fjernet0	1,00E-04	2,00E-04	0,0012	0,0046	0,0141	0,0439	0,0981	0,9084	0,9559	0,9797	0,9905	0,9961	0,9981	0,9986	0,0916	0,0441	0,0203	0,0095	0,0039	0,0019	0,0014
shus.001422	0	0	2	12	41	116	405	934	9057	9507	9796	9909	9962	9982	9992	10000	pct6	A	N50	shus.0014	Medium	2	300	NonOutlier	2	-6.55	firthTrim0Fjernet0	0	2,00E-04	0,0012	0,0041	0,0116	0,0405	0,0934	0,9057	0,9507	0,9796	0,9909	0,9962	0,9982	0,9992	0,0943	0,0493	0,0204	0,0091	0,0038	0,0018	0,0008
shus.001522	0	0	1	13	45	132	422	930	9053	9523	9812	9901	9941	9975	9987	10000	pct6	A	N50	shus.0015	Medium	2	300	NonOutlier	2	-6.55	firthTrim0Fjernet0	0	1,00E-04	0,0013	0,0045	0,0132	0,0422	0,093	0,9053	0,9523	0,9812	0,9901	0,9941	0,9975	0,9987	0,0947	0,0477	0,0188	0,0099	0,0059	0,0025	0,0013
shus.001622	0	1	3	15	34	123	384	921	9011	9500	9786	9889	9950	9976	9985	10000	pct6	A	N50	shus.0016	Medium	2	300	NonOutlier	2	-6.55	firthTrim0Fjernet0	1,00E-04	3,00E-04	0,0015	0,0034	0,0123	0,0384	0,0921	0,9011	0,95	0,9786	0,9889	0,995	0,9976	0,9985	0,0989	0,05	0,0214	0,0111	0,005	0,0024	0,0015
shus.001722	0	2	3	18	46	127	419	926	9056	9540	9812	9896	9945	9974	9984	10000	pct6	A	N50	shus.0017	Medium	2	300	NonOutlier	2	-6.55	firthTrim0Fjernet0	2,00E-04	3,00E-04	0,0018	0,0046	0,0127	0,0419	0,0926	0,9056	0,954	0,9812	0,9896	0,9945	0,9974	0,9984	0,0944	0,046	0,0188	0,0104	0,0055	0,0026	0,0016
shus.001822	0	0	3	13	51	125	431	958	9044	9494	9792	9892	9939	9972	9987	10000	pct6	A	N50	shus.0018	Medium	2	300	NonOutlier	2	-6.55	firthTrim0Fjernet0	0	3,00E-04	0,0013	0,0051	0,0125	0,0431	0,0958	0,9044	0,9494	0,9792	0,9892	0,9939	0,9972	0,9987	0,0956	0,0506	0,0208	0,0108	0,0061	0,0028	0,0013
shus.001922	0	1	1	13	41	128	441	959	9093	9549	9815	9907	9967	9987	9991	10000	pct6	A	N50	shus.0019	Medium	2	300	NonOutlier	2	-6.55	firthTrim0Fjernet0	1,00E-04	1,00E-04	0,0013	0,0041	0,0128	0,0441	0,0959	0,9093	0,9549	0,9815	0,9907	0,9967	0,9987	0,9991	0,0907	0,0451	0,0185	0,0093	0,0033	0,0013	0,0009
shus.002022	0	0	0	0	0	0	0	112	8451	9006	9398	9555	9647	9691	9709	9730	pct6	A	N50	shus.0020	Small	3	60	NonOutlier	2	-6.55	firthTrim0Fjernet0	0	0	0	0	0	0	0,011510791	0,868550874	0,925590956	0,965878726	0,982014388	0,991469681	0,995991778	0,997841727	0,131449126	0,074409044	0,034121274	0,017985612	0,008530319	0,004008222	0,002158273
shus.00214	0	0	0	0	0	0	0	110	8461	9049	9444	9589	9660	9712	9736	9768	pct6	A	N50	shus.0021	Small	3	60	NonOutlier	2	-6.55	firthTrim0Fjernet0	0	0	0	0	0	0	0,011261261	0,866195741	0,926392301	0,966830467	0,981674857	0,988943489	0,994266994	0,996723997	0,133804259	0,073607699	0,033169533	0,018325143	0,011056511	0,005733006	0,003276003
shus.00224	0	0	0	0	0	0	0	119	8492	9050	9439	9587	9674	9720	9740	9758	pct6	A	N50	shus.0022	Small	3	60	NonOutlier	2	-6.55	firthTrim0Fjernet0	0	0	0	0	0	0	0,012195122	0,870260299	0,927444148	0,967308875	0,982475917	0,991391679	0,996105759	0,99815536	0,129739701	0,072555852	0,032691125	0,017524083	0,008608321	0,003894241	0,00184464
shus.00234	0	0	0	0	0	0	0	111	8503	9069	9434	9577	9660	9721	9738	9759	pct6	A	N50	shus.0023	Small	3	60	NonOutlier	2	-6.55	firthTrim0Fjernet0	0	0	0	0	0	0	0,011374116	0,871298289	0,929296034	0,966697408	0,981350548	0,989855518	0,996106158	0,99784814	0,128701711	0,070703966	0,033302592	0,018649452	0,010144482	0,003893842	0,00215186
shus.00244	0	0	0	0	0	0	0	102	8582	9080	9421	9568	9649	9700	9719	9755	pct6	A	N50	shus.0024	Small	3	60	NonOutlier	2	-6.55	firthTrim0Fjernet0	0	0	0	0	0	0	0,010456176	0,879753972	0,930804716	0,965761148	0,980830343	0,989133778	0,994361866	0,996309585	0,120246028	0,069195284	0,034238852	0,019169657	0,010866222	0,005638134	0,003690415
shus.00254	0	0	0	0	0	0	0	111	8575	9113	9471	9605	9676	9725	9742	9760	pct6	A	N50	shus.0025	Small	3	60	NonOutlier	2	-6.55	firthTrim0Fjernet0	0	0	0	0	0	0	0,011372951	0,878586066	0,933709016	0,970389344	0,984118852	0,991393443	0,996413934	0,998155738	0,121413934	0,066290984	0,029610656	0,015881148	0,008606557	0,003586066	0,001844262
shus.00264	0	0	0	0	0	0	0	127	8507	9087	9439	9585	9657	9705	9722	9759	pct6	A	N50	shus.0026	Small	3	60	NonOutlier	2	-6.55	firthTrim0Fjernet0	0	0	0	0	0	0	0,013013628	0,871708167	0,931140486	0,967209755	0,982170304	0,989548109	0,994466646	0,996208628	0,128291833	0,068859514	0,032790245	0,017829696	0,010451891	0,005533354	0,003791372
shus.00274	0	0	0	0	0	0	0	106	8531	9044	9405	9551	9622	9689	9713	9745	pct6	A	N50	shus.0027	Small	3	60	NonOutlier	2	-6.55	firthTrim0Fjernet0	0	0	0	0	0	0	0,010877373	0,875423294	0,928065675	0,965110313	0,980092355	0,987378143	0,994253463	0,996716265	0,124576706	0,071934325	0,034889687	0,019907645	0,012621857	0,005746537	0,003283735
shus.00284	0	0	0	0	0	0	0	116	8442	9046	9417	9575	9654	9713	9739	9759	pct6	A	N50	shus.0028	Small	3	60	NonOutlier	2	-6.55	firthTrim0Fjernet0	0	0	0	0	0	0	0,011886464	0,865047648	0,926939236	0,964955426	0,981145609	0,989240701	0,995286402	0,99795061	0,134952352	0,073060764	0,035044574	0,018854391	0,010759299	0,004713598	0,00204939
shus.00294	0	0	0	0	0	0	0	120	8451	9036	9417	9567	9647	9697	9719	9749	pct6	A	N50	shus.0029	Small	3	60	NonOutlier	2	-6.55	firthTrim0Fjernet0	0	0	0	0	0	0	0,012308955	0,866858139	0,926864294	0,965945225	0,981331419	0,989537388	0,99466612	0,996922761	0,133141861	0,073135706	0,034054775	0,018668581	0,010462612	0,00533388	0,003077239
shus.00304	0	0	0	0	0	0	0	104	8440	9019	9434	9581	9643	9705	9729	9750	pct6	A	N50	shus.0030	Small	3	60	NonOutlier	2	-6.55	firthTrim0Fjernet0	0	0	0	0	0	0	0,010666667	0,865641026	0,925025641	0,967589744	0,982666667	0,989025641	0,995384615	0,997846154	0,134358974	0,074974359	0,032410256	0,017333333	0,010974359	0,004615385	0,002153846
shus.00314	0	0	0	0	0	0	0	124	8473	9060	9449	9589	9677	9738	9755	9783	pct6	A	N50	shus.0031	Small	3	60	NonOutlier	2	-6.55	firthTrim0Fjernet0	0	0	0	0	0	0	0,012675049	0,866094245	0,926096289	0,965859143	0,980169682	0,989164878	0,995400184	0,997137892	0,133905755	0,073903711	0,034140857	0,019830318	0,010835122	0,004599816	0,002862108
shus.00324	0	0	0	0	0	0	0	125	8489	9068	9434	9570	9660	9710	9732	9758	pct6	A	N50	shus.0032	Small	3	60	NonOutlier	2	-6.55	firthTrim0Fjernet0	0	0	0	0	0	0	0,012810002	0,869952859	0,929288789	0,966796475	0,980733757	0,989956958	0,995080959	0,99733552	0,130047141	0,070711211	0,033203525	0,019266243	0,010043042	0,004919041	0,00266448
shus.00334	0	0	0	0	0	0	0	131	8550	9111	9463	9593	9667	9718	9744	9771	pct6	A	N50	shus.0033	Small	3	60	NonOutlier	2	-6.55	firthTrim0Fjernet0	0	0	0	0	0	0	0,013407021	0,875038379	0,932453178	0,96847815	0,981782827	0,989356258	0,994575785	0,997236721	0,124961621	0,067546822	0,03152185	0,018217173	0,010643742	0,005424215	0,002763279
shus.00344	0	0	0	0	0	0	0	92	8405	8996	9397	9553	9646	9692	9719	9748	pct6	A	N50	shus.0034	Small	3	60	NonOutlier	2	-6.55	firthTrim0Fjernet0	0	0	0	0	0	0	0,009437833	0,862228149	0,92285597	0,963992614	0,979995897	0,989536315	0,994255232	0,997025031	0,137771851	0,07714403	0,036007386	0,020004103	0,010463685	0,005744768	0,002974969
shus.00354	0	0	0	0	0	0	0	113	8507	9073	9453	9585	9659	9715	9734	9763	pct6	A	N50	shus.0035	Small	3	60	NonOutlier	2	-6.55	firthTrim0Fjernet0	0	0	0	0	0	0	0,011574311	0,871351019	0,929325003	0,968247465	0,981767899	0,989347537	0,995083478	0,997029602	0,128648981	0,070674997	0,031752535	0,018232101	0,010652463	0,004916522	0,002970398
shus.00364	0	0	0	0	0	0	0	136	8461	9034	9406	9550	9626	9683	9714	9746	pct6	A	N50	shus.0036	Small	3	60	NonOutlier	2	-6.55	firthTrim0Fjernet0	0	0	0	0	0	0	0,013954443	0,868151036	0,926944387	0,965113893	0,979889185	0,987687256	0,99353581	0,996716602	0,131848964	0,073055613	0,034886107	0,020110815	0,012312744	0,00646419	0,003283398
shus.00374	0	0	0	0	0	0	0	122	8525	9089	9435	9572	9666	9715	9735	9760	pct6	A	N50	shus.0037	Small	3	60	NonOutlier	2	-6.55	firthTrim0Fjernet0	0	0	0	0	0	0	0,0125	0,873463115	0,93125	0,96670082	0,980737705	0,990368852	0,995389344	0,997438525	0,126536885	0,06875	0,03329918	0,019262295	0,009631148	0,004610656	0,002561475
shus.00384	0	0	0	0	0	0	0	108	8502	9062	9423	9584	9654	9719	9756	9780	pct6	A	N50	shus.0038	Small	3	60	NonOutlier	2	-6.55	firthTrim0Fjernet0	0	0	0	0	0	0	0,011042945	0,869325153	0,926584867	0,963496933	0,9799591	0,987116564	0,993762781	0,997546012	0,130674847	0,073415133	0,036503067	0,0200409	0,012883436	0,006237219	0,002453988
shus.00394	0	0	0	0	0	0	0	109	8435	9034	9430	9580	9652	9711	9729	9759	pct6	A	N50	shus.0039	Small	3	60	NonOutlier	2	-6.55	firthTrim0Fjernet0	0	0	0	0	0	0	0,011169177	0,864330362	0,925709601	0,966287529	0,981657957	0,989035762	0,995081463	0,996925915	0,135669638	0,074290399	0,033712471	0,018342043	0,010964238	0,004918537	0,003074085
shus.00404	0	0	0	0	0	0	0	118	8475	9081	9460	9600	9673	9720	9742	9776	pct6	A	N50	shus.0040	Small	3	60	NonOutlier	2	-6.55	firthTrim0Fjernet0	0	0	0	0	0	0	0,012070376	0,866918985	0,928907529	0,967675941	0,981996727	0,989463993	0,994271686	0,996522095	0,133081015	0,071092471	0,032324059	0,018003273	0,010536007	0,005728314	0,003477905
shus.00414	0	0	0	0	0	0	0	117	8506	9066	9427	9574	9634	9687	9713	9739	pct6	A	N50	shus.0041	Small	3	60	NonOutlier	2	-6.55	firthTrim0Fjernet0	0	0	0	0	0	0	0,012013554	0,873395626	0,930896396	0,967963857	0,983057809	0,989218606	0,994660643	0,997330321	0,126604374	0,069103604	0,032036143	0,016942191	0,010781394	0,005339357	0,002669679
shus.00424	0	0	0	0	0	0	0	112	8552	9083	9463	9583	9674	9731	9752	9779	pct6	A	N50	shus.0042	Small	3	60	NonOutlier	2	-6.55	firthTrim0Fjernet0	0	0	0	0	0	0	0,011453114	0,874527048	0,928827078	0,967685857	0,979957051	0,989262706	0,995091523	0,997238981	0,125472952	0,071172922	0,032314143	0,020042949	0,010737294	0,004908477	0,002761019
shus.00434	0	0	0	0	0	0	0	105	8498	9061	9419	9562	9633	9692	9719	9762	pct6	A	N50	shus.0043	Small	3	60	NonOutlier	2	-6.55	firthTrim0Fjernet0	0	0	0	0	0	0	0,010755993	0,870518336	0,928190944	0,964863757	0,979512395	0,986785495	0,992829338	0,995595165	0,129481664	0,071809056	0,035136243	0,020487605	0,013214505	0,007170662	0,004404835
shus.00444	0	0	0	0	0	0	0	115	8453	9027	9436	9572	9654	9707	9729	9762	pct6	A	N50	shus.0044	Small	3	60	NonOutlier	2	-6.55	firthTrim0Fjernet0	0	0	0	0	0	0	0,011780373	0,865908625	0,924708052	0,966605204	0,980536775	0,988936693	0,994365909	0,996619545	0,134091375	0,075291948	0,033394796	0,019463225	0,011063307	0,005634091	0,003380455
shus.00454	0	0	0	0	0	0	0	105	8531	9093	9461	9595	9667	9717	9735	9763	pct6	A	N50	shus.0045	Small	3	60	NonOutlier	2	-6.55	firthTrim0Fjernet0	0	0	0	0	0	0	0,010754891	0,87380928	0,931373553	0,969066885	0,982792175	0,990166957	0,995288334	0,997132029	0,12619072	0,068626447	0,030933115	0,017207825	0,009833043	0,004711666	0,002867971
shus.00464	0	0	0	0	0	0	0	114	8432	9053	9416	9574	9660	9707	9728	9760	pct6	A	N50	shus.0046	Small	3	60	NonOutlier	2	-6.55	firthTrim0Fjernet0	0	0	0	0	0	0	0,011680328	0,863934426	0,927561475	0,964754098	0,980942623	0,989754098	0,994569672	0,996721311	0,136065574	0,072438525	0,035245902	0,019057377	0,010245902	0,005430328	0,003278689
shus.00474	0	0	0	0	0	0	0	100	8524	9102	9466	9601	9671	9726	9746	9784	pct6	A	N50	shus.0047	Small	3	60	NonOutlier	2	-6.55	firthTrim0Fjernet0	0	0	0	0	0	0	0,010220769	0,871218316	0,930294358	0,967497956	0,981295993	0,988450531	0,994071954	0,996116108	0,128781684	0,069705642	0,032502044	0,018704007	0,011549469	0,005928046	0,003883892
shus.00484	0	0	0	0	0	0	0	112	8460	9087	9431	9574	9658	9701	9724	9757	pct6	A	N50	shus.0048	Small	3	60	NonOutlier	2	-6.55	firthTrim0Fjernet0	0	0	0	0	0	0	0,011478938	0,867069796	0,931331352	0,966588091	0,981244235	0,989853439	0,994260531	0,996617813	0,132930204	0,068668648	0,033411909	0,018755765	0,010146561	0,005739469	0,003382187
shus.00494	0	0	0	0	0	0	0	118	8532	9065	9444	9572	9643	9703	9735	9763	pct6	A	N50	shus.0049	Small	3	60	NonOutlier	2	-6.55	firthTrim0Fjernet0	0	0	0	0	0	0	0,012086449	0,873911707	0,928505582	0,967325617	0,980436341	0,987708696	0,993854348	0,997132029	0,126088293	0,071494418	0,032674383	0,019563659	0,012291304	0,006145652	0,002867971
shus.00504	0	0	0	0	0	0	0	92	8420	9009	9392	9550	9634	9689	9707	9741	pct6	A	N50	shus.0050	Small	3	60	NonOutlier	2	-6.55	firthTrim0Fjernet0	0	0	0	0	0	0	0,009444616	0,86438764	0,924853711	0,964172056	0,980392157	0,989015501	0,994661739	0,996509599	0,13561236	0,075146289	0,035827944	0,019607843	0,010984499	0,005338261	0,003490401
shus.000141	0	7	14	37	97	212	568	1163	9226	9617	9856	9924	9960	9981	9991	10000	pct6	A	N50	shus.0001	Large	1	500	NonOutlier	2	-6.55	firthTrim0.05Fjernet0	7,00E-04	0,0014	0,0037	0,0097	0,0212	0,0568	0,1163	0,9226	0,9617	0,9856	0,9924	0,996	0,9981	0,9991	0,0774	0,0383	0,0144	0,0076	0,004	0,0019	0,0009
shus.000241	0	2	11	30	78	199	543	1116	9230	9613	9853	9923	9962	9984	9995	10000	pct6	A	N50	shus.0002	Large	1	500	NonOutlier	2	-6.55	firthTrim0.05Fjernet0	2,00E-04	0,0011	0,003	0,0078	0,0199	0,0543	0,1116	0,923	0,9613	0,9853	0,9923	0,9962	0,9984	0,9995	0,077	0,0387	0,0147	0,0077	0,0038	0,0016	0,0005
shus.000341	0	2	6	34	69	180	523	1101	9233	9606	9863	9928	9962	9989	9994	10000	pct6	A	N50	shus.0003	Large	1	500	NonOutlier	2	-6.55	firthTrim0.05Fjernet0	2,00E-04	6,00E-04	0,0034	0,0069	0,018	0,0523	0,1101	0,9233	0,9606	0,9863	0,9928	0,9962	0,9989	0,9994	0,0767	0,0394	0,0137	0,0072	0,0038	0,0011	0,0006
shus.000441	0	4	12	45	95	207	569	1194	9218	9631	9849	9921	9947	9981	9992	10000	pct6	A	N50	shus.0004	Large	1	500	NonOutlier	2	-6.55	firthTrim0.05Fjernet0	4,00E-04	0,0012	0,0045	0,0095	0,0207	0,0569	0,1194	0,9218	0,9631	0,9849	0,9921	0,9947	0,9981	0,9992	0,0782	0,0369	0,0151	0,0079	0,0053	0,0019	0,0008
shus.000541	0	4	13	36	83	183	511	1096	9227	9612	9868	9928	9970	9988	9993	10000	pct6	A	N50	shus.0005	Large	1	500	NonOutlier	2	-6.55	firthTrim0.05Fjernet0	4,00E-04	0,0013	0,0036	0,0083	0,0183	0,0511	0,1096	0,9227	0,9612	0,9868	0,9928	0,997	0,9988	0,9993	0,0773	0,0388	0,0132	0,0072	0,003	0,0012	0,0007
shus.000641	0	0	1	12	45	134	461	989	9077	9537	9791	9898	9955	9974	9984	10000	pct6	A	N50	shus.0006	Medium	2	300	NonOutlier	2	-6.55	firthTrim0.05Fjernet0	0	1,00E-04	0,0012	0,0045	0,0134	0,0461	0,0989	0,9077	0,9537	0,9791	0,9898	0,9955	0,9974	0,9984	0,0923	0,0463	0,0209	0,0102	0,0045	0,0026	0,0016
shus.000741	0	0	6	22	45	125	434	1018	9094	9572	9836	9919	9952	9981	9990	10000	pct6	A	N50	shus.0007	Medium	2	300	NonOutlier	2	-6.55	firthTrim0.05Fjernet0	0	6,00E-04	0,0022	0,0045	0,0125	0,0434	0,1018	0,9094	0,9572	0,9836	0,9919	0,9952	0,9981	0,999	0,0906	0,0428	0,0164	0,0081	0,0048	0,0019	0,001
shus.000841	0	4	10	26	62	150	434	966	9121	9549	9829	9907	9956	9980	9992	10000	pct6	A	N50	shus.0008	Medium	2	300	NonOutlier	2	-6.55	firthTrim0.05Fjernet0	4,00E-04	0,001	0,0026	0,0062	0,015	0,0434	0,0966	0,9121	0,9549	0,9829	0,9907	0,9956	0,998	0,9992	0,0879	0,0451	0,0171	0,0093	0,0044	0,002	0,0008
shus.000941	0	0	4	17	48	135	427	981	9142	9563	9834	9910	9944	9973	9985	10000	pct6	A	N50	shus.0009	Medium	2	300	NonOutlier	2	-6.55	firthTrim0.05Fjernet0	0	4,00E-04	0,0017	0,0048	0,0135	0,0427	0,0981	0,9142	0,9563	0,9834	0,991	0,9944	0,9973	0,9985	0,0858	0,0437	0,0166	0,009	0,0056	0,0027	0,0015
shus.001041	0	0	3	17	45	132	429	932	9155	9574	9813	9902	9940	9974	9985	10000	pct6	A	N50	shus.0010	Medium	2	300	NonOutlier	2	-6.55	firthTrim0.05Fjernet0	0	3,00E-04	0,0017	0,0045	0,0132	0,0429	0,0932	0,9155	0,9574	0,9813	0,9902	0,994	0,9974	0,9985	0,0845	0,0426	0,0187	0,0098	0,006	0,0026	0,0015
shus.001123	0	0	6	20	54	127	441	1006	9113	9555	9810	9909	9957	9985	9993	10000	pct6	A	N50	shus.0011	Medium	2	300	NonOutlier	2	-6.55	firthTrim0.05Fjernet0	0	6,00E-04	0,002	0,0054	0,0127	0,0441	0,1006	0,9113	0,9555	0,981	0,9909	0,9957	0,9985	0,9993	0,0887	0,0445	0,019	0,0091	0,0043	0,0015	0,0007
shus.001223	0	0	4	14	50	133	454	1048	9091	9541	9809	9908	9957	9981	9991	10000	pct6	A	N50	shus.0012	Medium	2	300	NonOutlier	2	-6.55	firthTrim0.05Fjernet0	0	4,00E-04	0,0014	0,005	0,0133	0,0454	0,1048	0,9091	0,9541	0,9809	0,9908	0,9957	0,9981	0,9991	0,0909	0,0459	0,0191	0,0092	0,0043	0,0019	0,0009
shus.001323	0	1	3	14	48	151	462	1020	9127	9583	9813	9918	9961	9980	9990	10000	pct6	A	N50	shus.0013	Medium	2	300	NonOutlier	2	-6.55	firthTrim0.05Fjernet0	1,00E-04	3,00E-04	0,0014	0,0048	0,0151	0,0462	0,102	0,9127	0,9583	0,9813	0,9918	0,9961	0,998	0,999	0,0873	0,0417	0,0187	0,0082	0,0039	0,002	0,001
shus.001423	0	1	2	12	44	120	418	982	9091	9542	9806	9919	9963	9985	9993	10000	pct6	A	N50	shus.0014	Medium	2	300	NonOutlier	2	-6.55	firthTrim0.05Fjernet0	1,00E-04	2,00E-04	0,0012	0,0044	0,012	0,0418	0,0982	0,9091	0,9542	0,9806	0,9919	0,9963	0,9985	0,9993	0,0909	0,0458	0,0194	0,0081	0,0037	0,0015	0,0007
shus.001523	0	0	1	16	49	140	441	978	9095	9556	9822	9907	9946	9975	9989	10000	pct6	A	N50	shus.0015	Medium	2	300	NonOutlier	2	-6.55	firthTrim0.05Fjernet0	0	1,00E-04	0,0016	0,0049	0,014	0,0441	0,0978	0,9095	0,9556	0,9822	0,9907	0,9946	0,9975	0,9989	0,0905	0,0444	0,0178	0,0093	0,0054	0,0025	0,0011
shus.001623	0	1	4	15	37	127	408	958	9059	9535	9801	9900	9956	9976	9987	10000	pct6	A	N50	shus.0016	Medium	2	300	NonOutlier	2	-6.55	firthTrim0.05Fjernet0	1,00E-04	4,00E-04	0,0015	0,0037	0,0127	0,0408	0,0958	0,9059	0,9535	0,9801	0,99	0,9956	0,9976	0,9987	0,0941	0,0465	0,0199	0,01	0,0044	0,0024	0,0013
shus.001723	0	2	3	19	52	136	439	966	9111	9558	9821	9900	9948	9976	9987	10000	pct6	A	N50	shus.0017	Medium	2	300	NonOutlier	2	-6.55	firthTrim0.05Fjernet0	2,00E-04	3,00E-04	0,0019	0,0052	0,0136	0,0439	0,0966	0,9111	0,9558	0,9821	0,99	0,9948	0,9976	0,9987	0,0889	0,0442	0,0179	0,01	0,0052	0,0024	0,0013
shus.001823	0	0	3	14	53	131	440	1005	9081	9523	9805	9903	9942	9974	9990	10000	pct6	A	N50	shus.0018	Medium	2	300	NonOutlier	2	-6.55	firthTrim0.05Fjernet0	0	3,00E-04	0,0014	0,0053	0,0131	0,044	0,1005	0,9081	0,9523	0,9805	0,9903	0,9942	0,9974	0,999	0,0919	0,0477	0,0195	0,0097	0,0058	0,0026	0,001
shus.001923	0	1	3	14	45	138	460	1004	9144	9572	9831	9917	9970	9988	9991	10000	pct6	A	N50	shus.0019	Medium	2	300	NonOutlier	2	-6.55	firthTrim0.05Fjernet0	1,00E-04	3,00E-04	0,0014	0,0045	0,0138	0,046	0,1004	0,9144	0,9572	0,9831	0,9917	0,997	0,9988	0,9991	0,0856	0,0428	0,0169	0,0083	0,003	0,0012	0,0009
shus.002023	0	0	0	0	0	0	0	132	8477	9025	9411	9561	9647	9691	9710	9730	pct6	A	N50	shus.0020	Small	3	60	NonOutlier	2	-6.55	firthTrim0.05Fjernet0	0	0	0	0	0	0	0,01356629	0,871223022	0,927543679	0,9672148	0,982631038	0,991469681	0,995991778	0,997944502	0,128776978	0,072456321	0,0327852	0,017368962	0,008530319	0,004008222	0,002055498
shus.00215	0	0	0	0	0	0	0	127	8489	9070	9456	9596	9661	9710	9737	9768	pct6	A	N50	shus.0021	Small	3	60	NonOutlier	2	-6.55	firthTrim0.05Fjernet0	0	0	0	0	0	0	0,013001638	0,869062244	0,928542179	0,968058968	0,982391482	0,989045864	0,994062244	0,996826372	0,130937756	0,071457821	0,031941032	0,017608518	0,010954136	0,005937756	0,003173628
shus.00225	0	0	0	0	0	0	0	137	8518	9068	9441	9590	9675	9720	9740	9758	pct6	A	N50	shus.0022	Small	3	60	NonOutlier	2	-6.55	firthTrim0.05Fjernet0	0	0	0	0	0	0	0,014039762	0,87292478	0,929288789	0,967513835	0,982783357	0,991494159	0,996105759	0,99815536	0,12707522	0,070711211	0,032486165	0,017216643	0,008505841	0,003894241	0,00184464
shus.00235	0	0	0	0	0	0	0	129	8525	9083	9440	9585	9661	9721	9737	9759	pct6	A	N50	shus.0023	Small	3	60	NonOutlier	2	-6.55	firthTrim0.05Fjernet0	0	0	0	0	0	0	0,013218567	0,873552618	0,930730608	0,967312225	0,982170304	0,989957987	0,996106158	0,997745671	0,126447382	0,069269392	0,032687775	0,017829696	0,010042013	0,003893842	0,002254329
shus.00245	0	0	0	0	0	0	0	122	8612	9093	9431	9571	9653	9698	9720	9755	pct6	A	N50	shus.0024	Small	3	60	NonOutlier	2	-6.55	firthTrim0.05Fjernet0	0	0	0	0	0	0	0,012506407	0,882829318	0,932137365	0,966786263	0,981137878	0,989543824	0,994156843	0,996412096	0,117170682	0,067862635	0,033213737	0,018862122	0,010456176	0,005843157	0,003587904
shus.00255	0	0	0	0	0	0	0	134	8603	9132	9476	9612	9677	9726	9742	9760	pct6	A	N50	shus.0025	Small	3	60	NonOutlier	2	-6.55	firthTrim0.05Fjernet0	0	0	0	0	0	0	0,013729508	0,881454918	0,935655738	0,970901639	0,984836066	0,991495902	0,996516393	0,998155738	0,118545082	0,064344262	0,029098361	0,015163934	0,008504098	0,003483607	0,001844262
shus.00265	0	0	0	0	0	0	0	147	8527	9102	9442	9587	9657	9705	9722	9759	pct6	A	N50	shus.0026	Small	3	60	NonOutlier	2	-6.55	firthTrim0.05Fjernet0	0	0	0	0	0	0	0,015063019	0,873757557	0,932677528	0,967517164	0,982375243	0,989548109	0,994466646	0,996208628	0,126242443	0,067322472	0,032482836	0,017624757	0,010451891	0,005533354	0,003791372
shus.00275	0	0	0	0	0	0	0	123	8552	9067	9411	9553	9627	9691	9713	9745	pct6	A	N50	shus.0027	Small	3	60	NonOutlier	2	-6.55	firthTrim0.05Fjernet0	0	0	0	0	0	0	0,012621857	0,877578245	0,930425859	0,965726013	0,980297589	0,987891226	0,994458697	0,996716265	0,122421755	0,069574141	0,034273987	0,019702411	0,012108774	0,005541303	0,003283735
shus.00285	0	0	0	0	0	0	0	139	8474	9054	9429	9578	9656	9714	9737	9759	pct6	A	N50	shus.0028	Small	3	60	NonOutlier	2	-6.55	firthTrim0.05Fjernet0	0	0	0	0	0	0	0,014243263	0,868326673	0,927758992	0,96618506	0,981453018	0,98944564	0,995388872	0,997745671	0,131673327	0,072241008	0,03381494	0,018546982	0,01055436	0,004611128	0,002254329
shus.00295	0	0	0	0	0	0	0	136	8482	9054	9420	9572	9648	9697	9719	9749	pct6	A	N50	shus.0029	Small	3	60	NonOutlier	2	-6.55	firthTrim0.05Fjernet0	0	0	0	0	0	0	0,013950149	0,870037953	0,928710637	0,966252949	0,981844292	0,989639963	0,99466612	0,996922761	0,129962047	0,071289363	0,033747051	0,018155708	0,010360037	0,00533388	0,003077239
shus.00305	0	0	0	0	0	0	0	128	8470	9044	9442	9582	9645	9707	9729	9750	pct6	A	N50	shus.0030	Small	3	60	NonOutlier	2	-6.55	firthTrim0.05Fjernet0	0	0	0	0	0	0	0,013128205	0,868717949	0,927589744	0,968410256	0,982769231	0,989230769	0,995589744	0,997846154	0,131282051	0,072410256	0,031589744	0,017230769	0,010769231	0,004410256	0,002153846
shus.00315	0	0	0	0	0	0	0	141	8496	9085	9452	9595	9677	9738	9754	9783	pct6	A	N50	shus.0031	Small	3	60	NonOutlier	2	-6.55	firthTrim0.05Fjernet0	0	0	0	0	0	0	0,014412757	0,868445262	0,928651743	0,966165798	0,980782991	0,989164878	0,995400184	0,997035674	0,131554738	0,071348257	0,033834202	0,019217009	0,010835122	0,004599816	0,002964326
shus.00325	0	0	0	0	0	0	0	158	8515	9083	9443	9570	9660	9711	9731	9758	pct6	A	N50	shus.0032	Small	3	60	NonOutlier	2	-6.55	firthTrim0.05Fjernet0	0	0	0	0	0	0	0,016191843	0,87261734	0,930825989	0,967718795	0,980733757	0,989956958	0,995183439	0,99723304	0,12738266	0,069174011	0,032281205	0,019266243	0,010043042	0,004816561	0,00276696
shus.00335	0	0	0	0	0	0	0	152	8583	9130	9470	9597	9670	9718	9745	9771	pct6	A	N50	shus.0033	Small	3	60	NonOutlier	2	-6.55	firthTrim0.05Fjernet0	0	0	0	0	0	0	0,015556238	0,87841572	0,934397708	0,969194555	0,982192201	0,989663289	0,994575785	0,997339065	0,12158428	0,065602292	0,030805445	0,017807799	0,010336711	0,005424215	0,002660935
shus.00345	0	0	0	0	0	0	0	113	8439	9009	9413	9555	9647	9691	9719	9748	pct6	A	N50	shus.0034	Small	3	60	NonOutlier	2	-6.55	firthTrim0.05Fjernet0	0	0	0	0	0	0	0,011592121	0,865716044	0,924189577	0,965633976	0,980201067	0,9896389	0,994152647	0,997025031	0,134283956	0,075810423	0,034366024	0,019798933	0,0103611	0,005847353	0,002974969
shus.00355	0	0	0	0	0	0	0	134	8534	9086	9457	9588	9657	9714	9733	9763	pct6	A	N50	shus.0035	Small	3	60	NonOutlier	2	-6.55	firthTrim0.05Fjernet0	0	0	0	0	0	0	0,013725289	0,874116563	0,93065656	0,968657175	0,982075182	0,989142682	0,994981051	0,996927174	0,125883437	0,06934344	0,031342825	0,017924818	0,010857318	0,005018949	0,003072826
shus.00365	0	0	0	0	0	0	0	160	8495	9051	9412	9553	9628	9683	9714	9746	pct6	A	N50	shus.0036	Small	3	60	NonOutlier	2	-6.55	firthTrim0.05Fjernet0	0	0	0	0	0	0	0,016416992	0,871639647	0,928688693	0,96572953	0,980197004	0,987892469	0,99353581	0,996716602	0,128360353	0,071311307	0,03427047	0,019802996	0,012107531	0,00646419	0,003283398
shus.00375	0	0	0	0	0	0	0	149	8554	9108	9444	9579	9666	9716	9735	9760	pct6	A	N50	shus.0037	Small	3	60	NonOutlier	2	-6.55	firthTrim0.05Fjernet0	0	0	0	0	0	0	0,015266393	0,876434426	0,933196721	0,967622951	0,981454918	0,990368852	0,995491803	0,997438525	0,123565574	0,066803279	0,032377049	0,018545082	0,009631148	0,004508197	0,002561475
shus.00385	0	0	0	0	0	0	0	123	8530	9083	9431	9589	9655	9719	9753	9780	pct6	A	N50	shus.0038	Small	3	60	NonOutlier	2	-6.55	firthTrim0.05Fjernet0	0	0	0	0	0	0	0,012576687	0,872188139	0,928732106	0,964314928	0,980470348	0,987218814	0,993762781	0,997239264	0,127811861	0,071267894	0,035685072	0,019529652	0,012781186	0,006237219	0,002760736
shus.00395	0	0	0	0	0	0	0	133	8468	9062	9440	9586	9653	9709	9727	9759	pct6	A	N50	shus.0039	Small	3	60	NonOutlier	2	-6.55	firthTrim0.05Fjernet0	0	0	0	0	0	0	0,013628446	0,867711856	0,928578748	0,967312225	0,982272774	0,989138231	0,994876524	0,996720976	0,132288144	0,071421252	0,032687775	0,017727226	0,010861769	0,005123476	0,003279024
shus.00405	0	0	0	0	0	0	0	141	8510	9101	9466	9603	9676	9720	9744	9776	pct6	A	N50	shus.0040	Small	3	60	NonOutlier	2	-6.55	firthTrim0.05Fjernet0	0	0	0	0	0	0	0,014423077	0,870499182	0,930953355	0,968289689	0,982303601	0,989770867	0,994271686	0,996726678	0,129500818	0,069046645	0,031710311	0,017696399	0,010229133	0,005728314	0,003273322
shus.00415	0	0	0	0	0	0	0	129	8542	9078	9434	9579	9637	9687	9713	9739	pct6	A	N50	shus.0041	Small	3	60	NonOutlier	2	-6.55	firthTrim0.05Fjernet0	0	0	0	0	0	0	0,013245713	0,877092104	0,932128555	0,968682616	0,983571209	0,989526645	0,994660643	0,997330321	0,122907896	0,067871445	0,031317384	0,016428791	0,010473355	0,005339357	0,002669679
shus.00425	0	0	0	0	0	0	0	123	8581	9100	9475	9584	9675	9733	9751	9779	pct6	A	N50	shus.0042	Small	3	60	NonOutlier	2	-6.55	firthTrim0.05Fjernet0	0	0	0	0	0	0	0,012577973	0,877492586	0,930565497	0,968912977	0,980059311	0,989364966	0,995296043	0,997136722	0,122507414	0,069434503	0,031087023	0,019940689	0,010635034	0,004703957	0,002863278
shus.00435	0	0	0	0	0	0	0	128	8528	9081	9425	9567	9635	9691	9718	9762	pct6	A	N50	shus.0043	Small	3	60	NonOutlier	2	-6.55	firthTrim0.05Fjernet0	0	0	0	0	0	0	0,013112067	0,873591477	0,930239705	0,965478386	0,980024585	0,986990371	0,9927269	0,995492727	0,126408523	0,069760295	0,034521614	0,019975415	0,013009629	0,0072731	0,004507273
shus.00445	0	0	0	0	0	0	0	132	8480	9047	9448	9575	9656	9707	9728	9762	pct6	A	N50	shus.0044	Small	3	60	NonOutlier	2	-6.55	firthTrim0.05Fjernet0	0	0	0	0	0	0	0,013521819	0,868674452	0,926756812	0,96783446	0,980844089	0,989141569	0,994365909	0,996517107	0,131325548	0,073243188	0,03216554	0,019155911	0,010858431	0,005634091	0,003482893
shus.00455	0	0	0	0	0	0	0	128	8566	9116	9468	9601	9668	9717	9736	9763	pct6	A	N50	shus.0045	Small	3	60	NonOutlier	2	-6.55	firthTrim0.05Fjernet0	0	0	0	0	0	0	0,013110724	0,877394244	0,933729386	0,969783878	0,98340674	0,990269384	0,995288334	0,997234457	0,122605756	0,066270614	0,030216122	0,01659326	0,009730616	0,004711666	0,002765543
shus.00465	0	0	0	0	0	0	0	128	8461	9074	9424	9577	9660	9707	9726	9760	pct6	A	N50	shus.0046	Small	3	60	NonOutlier	2	-6.55	firthTrim0.05Fjernet0	0	0	0	0	0	0	0,013114754	0,866905738	0,929713115	0,96557377	0,98125	0,989754098	0,994569672	0,996516393	0,133094262	0,070286885	0,03442623	0,01875	0,010245902	0,005430328	0,003483607
shus.00475	0	0	0	0	0	0	0	109	8546	9122	9474	9605	9672	9727	9746	9784	pct6	A	N50	shus.0047	Small	3	60	NonOutlier	2	-6.55	firthTrim0.05Fjernet0	0	0	0	0	0	0	0,011140638	0,873466885	0,932338512	0,968315617	0,981704824	0,988552739	0,994174162	0,996116108	0,126533115	0,067661488	0,031684383	0,018295176	0,011447261	0,005825838	0,003883892
shus.00485	0	0	0	0	0	0	0	124	8485	9105	9439	9576	9659	9703	9725	9757	pct6	A	N50	shus.0048	Small	3	60	NonOutlier	2	-6.55	firthTrim0.05Fjernet0	0	0	0	0	0	0	0,012708824	0,869632059	0,933176181	0,967408015	0,981449216	0,989955929	0,994465512	0,996720303	0,130367941	0,066823819	0,032591985	0,018550784	0,010044071	0,005534488	0,003279697
shus.00495	0	0	0	0	0	0	0	135	8564	9076	9452	9574	9642	9704	9735	9763	pct6	A	N50	shus.0049	Small	3	60	NonOutlier	2	-6.55	firthTrim0.05Fjernet0	0	0	0	0	0	0	0,013827717	0,877189389	0,929632285	0,968145037	0,980641196	0,987606269	0,993956776	0,997132029	0,122810611	0,070367715	0,031854963	0,019358804	0,012393731	0,006043224	0,002867971
shus.00505	0	0	0	0	0	0	0	111	8456	9025	9401	9555	9638	9689	9708	9741	pct6	A	N50	shus.0050	Small	3	60	NonOutlier	2	-6.55	firthTrim0.05Fjernet0	0	0	0	0	0	0	0,011395134	0,868083359	0,926496253	0,965095986	0,980905451	0,989426137	0,994661739	0,996612257	0,131916641	0,073503747	0,034904014	0,019094549	0,010573863	0,005338261	0,003387743
shus.000142	0	9	15	37	96	216	581	1206	9267	9644	9869	9941	9963	9984	9992	10000	pct6	A	N50	shus.0001	Large	1	500	NonOutlier	2	-6.55	firthTrim0.1Fjernet0	9,00E-04	0,0015	0,0037	0,0096	0,0216	0,0581	0,1206	0,9267	0,9644	0,9869	0,9941	0,9963	0,9984	0,9992	0,0733	0,0356	0,0131	0,0059	0,0037	0,0016	0,0008
shus.000242	0	6	12	33	85	211	568	1159	9284	9648	9869	9933	9967	9988	9997	10000	pct6	A	N50	shus.0002	Large	1	500	NonOutlier	2	-6.55	firthTrim0.1Fjernet0	6,00E-04	0,0012	0,0033	0,0085	0,0211	0,0568	0,1159	0,9284	0,9648	0,9869	0,9933	0,9967	0,9988	0,9997	0,0716	0,0352	0,0131	0,0067	0,0033	0,0012	0,0003
shus.000342	0	2	5	37	74	188	557	1159	9269	9640	9877	9936	9966	9989	9996	10000	pct6	A	N50	shus.0003	Large	1	500	NonOutlier	2	-6.55	firthTrim0.1Fjernet0	2,00E-04	5,00E-04	0,0037	0,0074	0,0188	0,0557	0,1159	0,9269	0,964	0,9877	0,9936	0,9966	0,9989	0,9996	0,0731	0,036	0,0123	0,0064	0,0034	0,0011	0,0004
shus.000442	0	4	15	46	97	224	591	1243	9283	9654	9867	9928	9956	9982	9995	10000	pct6	A	N50	shus.0004	Large	1	500	NonOutlier	2	-6.55	firthTrim0.1Fjernet0	4,00E-04	0,0015	0,0046	0,0097	0,0224	0,0591	0,1243	0,9283	0,9654	0,9867	0,9928	0,9956	0,9982	0,9995	0,0717	0,0346	0,0133	0,0072	0,0044	0,0018	0,0005
shus.000542	0	4	13	37	87	193	534	1125	9278	9646	9881	9940	9975	9989	9995	10000	pct6	A	N50	shus.0005	Large	1	500	NonOutlier	2	-6.55	firthTrim0.1Fjernet0	4,00E-04	0,0013	0,0037	0,0087	0,0193	0,0534	0,1125	0,9278	0,9646	0,9881	0,994	0,9975	0,9989	0,9995	0,0722	0,0354	0,0119	0,006	0,0025	0,0011	0,0005
shus.000642	0	0	1	16	55	148	471	1016	9118	9561	9806	9906	9956	9976	9986	10000	pct6	A	N50	shus.0006	Medium	2	300	NonOutlier	2	-6.55	firthTrim0.1Fjernet0	0	1,00E-04	0,0016	0,0055	0,0148	0,0471	0,1016	0,9118	0,9561	0,9806	0,9906	0,9956	0,9976	0,9986	0,0882	0,0439	0,0194	0,0094	0,0044	0,0024	0,0014
shus.000742	0	0	8	24	50	131	449	1038	9150	9600	9848	9927	9955	9984	9991	10000	pct6	A	N50	shus.0007	Medium	2	300	NonOutlier	2	-6.55	firthTrim0.1Fjernet0	0	8,00E-04	0,0024	0,005	0,0131	0,0449	0,1038	0,915	0,96	0,9848	0,9927	0,9955	0,9984	0,9991	0,085	0,04	0,0152	0,0073	0,0045	0,0016	0,0009
shus.000842	0	4	11	26	67	155	450	999	9182	9576	9840	9918	9960	9982	9993	10000	pct6	A	N50	shus.0008	Medium	2	300	NonOutlier	2	-6.55	firthTrim0.1Fjernet0	4,00E-04	0,0011	0,0026	0,0067	0,0155	0,045	0,0999	0,9182	0,9576	0,984	0,9918	0,996	0,9982	0,9993	0,0818	0,0424	0,016	0,0082	0,004	0,0018	0,0007
shus.000942	0	0	5	18	53	143	437	1007	9187	9595	9851	9917	9948	9978	9988	10000	pct6	A	N50	shus.0009	Medium	2	300	NonOutlier	2	-6.55	firthTrim0.1Fjernet0	0	5,00E-04	0,0018	0,0053	0,0143	0,0437	0,1007	0,9187	0,9595	0,9851	0,9917	0,9948	0,9978	0,9988	0,0813	0,0405	0,0149	0,0083	0,0052	0,0022	0,0012
shus.001042	0	0	3	20	49	138	440	949	9201	9609	9828	9908	9947	9975	9986	10000	pct6	A	N50	shus.0010	Medium	2	300	NonOutlier	2	-6.55	firthTrim0.1Fjernet0	0	3,00E-04	0,002	0,0049	0,0138	0,044	0,0949	0,9201	0,9609	0,9828	0,9908	0,9947	0,9975	0,9986	0,0799	0,0391	0,0172	0,0092	0,0053	0,0025	0,0014
shus.001124	0	1	6	23	57	134	461	1022	9157	9581	9822	9919	9963	9987	9992	10000	pct6	A	N50	shus.0011	Medium	2	300	NonOutlier	2	-6.55	firthTrim0.1Fjernet0	1,00E-04	6,00E-04	0,0023	0,0057	0,0134	0,0461	0,1022	0,9157	0,9581	0,9822	0,9919	0,9963	0,9987	0,9992	0,0843	0,0419	0,0178	0,0081	0,0037	0,0013	0,0008
shus.001224	0	0	4	16	58	144	471	1064	9134	9567	9823	9922	9958	9984	9991	10000	pct6	A	N50	shus.0012	Medium	2	300	NonOutlier	2	-6.55	firthTrim0.1Fjernet0	0	4,00E-04	0,0016	0,0058	0,0144	0,0471	0,1064	0,9134	0,9567	0,9823	0,9922	0,9958	0,9984	0,9991	0,0866	0,0433	0,0177	0,0078	0,0042	0,0016	0,0009
shus.001324	0	1	3	17	53	157	481	1043	9170	9613	9829	9930	9967	9980	9989	10000	pct6	A	N50	shus.0013	Medium	2	300	NonOutlier	2	-6.55	firthTrim0.1Fjernet0	1,00E-04	3,00E-04	0,0017	0,0053	0,0157	0,0481	0,1043	0,917	0,9613	0,9829	0,993	0,9967	0,998	0,9989	0,083	0,0387	0,0171	0,007	0,0033	0,002	0,0011
shus.001424	0	1	2	15	47	127	437	1034	9144	9576	9822	9928	9966	9987	9994	10000	pct6	A	N50	shus.0014	Medium	2	300	NonOutlier	2	-6.55	firthTrim0.1Fjernet0	1,00E-04	2,00E-04	0,0015	0,0047	0,0127	0,0437	0,1034	0,9144	0,9576	0,9822	0,9928	0,9966	0,9987	0,9994	0,0856	0,0424	0,0178	0,0072	0,0034	0,0013	0,0006
shus.001524	0	0	2	16	51	152	449	1018	9134	9588	9841	9907	9954	9973	9989	10000	pct6	A	N50	shus.0015	Medium	2	300	NonOutlier	2	-6.55	firthTrim0.1Fjernet0	0	2,00E-04	0,0016	0,0051	0,0152	0,0449	0,1018	0,9134	0,9588	0,9841	0,9907	0,9954	0,9973	0,9989	0,0866	0,0412	0,0159	0,0093	0,0046	0,0027	0,0011
shus.001624	0	1	5	17	45	141	424	975	9117	9574	9819	9911	9961	9979	9988	10000	pct6	A	N50	shus.0016	Medium	2	300	NonOutlier	2	-6.55	firthTrim0.1Fjernet0	1,00E-04	5,00E-04	0,0017	0,0045	0,0141	0,0424	0,0975	0,9117	0,9574	0,9819	0,9911	0,9961	0,9979	0,9988	0,0883	0,0426	0,0181	0,0089	0,0039	0,0021	0,0012
shus.001724	0	2	6	21	55	139	453	995	9150	9588	9831	9904	9952	9978	9987	10000	pct6	A	N50	shus.0017	Medium	2	300	NonOutlier	2	-6.55	firthTrim0.1Fjernet0	2,00E-04	6,00E-04	0,0021	0,0055	0,0139	0,0453	0,0995	0,915	0,9588	0,9831	0,9904	0,9952	0,9978	0,9987	0,085	0,0412	0,0169	0,0096	0,0048	0,0022	0,0013
shus.001824	0	0	3	16	57	138	457	1032	9123	9547	9816	9907	9947	9981	9993	10000	pct6	A	N50	shus.0018	Medium	2	300	NonOutlier	2	-6.55	firthTrim0.1Fjernet0	0	3,00E-04	0,0016	0,0057	0,0138	0,0457	0,1032	0,9123	0,9547	0,9816	0,9907	0,9947	0,9981	0,9993	0,0877	0,0453	0,0184	0,0093	0,0053	0,0019	0,0007
shus.001924	0	1	4	15	50	145	469	1024	9196	9593	9835	9926	9976	9988	9992	10000	pct6	A	N50	shus.0019	Medium	2	300	NonOutlier	2	-6.55	firthTrim0.1Fjernet0	1,00E-04	4,00E-04	0,0015	0,005	0,0145	0,0469	0,1024	0,9196	0,9593	0,9835	0,9926	0,9976	0,9988	0,9992	0,0804	0,0407	0,0165	0,0074	0,0024	0,0012	0,0008
shus.002024	0	0	0	0	0	0	0	151	8506	9032	9415	9562	9647	9695	9711	9730	pct6	A	N50	shus.0020	Small	3	60	NonOutlier	2	-6.55	firthTrim0.1Fjernet0	0	0	0	0	0	0	0,015519013	0,874203494	0,928263104	0,967625899	0,982733813	0,991469681	0,996402878	0,998047276	0,125796506	0,071736896	0,032374101	0,017266187	0,008530319	0,003597122	0,001952724
shus.00216	0	0	0	0	0	0	0	141	8516	9091	9462	9598	9660	9713	9736	9768	pct6	A	N50	shus.0021	Small	3	60	NonOutlier	2	-6.55	firthTrim0.1Fjernet0	0	0	0	0	0	0	0,014434889	0,871826372	0,930692056	0,968673219	0,982596233	0,988943489	0,994369369	0,996723997	0,128173628	0,069307944	0,031326781	0,017403767	0,011056511	0,005630631	0,003276003
shus.00226	0	0	0	0	0	0	0	154	8539	9082	9452	9592	9673	9721	9741	9758	pct6	A	N50	shus.0022	Small	3	60	NonOutlier	2	-6.55	firthTrim0.1Fjernet0	0	0	0	0	0	0	0,015781923	0,87507686	0,930723509	0,968641115	0,982988317	0,991289199	0,996208239	0,99825784	0,12492314	0,069276491	0,031358885	0,017011683	0,008710801	0,003791761	0,00174216
shus.00236	0	0	0	0	0	0	0	147	8547	9092	9448	9587	9665	9720	9737	9759	pct6	A	N50	shus.0023	Small	3	60	NonOutlier	2	-6.55	firthTrim0.1Fjernet0	0	0	0	0	0	0	0,015063019	0,875806947	0,931652833	0,968131981	0,982375243	0,990367866	0,996003689	0,997745671	0,124193053	0,068347167	0,031868019	0,017624757	0,009632134	0,003996311	0,002254329
shus.00246	0	0	0	0	0	0	0	142	8632	9099	9434	9571	9653	9703	9720	9755	pct6	A	N50	shus.0024	Small	3	60	NonOutlier	2	-6.55	firthTrim0.1Fjernet0	0	0	0	0	0	0	0,014556638	0,884879549	0,932752435	0,967093798	0,981137878	0,989543824	0,9946694	0,996412096	0,115120451	0,067247565	0,032906202	0,018862122	0,010456176	0,0053306	0,003587904
shus.00256	0	0	0	0	0	0	0	158	8616	9140	9479	9613	9681	9727	9741	9760	pct6	A	N50	shus.0025	Small	3	60	NonOutlier	2	-6.55	firthTrim0.1Fjernet0	0	0	0	0	0	0	0,016188525	0,882786885	0,93647541	0,971209016	0,984938525	0,991905738	0,996618852	0,998053279	0,117213115	0,06352459	0,028790984	0,015061475	0,008094262	0,003381148	0,001946721
shus.00266	0	0	0	0	0	0	0	166	8543	9121	9452	9591	9659	9707	9722	9759	pct6	A	N50	shus.0026	Small	3	60	NonOutlier	2	-6.55	firthTrim0.1Fjernet0	0	0	0	0	0	0	0,01700994	0,875397069	0,934624449	0,968541859	0,982785121	0,989753048	0,994671585	0,996208628	0,124602931	0,065375551	0,031458141	0,017214879	0,010246952	0,005328415	0,003791372
shus.00276	0	0	0	0	0	0	0	145	8585	9080	9420	9559	9624	9690	9716	9745	pct6	A	N50	shus.0027	Small	3	60	NonOutlier	2	-6.55	firthTrim0.1Fjernet0	0	0	0	0	0	0	0,014879425	0,880964597	0,931759877	0,966649564	0,980913289	0,987583376	0,99435608	0,997024115	0,119035403	0,068240123	0,033350436	0,019086711	0,012416624	0,00564392	0,002975885
shus.00286	0	0	0	0	0	0	0	161	8507	9057	9431	9579	9663	9716	9738	9759	pct6	A	N50	shus.0028	Small	3	60	NonOutlier	2	-6.55	firthTrim0.1Fjernet0	0	0	0	0	0	0	0,016497592	0,871708167	0,9280664	0,966389999	0,981555487	0,990162927	0,995593811	0,99784814	0,128291833	0,0719336	0,033610001	0,018444513	0,009837073	0,004406189	0,00215186
shus.00296	0	0	0	0	0	0	0	156	8505	9062	9426	9572	9648	9698	9718	9749	pct6	A	N50	shus.0029	Small	3	60	NonOutlier	2	-6.55	firthTrim0.1Fjernet0	0	0	0	0	0	0	0,016001641	0,872397169	0,929531234	0,966868397	0,981844292	0,989639963	0,994768694	0,996820187	0,127602831	0,070468766	0,033131603	0,018155708	0,010360037	0,005231306	0,003179813
shus.00306	0	0	0	0	0	0	0	149	8489	9068	9448	9587	9648	9710	9727	9750	pct6	A	N50	shus.0030	Small	3	60	NonOutlier	2	-6.55	firthTrim0.1Fjernet0	0	0	0	0	0	0	0,015282051	0,870666667	0,930051282	0,969025641	0,983282051	0,989538462	0,995897436	0,997641026	0,129333333	0,069948718	0,030974359	0,016717949	0,010461538	0,004102564	0,002358974
shus.00316	0	0	0	0	0	0	0	157	8519	9102	9464	9598	9680	9740	9755	9783	pct6	A	N50	shus.0031	Small	3	60	NonOutlier	2	-6.55	firthTrim0.1Fjernet0	0	0	0	0	0	0	0,016048247	0,870796279	0,930389451	0,967392415	0,981089645	0,989471532	0,99560462	0,997137892	0,129203721	0,069610549	0,032607585	0,018910355	0,010528468	0,00439538	0,002862108
shus.00326	0	0	0	0	0	0	0	181	8535	9100	9451	9576	9662	9714	9734	9758	pct6	A	N50	shus.0032	Small	3	60	NonOutlier	2	-6.55	firthTrim0.1Fjernet0	0	0	0	0	0	0	0,018548883	0,87466694	0,932568149	0,968538635	0,981348637	0,990161918	0,995490879	0,99754048	0,12533306	0,067431851	0,031461365	0,018651363	0,009838082	0,004509121	0,00245952
shus.00336	0	0	0	0	0	0	0	168	8610	9137	9475	9603	9670	9717	9744	9771	pct6	A	N50	shus.0033	Small	3	60	NonOutlier	2	-6.55	firthTrim0.1Fjernet0	0	0	0	0	0	0	0,017193737	0,881178999	0,935114113	0,969706274	0,982806263	0,989663289	0,994473442	0,997236721	0,118821001	0,064885887	0,030293726	0,017193737	0,010336711	0,005526558	0,002763279
shus.00346	0	0	0	0	0	0	0	131	8460	9028	9412	9561	9650	9691	9721	9748	pct6	A	N50	shus.0034	Small	3	60	NonOutlier	2	-6.55	firthTrim0.1Fjernet0	0	0	0	0	0	0	0,013438654	0,867870332	0,926138695	0,965531391	0,980816578	0,989946656	0,994152647	0,997230201	0,132129668	0,073861305	0,034468609	0,019183422	0,010053344	0,005847353	0,002769799
shus.00356	0	0	0	0	0	0	0	158	8554	9104	9460	9590	9658	9714	9733	9763	pct6	A	N50	shus.0035	Small	3	60	NonOutlier	2	-6.55	firthTrim0.1Fjernet0	0	0	0	0	0	0	0,01618355	0,876165113	0,932500256	0,968964458	0,982280037	0,989245109	0,994981051	0,996927174	0,123834887	0,067499744	0,031035542	0,017719963	0,010754891	0,005018949	0,003072826
shus.00366	0	0	0	0	0	0	0	171	8511	9060	9419	9554	9629	9684	9714	9746	pct6	A	N50	shus.0036	Small	3	60	NonOutlier	2	-6.55	firthTrim0.1Fjernet0	0	0	0	0	0	0	0,01754566	0,873281346	0,929612149	0,966447773	0,98029961	0,987995075	0,993638416	0,996716602	0,126718654	0,070387851	0,033552227	0,01970039	0,012004925	0,006361584	0,003283398
shus.00376	0	0	0	0	0	0	0	162	8575	9117	9449	9581	9667	9716	9736	9760	pct6	A	N50	shus.0037	Small	3	60	NonOutlier	2	-6.55	firthTrim0.1Fjernet0	0	0	0	0	0	0	0,016598361	0,878586066	0,934118852	0,968135246	0,981659836	0,990471311	0,995491803	0,997540984	0,121413934	0,065881148	0,031864754	0,018340164	0,009528689	0,004508197	0,002459016
shus.00386	0	0	0	0	0	0	0	150	8549	9086	9432	9586	9659	9721	9754	9780	pct6	A	N50	shus.0038	Small	3	60	NonOutlier	2	-6.55	firthTrim0.1Fjernet0	0	0	0	0	0	0	0,015337423	0,874130879	0,929038855	0,964417178	0,980163599	0,987627812	0,99396728	0,997341513	0,125869121	0,070961145	0,035582822	0,019836401	0,012372188	0,00603272	0,002658487
shus.00396	0	0	0	0	0	0	0	152	8496	9066	9445	9592	9653	9713	9727	9759	pct6	A	N50	shus.0039	Small	3	60	NonOutlier	2	-6.55	firthTrim0.1Fjernet0	0	0	0	0	0	0	0,015575366	0,870581002	0,928988626	0,967824572	0,982887591	0,989138231	0,995286402	0,996720976	0,129418998	0,071011374	0,032175428	0,017112409	0,010861769	0,004713598	0,003279024
shus.00406	0	0	0	0	0	0	0	154	8543	9107	9473	9605	9678	9723	9743	9776	pct6	A	N50	shus.0040	Small	3	60	NonOutlier	2	-6.55	firthTrim0.1Fjernet0	0	0	0	0	0	0	0,015752864	0,873874795	0,931567103	0,969005728	0,982508183	0,98997545	0,99457856	0,996624386	0,126125205	0,068432897	0,030994272	0,017491817	0,01002455	0,00542144	0,003375614
shus.00416	0	0	0	0	0	0	0	149	8562	9098	9440	9580	9640	9688	9714	9739	pct6	A	N50	shus.0041	Small	3	60	NonOutlier	2	-6.55	firthTrim0.1Fjernet0	0	0	0	0	0	0	0,015299312	0,879145703	0,934182154	0,969298696	0,983673888	0,989834685	0,994763323	0,997433001	0,120854297	0,065817846	0,030701304	0,016326112	0,010165315	0,005236677	0,002566999
shus.00426	0	0	0	0	0	0	0	141	8606	9116	9475	9586	9680	9734	9752	9779	pct6	A	N50	shus.0042	Small	3	60	NonOutlier	2	-6.55	firthTrim0.1Fjernet0	0	0	0	0	0	0	0,014418652	0,880049085	0,932201657	0,968912977	0,980263831	0,989876265	0,995398302	0,997238981	0,119950915	0,067798343	0,031087023	0,019736169	0,010123735	0,004601698	0,002761019
shus.00436	0	0	0	0	0	0	0	144	8565	9084	9428	9565	9638	9692	9719	9762	pct6	A	N50	shus.0043	Small	3	60	NonOutlier	2	-6.55	firthTrim0.1Fjernet0	0	0	0	0	0	0	0,014751076	0,877381684	0,930547019	0,9657857	0,979819709	0,987297685	0,992829338	0,995595165	0,122618316	0,069452981	0,0342143	0,020180291	0,012702315	0,007170662	0,004404835
shus.00446	0	0	0	0	0	0	0	145	8508	9064	9460	9578	9657	9708	9730	9762	pct6	A	N50	shus.0044	Small	3	60	NonOutlier	2	-6.55	firthTrim0.1Fjernet0	0	0	0	0	0	0	0,014853514	0,871542717	0,928498259	0,969063716	0,981151403	0,989244007	0,994468347	0,996721983	0,128457283	0,071501741	0,030936284	0,018848597	0,010755993	0,005531653	0,003278017
shus.00456	0	0	0	0	0	0	0	152	8590	9126	9473	9603	9671	9717	9736	9763	pct6	A	N50	shus.0045	Small	3	60	NonOutlier	2	-6.55	firthTrim0.1Fjernet0	0	0	0	0	0	0	0,015568985	0,879852504	0,934753662	0,970296016	0,983611595	0,990576667	0,995288334	0,997234457	0,120147496	0,065246338	0,029703984	0,016388405	0,009423333	0,004711666	0,002765543
shus.00466	0	0	0	0	0	0	0	146	8498	9081	9430	9581	9660	9706	9726	9760	pct6	A	N50	shus.0046	Small	3	60	NonOutlier	2	-6.55	firthTrim0.1Fjernet0	0	0	0	0	0	0	0,014959016	0,870696721	0,930430328	0,966188525	0,981659836	0,989754098	0,994467213	0,996516393	0,129303279	0,069569672	0,033811475	0,018340164	0,010245902	0,005532787	0,003483607
shus.00476	0	0	0	0	0	0	0	127	8574	9142	9482	9605	9673	9727	9749	9784	pct6	A	N50	shus.0047	Small	3	60	NonOutlier	2	-6.55	firthTrim0.1Fjernet0	0	0	0	0	0	0	0,012980376	0,8763287	0,934382666	0,969133279	0,981704824	0,988654947	0,994174162	0,996422731	0,1236713	0,065617334	0,030866721	0,018295176	0,011345053	0,005825838	0,003577269
shus.00486	0	0	0	0	0	0	0	144	8510	9112	9443	9583	9659	9703	9725	9757	pct6	A	N50	shus.0048	Small	3	60	NonOutlier	2	-6.55	firthTrim0.1Fjernet0	0	0	0	0	0	0	0,014758635	0,872194322	0,933893615	0,967817977	0,98216665	0,989955929	0,994465512	0,996720303	0,127805678	0,066106385	0,032182023	0,01783335	0,010044071	0,005534488	0,003279697
shus.00496	0	0	0	0	0	0	0	154	8578	9091	9458	9580	9647	9706	9736	9763	pct6	A	N50	shus.0049	Small	3	60	NonOutlier	2	-6.55	firthTrim0.1Fjernet0	0	0	0	0	0	0	0,01577384	0,878623374	0,931168698	0,968759603	0,981255762	0,988118406	0,994161631	0,997234457	0,121376626	0,068831302	0,031240397	0,018744238	0,011881594	0,005838369	0,002765543
shus.00506	0	0	0	0	0	0	0	139	8485	9042	9404	9556	9640	9688	9708	9741	pct6	A	N50	shus.0050	Small	3	60	NonOutlier	2	-6.55	firthTrim0.1Fjernet0	0	0	0	0	0	0	0,014269582	0,871060466	0,928241454	0,965403963	0,98100811	0,989631455	0,99455908	0,996612257	0,128939534	0,071758546	0,034596037	0,01899189	0,010368545	0,00544092	0,003387743
shus.000143	0	8	17	40	109	238	596	1224	9352	9674	9886	9943	9972	9987	9992	10000	pct6	A	N50	shus.0001	Large	1	500	NonOutlier	2	-6.55	firthTrim0.25Fjernet0	8,00E-04	0,0017	0,004	0,0109	0,0238	0,0596	0,1224	0,9352	0,9674	0,9886	0,9943	0,9972	0,9987	0,9992	0,0648	0,0326	0,0114	0,0057	0,0028	0,0013	0,0008
shus.000243	0	5	11	38	89	220	589	1186	9350	9694	9880	9933	9970	9987	9997	10000	pct6	A	N50	shus.0002	Large	1	500	NonOutlier	2	-6.55	firthTrim0.25Fjernet0	5,00E-04	0,0011	0,0038	0,0089	0,022	0,0589	0,1186	0,935	0,9694	0,988	0,9933	0,997	0,9987	0,9997	0,065	0,0306	0,012	0,0067	0,003	0,0013	0,0003
shus.000343	0	2	10	40	80	211	585	1210	9340	9680	9897	9950	9970	9989	9997	10000	pct6	A	N50	shus.0003	Large	1	500	NonOutlier	2	-6.55	firthTrim0.25Fjernet0	2,00E-04	0,001	0,004	0,008	0,0211	0,0585	0,121	0,934	0,968	0,9897	0,995	0,997	0,9989	0,9997	0,066	0,032	0,0103	0,005	0,003	0,0011	0,0003
shus.000443	0	4	18	50	102	241	618	1258	9357	9693	9883	9935	9962	9987	9996	10000	pct6	A	N50	shus.0004	Large	1	500	NonOutlier	2	-6.55	firthTrim0.25Fjernet0	4,00E-04	0,0018	0,005	0,0102	0,0241	0,0618	0,1258	0,9357	0,9693	0,9883	0,9935	0,9962	0,9987	0,9996	0,0643	0,0307	0,0117	0,0065	0,0038	0,0013	0,0004
shus.000543	0	5	17	46	96	203	553	1161	9335	9700	9890	9950	9980	9989	9993	10000	pct6	A	N50	shus.0005	Large	1	500	NonOutlier	2	-6.55	firthTrim0.25Fjernet0	5,00E-04	0,0017	0,0046	0,0096	0,0203	0,0553	0,1161	0,9335	0,97	0,989	0,995	0,998	0,9989	0,9993	0,0665	0,03	0,011	0,005	0,002	0,0011	0,0007
shus.000643	0	0	4	20	58	165	495	1029	9178	9582	9826	9914	9954	9977	9990	10000	pct6	A	N50	shus.0006	Medium	2	300	NonOutlier	2	-6.55	firthTrim0.25Fjernet0	0	4,00E-04	0,002	0,0058	0,0165	0,0495	0,1029	0,9178	0,9582	0,9826	0,9914	0,9954	0,9977	0,999	0,0822	0,0418	0,0174	0,0086	0,0046	0,0023	0,001
shus.000743	0	1	8	28	55	147	475	1060	9215	9626	9852	9927	9957	9981	9991	10000	pct6	A	N50	shus.0007	Medium	2	300	NonOutlier	2	-6.55	firthTrim0.25Fjernet0	1,00E-04	8,00E-04	0,0028	0,0055	0,0147	0,0475	0,106	0,9215	0,9626	0,9852	0,9927	0,9957	0,9981	0,9991	0,0785	0,0374	0,0148	0,0073	0,0043	0,0019	0,0009
shus.000843	0	4	12	31	65	158	469	1023	9221	9610	9849	9918	9961	9986	9992	10000	pct6	A	N50	shus.0008	Medium	2	300	NonOutlier	2	-6.55	firthTrim0.25Fjernet0	4,00E-04	0,0012	0,0031	0,0065	0,0158	0,0469	0,1023	0,9221	0,961	0,9849	0,9918	0,9961	0,9986	0,9992	0,0779	0,039	0,0151	0,0082	0,0039	0,0014	0,0008
shus.000943	0	1	5	20	54	154	474	1048	9252	9624	9853	9924	9949	9978	9991	10000	pct6	A	N50	shus.0009	Medium	2	300	NonOutlier	2	-6.55	firthTrim0.25Fjernet0	1,00E-04	5,00E-04	0,002	0,0054	0,0154	0,0474	0,1048	0,9252	0,9624	0,9853	0,9924	0,9949	0,9978	0,9991	0,0748	0,0376	0,0147	0,0076	0,0051	0,0022	0,0009
shus.001043	0	0	3	21	56	157	457	983	9261	9632	9844	9915	9948	9973	9988	10000	pct6	A	N50	shus.0010	Medium	2	300	NonOutlier	2	-6.55	firthTrim0.25Fjernet0	0	3,00E-04	0,0021	0,0056	0,0157	0,0457	0,0983	0,9261	0,9632	0,9844	0,9915	0,9948	0,9973	0,9988	0,0739	0,0368	0,0156	0,0085	0,0052	0,0027	0,0012
shus.001125	0	1	7	24	59	145	477	1051	9220	9622	9844	9922	9964	9988	9992	10000	pct6	A	N50	shus.0011	Medium	2	300	NonOutlier	2	-6.55	firthTrim0.25Fjernet0	1,00E-04	7,00E-04	0,0024	0,0059	0,0145	0,0477	0,1051	0,922	0,9622	0,9844	0,9922	0,9964	0,9988	0,9992	0,078	0,0378	0,0156	0,0078	0,0036	0,0012	0,0008
shus.001225	0	0	5	19	69	157	495	1100	9187	9597	9831	9923	9956	9984	9991	10000	pct6	A	N50	shus.0012	Medium	2	300	NonOutlier	2	-6.55	firthTrim0.25Fjernet0	0	5,00E-04	0,0019	0,0069	0,0157	0,0495	0,11	0,9187	0,9597	0,9831	0,9923	0,9956	0,9984	0,9991	0,0813	0,0403	0,0169	0,0077	0,0044	0,0016	0,0009
shus.001325	0	1	4	16	59	168	508	1057	9233	9627	9846	9932	9970	9978	9992	10000	pct6	A	N50	shus.0013	Medium	2	300	NonOutlier	2	-6.55	firthTrim0.25Fjernet0	1,00E-04	4,00E-04	0,0016	0,0059	0,0168	0,0508	0,1057	0,9233	0,9627	0,9846	0,9932	0,997	0,9978	0,9992	0,0767	0,0373	0,0154	0,0068	0,003	0,0022	0,0008
shus.001425	0	2	4	17	60	136	467	1043	9206	9606	9836	9935	9965	9991	9993	10000	pct6	A	N50	shus.0014	Medium	2	300	NonOutlier	2	-6.55	firthTrim0.25Fjernet0	2,00E-04	4,00E-04	0,0017	0,006	0,0136	0,0467	0,1043	0,9206	0,9606	0,9836	0,9935	0,9965	0,9991	0,9993	0,0794	0,0394	0,0164	0,0065	0,0035	0,0009	0,0007
shus.001525	0	0	2	15	62	163	473	1043	9204	9625	9841	9915	9953	9978	9991	10000	pct6	A	N50	shus.0015	Medium	2	300	NonOutlier	2	-6.55	firthTrim0.25Fjernet0	0	2,00E-04	0,0015	0,0062	0,0163	0,0473	0,1043	0,9204	0,9625	0,9841	0,9915	0,9953	0,9978	0,9991	0,0796	0,0375	0,0159	0,0085	0,0047	0,0022	0,0009
shus.001625	0	1	4	16	52	150	460	994	9170	9595	9835	9921	9964	9979	9987	10000	pct6	A	N50	shus.0016	Medium	2	300	NonOutlier	2	-6.55	firthTrim0.25Fjernet0	1,00E-04	4,00E-04	0,0016	0,0052	0,015	0,046	0,0994	0,917	0,9595	0,9835	0,9921	0,9964	0,9979	0,9987	0,083	0,0405	0,0165	0,0079	0,0036	0,0021	0,0013
shus.001725	0	2	7	24	60	151	473	1023	9222	9614	9840	9920	9962	9979	9988	10000	pct6	A	N50	shus.0017	Medium	2	300	NonOutlier	2	-6.55	firthTrim0.25Fjernet0	2,00E-04	7,00E-04	0,0024	0,006	0,0151	0,0473	0,1023	0,9222	0,9614	0,984	0,992	0,9962	0,9979	0,9988	0,0778	0,0386	0,016	0,008	0,0038	0,0021	0,0012
shus.001825	0	0	3	21	63	157	485	1060	9180	9571	9834	9910	9952	9981	9994	10000	pct6	A	N50	shus.0018	Medium	2	300	NonOutlier	2	-6.55	firthTrim0.25Fjernet0	0	3,00E-04	0,0021	0,0063	0,0157	0,0485	0,106	0,918	0,9571	0,9834	0,991	0,9952	0,9981	0,9994	0,082	0,0429	0,0166	0,009	0,0048	0,0019	0,0006
shus.001925	0	1	7	18	56	163	500	1076	9245	9627	9845	9930	9977	9988	9991	10000	pct6	A	N50	shus.0019	Medium	2	300	NonOutlier	2	-6.55	firthTrim0.25Fjernet0	1,00E-04	7,00E-04	0,0018	0,0056	0,0163	0,05	0,1076	0,9245	0,9627	0,9845	0,993	0,9977	0,9988	0,9991	0,0755	0,0373	0,0155	0,007	0,0023	0,0012	0,0009
shus.002025	0	0	0	0	0	0	0	176	8514	9035	9411	9566	9644	9694	9712	9730	pct6	A	N50	shus.0020	Small	3	60	NonOutlier	2	-6.55	firthTrim0.25Fjernet0	0	0	0	0	0	0	0,018088386	0,875025694	0,928571429	0,9672148	0,983144913	0,991161357	0,996300103	0,998150051	0,124974306	0,071428571	0,0327852	0,016855087	0,008838643	0,003699897	0,001849949
shus.00217	0	0	0	0	0	0	0	173	8539	9095	9468	9596	9665	9716	9736	9768	pct6	A	N50	shus.0021	Small	3	60	NonOutlier	2	-6.55	firthTrim0.25Fjernet0	0	0	0	0	0	0	0,017710893	0,874180999	0,931101556	0,969287469	0,982391482	0,989455364	0,994676495	0,996723997	0,125819001	0,068898444	0,030712531	0,017608518	0,010544636	0,005323505	0,003276003
shus.00227	0	0	0	0	0	0	0	173	8537	9077	9461	9591	9671	9724	9741	9758	pct6	A	N50	shus.0022	Small	3	60	NonOutlier	2	-6.55	firthTrim0.25Fjernet0	0	0	0	0	0	0	0,017729043	0,8748719	0,930211109	0,969563435	0,982885837	0,991084239	0,996515679	0,99825784	0,1251281	0,069788891	0,030436565	0,017114163	0,008915761	0,003484321	0,00174216
shus.00237	0	0	0	0	0	0	0	169	8549	9105	9452	9589	9662	9721	9737	9759	pct6	A	N50	shus.0023	Small	3	60	NonOutlier	2	-6.55	firthTrim0.25Fjernet0	0	0	0	0	0	0	0,017317348	0,876011886	0,932984937	0,968541859	0,982580182	0,990060457	0,996106158	0,997745671	0,123988114	0,067015063	0,031458141	0,017419818	0,009939543	0,003893842	0,002254329
shus.00247	0	0	0	0	0	0	0	165	8649	9102	9443	9574	9658	9707	9722	9755	pct6	A	N50	shus.0024	Small	3	60	NonOutlier	2	-6.55	firthTrim0.25Fjernet0	0	0	0	0	0	0	0,016914403	0,886622245	0,933059969	0,968016402	0,981445413	0,990056381	0,995079446	0,996617119	0,113377755	0,066940031	0,031983598	0,018554587	0,009943619	0,004920554	0,003382881
shus.00257	0	0	0	0	0	0	0	182	8631	9152	9484	9613	9680	9725	9741	9760	pct6	A	N50	shus.0025	Small	3	60	NonOutlier	2	-6.55	firthTrim0.25Fjernet0	0	0	0	0	0	0	0,018647541	0,88432377	0,937704918	0,971721311	0,984938525	0,991803279	0,996413934	0,998053279	0,11567623	0,062295082	0,028278689	0,015061475	0,008196721	0,003586066	0,001946721
shus.00267	0	0	0	0	0	0	0	190	8564	9124	9452	9594	9661	9705	9725	9759	pct6	A	N50	shus.0026	Small	3	60	NonOutlier	2	-6.55	firthTrim0.25Fjernet0	0	0	0	0	0	0	0,019469208	0,877548929	0,934931858	0,968541859	0,98309253	0,989957987	0,994466646	0,996516036	0,122451071	0,065068142	0,031458141	0,01690747	0,010042013	0,005533354	0,003483964
shus.00277	0	0	0	0	0	0	0	157	8590	9085	9432	9567	9624	9689	9713	9745	pct6	A	N50	shus.0027	Small	3	60	NonOutlier	2	-6.55	firthTrim0.25Fjernet0	0	0	0	0	0	0	0,016110826	0,881477681	0,93227296	0,967880965	0,981734223	0,987583376	0,994253463	0,996716265	0,118522319	0,06772704	0,032119035	0,018265777	0,012416624	0,005746537	0,003283735
shus.00287	0	0	0	0	0	0	0	178	8518	9069	9432	9581	9663	9715	9741	9759	pct6	A	N50	shus.0028	Small	3	60	NonOutlier	2	-6.55	firthTrim0.25Fjernet0	0	0	0	0	0	0	0,018239574	0,872835331	0,929296034	0,966492468	0,981760426	0,990162927	0,995491341	0,998155549	0,127164669	0,070703966	0,033507532	0,018239574	0,009837073	0,004508659	0,001844451
shus.00297	0	0	0	0	0	0	0	166	8515	9078	9433	9568	9650	9700	9717	9749	pct6	A	N50	shus.0029	Small	3	60	NonOutlier	2	-6.55	firthTrim0.25Fjernet0	0	0	0	0	0	0	0,017027387	0,873422915	0,931172428	0,967586419	0,981433993	0,989845112	0,994973843	0,996717612	0,126577085	0,068827572	0,032413581	0,018566007	0,010154888	0,005026157	0,003282388
shus.00307	0	0	0	0	0	0	0	168	8490	9067	9451	9587	9651	9707	9728	9750	pct6	A	N50	shus.0030	Small	3	60	NonOutlier	2	-6.55	firthTrim0.25Fjernet0	0	0	0	0	0	0	0,017230769	0,870769231	0,929948718	0,969333333	0,983282051	0,989846154	0,995589744	0,99774359	0,129230769	0,070051282	0,030666667	0,016717949	0,010153846	0,004410256	0,00225641
shus.00317	0	0	0	0	0	0	0	174	8521	9112	9464	9606	9676	9741	9754	9783	pct6	A	N50	shus.0031	Small	3	60	NonOutlier	2	-6.55	firthTrim0.25Fjernet0	0	0	0	0	0	0	0,017785955	0,871000716	0,931411632	0,967392415	0,98190739	0,98906266	0,995706838	0,997035674	0,128999284	0,068588368	0,032607585	0,01809261	0,01093734	0,004293162	0,002964326
shus.00327	0	0	0	0	0	0	0	207	8547	9094	9449	9575	9658	9715	9733	9758	pct6	A	N50	shus.0032	Small	3	60	NonOutlier	2	-6.55	firthTrim0.25Fjernet0	0	0	0	0	0	0	0,021213363	0,8758967	0,931953269	0,968333675	0,981246157	0,989751998	0,995593359	0,997438	0,1241033	0,068046731	0,031666325	0,018753843	0,010248002	0,004406641	0,002562
shus.00337	0	0	0	0	0	0	0	186	8610	9151	9481	9604	9668	9722	9745	9771	pct6	A	N50	shus.0033	Small	3	60	NonOutlier	2	-6.55	firthTrim0.25Fjernet0	0	0	0	0	0	0	0,019035923	0,881178999	0,936546925	0,970320336	0,982908607	0,989458602	0,99498516	0,997339065	0,118821001	0,063453075	0,029679664	0,017091393	0,010541398	0,00501484	0,002660935
shus.00347	0	0	0	0	0	0	0	157	8460	9034	9415	9558	9651	9693	9719	9748	pct6	A	N50	shus.0034	Small	3	60	NonOutlier	2	-6.55	firthTrim0.25Fjernet0	0	0	0	0	0	0	0,016105868	0,867870332	0,926754206	0,965839146	0,980508822	0,990049241	0,994357817	0,997025031	0,132129668	0,073245794	0,034160854	0,019491178	0,009950759	0,005642183	0,002974969
shus.00357	0	0	0	0	0	0	0	178	8570	9109	9459	9591	9661	9715	9734	9763	pct6	A	N50	shus.0035	Small	3	60	NonOutlier	2	-6.55	firthTrim0.25Fjernet0	0	0	0	0	0	0	0,018232101	0,877803954	0,933012394	0,96886203	0,982382464	0,989552392	0,995083478	0,997029602	0,122196046	0,066987606	0,03113797	0,017617536	0,010447608	0,004916522	0,002970398
shus.00367	0	0	0	0	0	0	0	192	8523	9068	9428	9557	9639	9689	9716	9746	pct6	A	N50	shus.0036	Small	3	60	NonOutlier	2	-6.55	firthTrim0.25Fjernet0	0	0	0	0	0	0	0,01970039	0,874512621	0,930432998	0,967371229	0,980607429	0,989021137	0,994151447	0,996921814	0,125487379	0,069567002	0,032628771	0,019392571	0,010978863	0,005848553	0,003078186
shus.00377	0	0	0	0	0	0	0	179	8588	9118	9447	9585	9675	9714	9737	9760	pct6	A	N50	shus.0037	Small	3	60	NonOutlier	2	-6.55	firthTrim0.25Fjernet0	0	0	0	0	0	0	0,018340164	0,879918033	0,934221311	0,967930328	0,982069672	0,991290984	0,995286885	0,997643443	0,120081967	0,065778689	0,032069672	0,017930328	0,008709016	0,004713115	0,002356557
shus.00387	0	0	0	0	0	0	0	176	8563	9095	9436	9587	9662	9720	9753	9780	pct6	A	N50	shus.0038	Small	3	60	NonOutlier	2	-6.55	firthTrim0.25Fjernet0	0	0	0	0	0	0	0,01799591	0,875562372	0,9299591	0,964826176	0,980265849	0,98793456	0,993865031	0,997239264	0,124437628	0,0700409	0,035173824	0,019734151	0,01206544	0,006134969	0,002760736
shus.00397	0	0	0	0	0	0	0	175	8506	9085	9453	9591	9654	9712	9726	9759	pct6	A	N50	shus.0039	Small	3	60	NonOutlier	2	-6.55	firthTrim0.25Fjernet0	0	0	0	0	0	0	0,017932165	0,871605697	0,930935547	0,968644328	0,982785121	0,989240701	0,995183933	0,996618506	0,128394303	0,069064453	0,031355672	0,017214879	0,010759299	0,004816067	0,003381494
shus.00407	0	0	0	0	0	0	0	173	8555	9116	9475	9609	9676	9726	9745	9776	pct6	A	N50	shus.0040	Small	3	60	NonOutlier	2	-6.55	firthTrim0.25Fjernet0	0	0	0	0	0	0	0,017696399	0,875102291	0,932487725	0,969210311	0,982917349	0,989770867	0,994885434	0,996828969	0,124897709	0,067512275	0,030789689	0,017082651	0,010229133	0,005114566	0,003171031
shus.00417	0	0	0	0	0	0	0	181	8566	9114	9449	9586	9641	9685	9715	9739	pct6	A	N50	shus.0041	Small	3	60	NonOutlier	2	-6.55	firthTrim0.25Fjernet0	0	0	0	0	0	0	0,01858507	0,879556423	0,935825033	0,970222815	0,984289968	0,989937365	0,994455283	0,997535681	0,120443577	0,064174967	0,029777185	0,015710032	0,010062635	0,005544717	0,002464319
shus.00427	0	0	0	0	0	0	0	167	8613	9124	9472	9592	9680	9733	9754	9779	pct6	A	N50	shus.0042	Small	3	60	NonOutlier	2	-6.55	firthTrim0.25Fjernet0	0	0	0	0	0	0	0,017077411	0,880764904	0,933019736	0,968606197	0,98087739	0,989876265	0,995296043	0,997443501	0,119235096	0,066980264	0,031393803	0,01912261	0,010123735	0,004703957	0,002556499
shus.00437	0	0	0	0	0	0	0	159	8564	9082	9437	9567	9639	9696	9720	9762	pct6	A	N50	shus.0043	Small	3	60	NonOutlier	2	-6.55	firthTrim0.25Fjernet0	0	0	0	0	0	0	0,016287646	0,877279246	0,930342143	0,966707642	0,980024585	0,987400123	0,99323909	0,995697603	0,122720754	0,069657857	0,033292358	0,019975415	0,012599877	0,00676091	0,004302397
shus.00447	0	0	0	0	0	0	0	168	8523	9072	9453	9579	9660	9710	9729	9762	pct6	A	N50	shus.0044	Small	3	60	NonOutlier	2	-6.55	firthTrim0.25Fjernet0	0	0	0	0	0	0	0,017209588	0,873079287	0,929317763	0,96834665	0,981253841	0,989551321	0,994673223	0,996619545	0,126920713	0,070682237	0,03165335	0,018746159	0,010448679	0,005326777	0,003380455
shus.00457	0	0	0	0	0	0	0	184	8592	9133	9472	9613	9670	9716	9738	9763	pct6	A	N50	shus.0045	Small	3	60	NonOutlier	2	-6.55	firthTrim0.25Fjernet0	0	0	0	0	0	0	0,018846666	0,880057359	0,935470655	0,970193588	0,98463587	0,990474239	0,995185906	0,997439312	0,119942641	0,064529345	0,029806412	0,01536413	0,009525761	0,004814094	0,002560688
shus.00467	0	0	0	0	0	0	0	185	8512	9084	9438	9582	9663	9713	9729	9760	pct6	A	N50	shus.0046	Small	3	60	NonOutlier	2	-6.55	firthTrim0.25Fjernet0	0	0	0	0	0	0	0,018954918	0,872131148	0,930737705	0,967008197	0,981762295	0,990061475	0,995184426	0,99682377	0,127868852	0,069262295	0,032991803	0,018237705	0,009938525	0,004815574	0,00317623
shus.00477	0	0	0	0	0	0	0	149	8582	9142	9491	9607	9677	9727	9749	9784	pct6	A	N50	shus.0047	Small	3	60	NonOutlier	2	-6.55	firthTrim0.25Fjernet0	0	0	0	0	0	0	0,015228945	0,877146361	0,934382666	0,970053148	0,98190924	0,989063778	0,994174162	0,996422731	0,122853639	0,065617334	0,029946852	0,01809076	0,010936222	0,005825838	0,003577269
shus.00487	0	0	0	0	0	0	0	160	8521	9107	9453	9588	9660	9704	9726	9757	pct6	A	N50	shus.0048	Small	3	60	NonOutlier	2	-6.55	firthTrim0.25Fjernet0	0	0	0	0	0	0	0,016398483	0,873321718	0,933381162	0,968842882	0,982679102	0,99005842	0,994568002	0,996822794	0,126678282	0,066618838	0,031157118	0,017320898	0,00994158	0,005431998	0,003177206
shus.00497	0	0	0	0	0	0	0	184	8599	9096	9460	9589	9650	9709	9736	9763	pct6	A	N50	shus.0049	Small	3	60	NonOutlier	2	-6.55	firthTrim0.25Fjernet0	0	0	0	0	0	0	0,018846666	0,880774352	0,931680836	0,968964458	0,982177609	0,988425689	0,994468913	0,997234457	0,119225648	0,068319164	0,031035542	0,017822391	0,011574311	0,005531087	0,002765543
shus.00507	0	0	0	0	0	0	0	154	8482	9044	9416	9564	9643	9691	9708	9741	pct6	A	N50	shus.0050	Small	3	60	NonOutlier	2	-6.55	firthTrim0.25Fjernet0	0	0	0	0	0	0	0,015809465	0,870752489	0,928446771	0,966635869	0,981829381	0,989939431	0,994867057	0,996612257	0,129247511	0,071553229	0,033364131	0,018170619	0,010060569	0,005132943	0,003387743
shus.000144	0	2	4	15	28	74	234	542	8256	9020	9508	9716	9849	9921	9955	10000	pct6	A	N50	shus.0001	Large	1	500	NonOutlier	2	-6.55	glmTrim0Fjernet0	2,00E-04	4,00E-04	0,0015	0,0028	0,0074	0,0234	0,0542	0,8256	0,902	0,9508	0,9716	0,9849	0,9921	0,9955	0,1744	0,098	0,0492	0,0284	0,0151	0,0079	0,0045
shus.000244	0	0	1	12	28	60	228	519	8211	8973	9525	9720	9846	9921	9956	10000	pct6	A	N50	shus.0002	Large	1	500	NonOutlier	2	-6.55	glmTrim0Fjernet0	0	1,00E-04	0,0012	0,0028	0,006	0,0228	0,0519	0,8211	0,8973	0,9525	0,972	0,9846	0,9921	0,9956	0,1789	0,1027	0,0475	0,028	0,0154	0,0079	0,0044
shus.000344	0	1	2	7	23	57	207	500	8264	8986	9499	9716	9859	9930	9957	10000	pct6	A	N50	shus.0003	Large	1	500	NonOutlier	2	-6.55	glmTrim0Fjernet0	1,00E-04	2,00E-04	7,00E-04	0,0023	0,0057	0,0207	0,05	0,8264	0,8986	0,9499	0,9716	0,9859	0,993	0,9957	0,1736	0,1014	0,0501	0,0284	0,0141	0,007	0,0043
shus.000444	0	1	2	11	29	79	233	555	8248	8976	9526	9728	9837	9923	9947	10000	pct6	A	N50	shus.0004	Large	1	500	NonOutlier	2	-6.55	glmTrim0Fjernet0	1,00E-04	2,00E-04	0,0011	0,0029	0,0079	0,0233	0,0555	0,8248	0,8976	0,9526	0,9728	0,9837	0,9923	0,9947	0,1752	0,1024	0,0474	0,0272	0,0163	0,0077	0,0053
shus.000544	0	1	2	14	29	71	206	496	8246	8979	9512	9726	9856	9929	9966	10000	pct6	A	N50	shus.0005	Large	1	500	NonOutlier	2	-6.55	glmTrim0Fjernet0	1,00E-04	2,00E-04	0,0014	0,0029	0,0071	0,0206	0,0496	0,8246	0,8979	0,9512	0,9726	0,9856	0,9929	0,9966	0,1754	0,1021	0,0488	0,0274	0,0144	0,0071	0,0034
shus.000644	0	0	0	5	21	62	255	590	8337	9046	9532	9717	9843	9927	9959	10000	pct6	A	N50	shus.0006	Medium	2	300	NonOutlier	2	-6.55	glmTrim0Fjernet0	0	0	5,00E-04	0,0021	0,0062	0,0255	0,059	0,8337	0,9046	0,9532	0,9717	0,9843	0,9927	0,9959	0,1663	0,0954	0,0468	0,0283	0,0157	0,0073	0,0041
shus.000744	0	0	1	10	28	62	226	584	8362	9054	9570	9759	9869	9934	9959	10000	pct6	A	N50	shus.0007	Medium	2	300	NonOutlier	2	-6.55	glmTrim0Fjernet0	0	1,00E-04	0,001	0,0028	0,0062	0,0226	0,0584	0,8362	0,9054	0,957	0,9759	0,9869	0,9934	0,9959	0,1638	0,0946	0,043	0,0241	0,0131	0,0066	0,0041
shus.000844	0	1	4	15	32	76	231	575	8382	9090	9548	9751	9861	9933	9966	10000	pct6	A	N50	shus.0008	Medium	2	300	NonOutlier	2	-6.55	glmTrim0Fjernet0	1,00E-04	4,00E-04	0,0015	0,0032	0,0076	0,0231	0,0575	0,8382	0,909	0,9548	0,9751	0,9861	0,9933	0,9966	0,1618	0,091	0,0452	0,0249	0,0139	0,0067	0,0034
shus.000944	0	0	1	8	21	65	243	583	8419	9099	9571	9760	9869	9928	9953	10000	pct6	A	N50	shus.0009	Medium	2	300	NonOutlier	2	-6.55	glmTrim0Fjernet0	0	1,00E-04	8,00E-04	0,0021	0,0065	0,0243	0,0583	0,8419	0,9099	0,9571	0,976	0,9869	0,9928	0,9953	0,1581	0,0901	0,0429	0,024	0,0131	0,0072	0,0047
shus.001044	0	0	0	4	22	60	225	566	8437	9136	9581	9755	9849	9927	9952	10000	pct6	A	N50	shus.0010	Medium	2	300	NonOutlier	2	-6.55	glmTrim0Fjernet0	0	0	4,00E-04	0,0022	0,006	0,0225	0,0566	0,8437	0,9136	0,9581	0,9755	0,9849	0,9927	0,9952	0,1563	0,0864	0,0419	0,0245	0,0151	0,0073	0,0048
shus.001126	0	0	1	11	26	62	216	592	8423	9072	9561	9757	9854	9939	9966	10000	pct6	A	N50	shus.0011	Medium	2	300	NonOutlier	2	-6.55	glmTrim0Fjernet0	0	1,00E-04	0,0011	0,0026	0,0062	0,0216	0,0592	0,8423	0,9072	0,9561	0,9757	0,9854	0,9939	0,9966	0,1577	0,0928	0,0439	0,0243	0,0146	0,0061	0,0034
shus.001226	0	0	0	7	20	69	244	604	8353	9048	9551	9739	9845	9936	9966	10000	pct6	A	N50	shus.0012	Medium	2	300	NonOutlier	2	-6.55	glmTrim0Fjernet0	0	0	7,00E-04	0,002	0,0069	0,0244	0,0604	0,8353	0,9048	0,9551	0,9739	0,9845	0,9936	0,9966	0,1647	0,0952	0,0449	0,0261	0,0155	0,0064	0,0034
shus.001326	0	1	1	4	19	67	252	612	8404	9097	9593	9750	9858	9944	9968	10000	pct6	A	N50	shus.0013	Medium	2	300	NonOutlier	2	-6.55	glmTrim0Fjernet0	1,00E-04	1,00E-04	4,00E-04	0,0019	0,0067	0,0252	0,0612	0,8404	0,9097	0,9593	0,975	0,9858	0,9944	0,9968	0,1596	0,0903	0,0407	0,025	0,0142	0,0056	0,0032
shus.001426	0	0	2	6	16	62	226	568	8379	9070	9535	9738	9850	9940	9970	10000	pct6	A	N50	shus.0014	Medium	2	300	NonOutlier	2	-6.55	glmTrim0Fjernet0	0	2,00E-04	6,00E-04	0,0016	0,0062	0,0226	0,0568	0,8379	0,907	0,9535	0,9738	0,985	0,994	0,997	0,1621	0,093	0,0465	0,0262	0,015	0,006	0,003
shus.001526	0	0	0	4	19	63	251	566	8392	9054	9564	9758	9860	9930	9958	10000	pct6	A	N50	shus.0015	Medium	2	300	NonOutlier	2	-6.55	glmTrim0Fjernet0	0	0	4,00E-04	0,0019	0,0063	0,0251	0,0566	0,8392	0,9054	0,9564	0,9758	0,986	0,993	0,9958	0,1608	0,0946	0,0436	0,0242	0,014	0,007	0,0042
shus.001626	0	0	1	8	19	56	228	563	8327	9026	9538	9739	9854	9932	9963	10000	pct6	A	N50	shus.0016	Medium	2	300	NonOutlier	2	-6.55	glmTrim0Fjernet0	0	1,00E-04	8,00E-04	0,0019	0,0056	0,0228	0,0563	0,8327	0,9026	0,9538	0,9739	0,9854	0,9932	0,9963	0,1673	0,0974	0,0462	0,0261	0,0146	0,0068	0,0037
shus.001726	0	0	2	11	24	68	230	561	8393	9063	9569	9761	9856	9927	9958	10000	pct6	A	N50	shus.0017	Medium	2	300	NonOutlier	2	-6.55	glmTrim0Fjernet0	0	2,00E-04	0,0011	0,0024	0,0068	0,023	0,0561	0,8393	0,9063	0,9569	0,9761	0,9856	0,9927	0,9958	0,1607	0,0937	0,0431	0,0239	0,0144	0,0073	0,0042
shus.001826	0	0	0	6	18	69	251	588	8369	9048	9536	9730	9850	9921	9953	10000	pct6	A	N50	shus.0018	Medium	2	300	NonOutlier	2	-6.55	glmTrim0Fjernet0	0	0	6,00E-04	0,0018	0,0069	0,0251	0,0588	0,8369	0,9048	0,9536	0,973	0,985	0,9921	0,9953	0,1631	0,0952	0,0464	0,027	0,015	0,0079	0,0047
shus.001926	0	0	1	7	20	61	247	603	8425	9100	9577	9765	9867	9948	9979	10000	pct6	A	N50	shus.0019	Medium	2	300	NonOutlier	2	-6.55	glmTrim0Fjernet0	0	1,00E-04	7,00E-04	0,002	0,0061	0,0247	0,0603	0,8425	0,91	0,9577	0,9765	0,9867	0,9948	0,9979	0,1575	0,09	0,0423	0,0235	0,0133	0,0052	0,0021
shus.002026	0	0	0	0	0	0	0	318	8407	8950	9350	9520	9615	9680	9701	9730	pct6	A	N50	shus.0020	Small	3	60	NonOutlier	2	-6.55	glmTrim0Fjernet0	0	0	0	0	0	0	0,032682425	0,864028777	0,91983556	0,960945529	0,978417266	0,988180884	0,994861254	0,997019527	0,135971223	0,08016444	0,039054471	0,021582734	0,011819116	0,005138746	0,002980473
shus.00218	0	0	0	0	0	0	0	330	8415	8988	9386	9541	9643	9700	9725	9768	pct6	A	N50	shus.0021	Small	3	60	NonOutlier	2	-6.55	glmTrim0Fjernet0	0	0	0	0	0	0	0,033783784	0,861486486	0,92014742	0,960892711	0,976760852	0,987203112	0,993038493	0,995597871	0,138513514	0,07985258	0,039107289	0,023239148	0,012796888	0,006961507	0,004402129
shus.00228	0	0	0	0	0	0	0	334	8429	8999	9392	9551	9643	9708	9728	9758	pct6	A	N50	shus.0022	Small	3	60	NonOutlier	2	-6.55	glmTrim0Fjernet0	0	0	0	0	0	0	0,034228325	0,863804058	0,922217668	0,962492314	0,978786637	0,988214798	0,994875999	0,9969256	0,136195942	0,077782332	0,037507686	0,021213363	0,011785202	0,005124001	0,0030744
shus.00238	0	0	0	0	0	0	0	318	8452	9017	9391	9546	9634	9702	9729	9759	pct6	A	N50	shus.0023	Small	3	60	NonOutlier	2	-6.55	glmTrim0Fjernet0	0	0	0	0	0	0	0,032585306	0,866072343	0,92396762	0,962291218	0,978173993	0,987191311	0,994159238	0,996925915	0,133927657	0,07603238	0,037708782	0,021826007	0,012808689	0,005840762	0,003074085
shus.00248	0	0	0	0	0	0	0	326	8536	9033	9387	9533	9621	9687	9711	9755	pct6	A	N50	shus.0024	Small	3	60	NonOutlier	2	-6.55	glmTrim0Fjernet0	0	0	0	0	0	0	0,03341876	0,875038442	0,925986674	0,962275756	0,97724244	0,986263455	0,993029216	0,995489493	0,124961558	0,074013326	0,037724244	0,02275756	0,013736545	0,006970784	0,004510507
shus.00258	0	0	0	0	0	0	0	316	8525	9053	9429	9572	9650	9706	9733	9760	pct6	A	N50	shus.0025	Small	3	60	NonOutlier	2	-6.55	glmTrim0Fjernet0	0	0	0	0	0	0	0,032377049	0,873463115	0,927561475	0,966086066	0,980737705	0,988729508	0,994467213	0,997233607	0,126536885	0,072438525	0,033913934	0,019262295	0,011270492	0,005532787	0,002766393
shus.00268	0	0	0	0	0	0	0	390	8451	9029	9380	9548	9637	9693	9714	9759	pct6	A	N50	shus.0026	Small	3	60	NonOutlier	2	-6.55	glmTrim0Fjernet0	0	0	0	0	0	0	0,039963111	0,865969874	0,925197254	0,961164054	0,978378932	0,987498719	0,993237012	0,995388872	0,134030126	0,074802746	0,038835946	0,021621068	0,012501281	0,006762988	0,004611128
shus.00278	0	0	0	0	0	0	0	306	8484	8989	9362	9514	9603	9666	9703	9745	pct6	A	N50	shus.0027	Small	3	60	NonOutlier	2	-6.55	glmTrim0Fjernet0	0	0	0	0	0	0	0,031400718	0,870600308	0,922421755	0,960697794	0,976295536	0,985428425	0,991893279	0,995690097	0,129399692	0,077578245	0,039302206	0,023704464	0,014571575	0,008106721	0,004309903
shus.00288	0	0	0	0	0	0	0	326	8388	8979	9367	9529	9624	9697	9727	9759	pct6	A	N50	shus.0028	Small	3	60	NonOutlier	2	-6.55	glmTrim0Fjernet0	0	0	0	0	0	0	0,033405062	0,859514294	0,920073778	0,95983195	0,976432011	0,986166615	0,99364689	0,996720976	0,140485706	0,079926222	0,04016805	0,023567989	0,013833385	0,00635311	0,003279024
shus.00298	0	0	0	0	0	0	0	329	8403	8983	9365	9522	9618	9682	9708	9749	pct6	A	N50	shus.0029	Small	3	60	NonOutlier	2	-6.55	glmTrim0Fjernet0	0	0	0	0	0	0	0,033747051	0,861934557	0,921427839	0,960611345	0,976715561	0,986562724	0,9931275	0,99579444	0,138065443	0,078572161	0,039388655	0,023284439	0,013437276	0,0068725	0,00420556
shus.00308	0	0	0	0	0	0	0	295	8394	8956	9381	9549	9621	9689	9718	9750	pct6	A	N50	shus.0030	Small	3	60	NonOutlier	2	-6.55	glmTrim0Fjernet0	0	0	0	0	0	0	0,03025641	0,860923077	0,918564103	0,962153846	0,979384615	0,986769231	0,99374359	0,996717949	0,139076923	0,081435897	0,037846154	0,020615385	0,013230769	0,00625641	0,003282051
shus.00318	0	0	0	0	0	0	0	334	8427	9005	9391	9556	9645	9723	9744	9783	pct6	A	N50	shus.0031	Small	3	60	NonOutlier	2	-6.55	glmTrim0Fjernet0	0	0	0	0	0	0	0,034140857	0,861392211	0,920474292	0,959930492	0,976796484	0,985893898	0,993866912	0,996013493	0,138607789	0,079525708	0,040069508	0,023203516	0,014106102	0,006133088	0,003986507
shus.00328	0	0	0	0	0	0	0	362	8437	9001	9388	9537	9622	9703	9722	9758	pct6	A	N50	shus.0032	Small	3	60	NonOutlier	2	-6.55	glmTrim0Fjernet0	0	0	0	0	0	0	0,037097766	0,864623898	0,922422628	0,962082394	0,977351916	0,986062718	0,994363599	0,996310719	0,135376102	0,077577372	0,037917606	0,022648084	0,013937282	0,005636401	0,003689281
shus.00338	0	0	0	0	0	0	0	339	8494	9061	9418	9564	9642	9705	9730	9771	pct6	A	N50	shus.0033	Small	3	60	NonOutlier	2	-6.55	glmTrim0Fjernet0	0	0	0	0	0	0	0,034694504	0,869307133	0,927335994	0,963872684	0,97881486	0,986797667	0,993245318	0,99580391	0,130692867	0,072664006	0,036127316	0,02118514	0,013202333	0,006754682	0,00419609
shus.00348	0	0	0	0	0	0	0	312	8353	8939	9348	9516	9615	9678	9702	9748	pct6	A	N50	shus.0034	Small	3	60	NonOutlier	2	-6.55	glmTrim0Fjernet0	0	0	0	0	0	0	0,032006565	0,856893722	0,917008617	0,958965942	0,976200246	0,986356176	0,99281904	0,995281083	0,143106278	0,082991383	0,041034058	0,023799754	0,013643824	0,00718096	0,004718917
shus.00358	0	0	0	0	0	0	0	321	8454	9019	9416	9543	9636	9697	9724	9763	pct6	A	N50	shus.0035	Small	3	60	NonOutlier	2	-6.55	glmTrim0Fjernet0	0	0	0	0	0	0	0,032879238	0,86592236	0,923793916	0,964457646	0,977465943	0,986991703	0,993239783	0,996005326	0,13407764	0,076206084	0,035542354	0,022534057	0,013008297	0,006760217	0,003994674
shus.00368	0	0	0	0	0	0	0	332	8412	8967	9361	9520	9598	9669	9698	9746	pct6	A	N50	shus.0036	Small	3	60	NonOutlier	2	-6.55	glmTrim0Fjernet0	0	0	0	0	0	0	0,034065258	0,863123333	0,920069772	0,960496614	0,976810999	0,984814283	0,992099323	0,995074903	0,136876667	0,079930228	0,039503386	0,023189001	0,015185717	0,007900677	0,004925097
shus.00378	0	0	0	0	0	0	0	338	8468	9036	9400	9533	9635	9702	9725	9760	pct6	A	N50	shus.0037	Small	3	60	NonOutlier	2	-6.55	glmTrim0Fjernet0	0	0	0	0	0	0	0,034631148	0,867622951	0,925819672	0,963114754	0,976741803	0,987192623	0,994057377	0,996413934	0,132377049	0,074180328	0,036885246	0,023258197	0,012807377	0,005942623	0,003586066
shus.00388	0	0	0	0	0	0	0	333	8451	9013	9376	9541	9627	9694	9738	9780	pct6	A	N50	shus.0038	Small	3	60	NonOutlier	2	-6.55	glmTrim0Fjernet0	0	0	0	0	0	0	0,03404908	0,864110429	0,921574642	0,958691207	0,975562372	0,984355828	0,991206544	0,995705521	0,135889571	0,078425358	0,041308793	0,024437628	0,015644172	0,008793456	0,004294479
shus.00398	0	0	0	0	0	0	0	328	8381	8979	9374	9546	9630	9695	9717	9759	pct6	A	N50	shus.0039	Small	3	60	NonOutlier	2	-6.55	glmTrim0Fjernet0	0	0	0	0	0	0	0,033610001	0,858797008	0,920073778	0,960549237	0,978173993	0,986781433	0,993441951	0,99569628	0,141202992	0,079926222	0,039450763	0,021826007	0,013218567	0,006558049	0,00430372
shus.00408	0	0	0	0	0	0	0	321	8420	9019	9415	9566	9653	9704	9736	9776	pct6	A	N50	shus.0040	Small	3	60	NonOutlier	2	-6.55	glmTrim0Fjernet0	0	0	0	0	0	0	0,032835516	0,861292962	0,922565466	0,963072831	0,978518822	0,987418167	0,992635025	0,995908347	0,138707038	0,077434534	0,036927169	0,021481178	0,012581833	0,007364975	0,004091653
shus.00418	0	0	0	0	0	0	0	302	8447	9011	9377	9545	9618	9667	9696	9739	pct6	A	N50	shus.0041	Small	3	60	NonOutlier	2	-6.55	glmTrim0Fjernet0	0	0	0	0	0	0	0,031009344	0,867337509	0,925248999	0,962829859	0,98008009	0,987575726	0,992607044	0,995584762	0,132662491	0,074751001	0,037170141	0,01991991	0,012424274	0,007392956	0,004415238
shus.00428	0	0	0	0	0	0	0	313	8504	9042	9412	9549	9650	9712	9740	9779	pct6	A	N50	shus.0042	Small	3	60	NonOutlier	2	-6.55	glmTrim0Fjernet0	0	0	0	0	0	0	0,032007363	0,86961857	0,924634421	0,9624706	0,976480213	0,986808467	0,993148584	0,996011862	0,13038143	0,075365579	0,0375294	0,023519787	0,013191533	0,006851416	0,003988138
shus.00438	0	0	0	0	0	0	0	322	8446	9010	9367	9521	9607	9675	9703	9762	pct6	A	N50	shus.0043	Small	3	60	NonOutlier	2	-6.55	glmTrim0Fjernet0	0	0	0	0	0	0	0,032985044	0,865191559	0,922966605	0,95953698	0,975312436	0,984122106	0,991087892	0,993956157	0,134808441	0,077033395	0,04046302	0,024687564	0,015877894	0,008912108	0,006043843
shus.00448	0	0	0	0	0	0	0	286	8407	8972	9378	9538	9623	9692	9720	9762	pct6	A	N50	shus.0044	Small	3	60	NonOutlier	2	-6.55	glmTrim0Fjernet0	0	0	0	0	0	0	0,029297275	0,861196476	0,91907396	0,960663798	0,977053882	0,985761115	0,992829338	0,995697603	0,138803524	0,08092604	0,039336202	0,022946118	0,014238885	0,007170662	0,004302397
shus.00458	0	0	0	0	0	0	0	334	8497	9031	9412	9566	9647	9696	9727	9763	pct6	A	N50	shus.0045	Small	3	60	NonOutlier	2	-6.55	glmTrim0Fjernet0	0	0	0	0	0	0	0,034210796	0,870326744	0,925023046	0,964047936	0,979821776	0,988118406	0,993137355	0,996312609	0,129673256	0,074976954	0,035952064	0,020178224	0,011881594	0,006862645	0,003687391
shus.00468	0	0	0	0	0	0	0	364	8371	9002	9379	9533	9631	9692	9721	9760	pct6	A	N50	shus.0046	Small	3	60	NonOutlier	2	-6.55	glmTrim0Fjernet0	0	0	0	0	0	0	0,037295082	0,857684426	0,922336066	0,960963115	0,976741803	0,986782787	0,993032787	0,996004098	0,142315574	0,077663934	0,039036885	0,023258197	0,013217213	0,006967213	0,003995902
shus.00478	0	0	0	0	0	0	0	271	8487	9050	9419	9569	9651	9708	9740	9784	pct6	A	N50	shus.0047	Small	3	60	NonOutlier	2	-6.55	glmTrim0Fjernet0	0	0	0	0	0	0	0,027698283	0,867436631	0,924979558	0,962694195	0,978025348	0,986406378	0,992232216	0,995502862	0,132563369	0,075020442	0,037305805	0,021974652	0,013593622	0,007767784	0,004497138
shus.00488	0	0	0	0	0	0	0	313	8414	9019	9390	9542	9636	9688	9714	9757	pct6	A	N50	shus.0048	Small	3	60	NonOutlier	2	-6.55	glmTrim0Fjernet0	0	0	0	0	0	0	0,032079533	0,862355232	0,924361997	0,962385979	0,977964538	0,987598647	0,992928154	0,995592908	0,137644768	0,075638003	0,037614021	0,022035462	0,012401353	0,007071846	0,004407092
shus.00498	0	0	0	0	0	0	0	340	8494	9005	9389	9538	9625	9687	9723	9763	pct6	A	N50	shus.0049	Small	3	60	NonOutlier	2	-6.55	glmTrim0Fjernet0	0	0	0	0	0	0	0,034825361	0,870019461	0,92235993	0,961692103	0,976953805	0,985865001	0,992215508	0,995902899	0,129980539	0,07764007	0,038307897	0,023046195	0,014134999	0,007784492	0,004097101
shus.00508	0	0	0	0	0	0	0	296	8363	8955	9346	9508	9611	9675	9696	9741	pct6	A	N50	shus.0050	Small	3	60	NonOutlier	2	-6.55	glmTrim0Fjernet0	0	0	0	0	0	0	0,030387024	0,858536085	0,919310132	0,959449748	0,976080485	0,986654348	0,993224515	0,995380351	0,141463915	0,080689868	0,040550252	0,023919515	0,013345652	0,006775485	0,004619649
shus.000145	0	2	7	18	34	95	267	621	8462	9134	9595	9761	9874	9943	9964	10000	pct6	A	N50	shus.0001	Large	1	500	NonOutlier	2	-6.55	glmTrim0.05Fjernet0	2,00E-04	7,00E-04	0,0018	0,0034	0,0095	0,0267	0,0621	0,8462	0,9134	0,9595	0,9761	0,9874	0,9943	0,9964	0,1538	0,0866	0,0405	0,0239	0,0126	0,0057	0,0036
shus.000245	0	0	2	13	30	72	267	602	8421	9118	9589	9777	9872	9939	9966	10000	pct6	A	N50	shus.0002	Large	1	500	NonOutlier	2	-6.55	glmTrim0.05Fjernet0	0	2,00E-04	0,0013	0,003	0,0072	0,0267	0,0602	0,8421	0,9118	0,9589	0,9777	0,9872	0,9939	0,9966	0,1579	0,0882	0,0411	0,0223	0,0128	0,0061	0,0034
shus.000345	0	1	2	9	31	71	245	583	8478	9136	9578	9768	9879	9937	9966	10000	pct6	A	N50	shus.0003	Large	1	500	NonOutlier	2	-6.55	glmTrim0.05Fjernet0	1,00E-04	2,00E-04	9,00E-04	0,0031	0,0071	0,0245	0,0583	0,8478	0,9136	0,9578	0,9768	0,9879	0,9937	0,9966	0,1522	0,0864	0,0422	0,0232	0,0121	0,0063	0,0034
shus.000445	0	1	3	18	38	90	282	617	8427	9127	9602	9773	9867	9931	9951	10000	pct6	A	N50	shus.0004	Large	1	500	NonOutlier	2	-6.55	glmTrim0.05Fjernet0	1,00E-04	3,00E-04	0,0018	0,0038	0,009	0,0282	0,0617	0,8427	0,9127	0,9602	0,9773	0,9867	0,9931	0,9951	0,1573	0,0873	0,0398	0,0227	0,0133	0,0069	0,0049
shus.000545	0	1	2	15	32	81	241	559	8433	9126	9592	9785	9886	9949	9976	10000	pct6	A	N50	shus.0005	Large	1	500	NonOutlier	2	-6.55	glmTrim0.05Fjernet0	1,00E-04	2,00E-04	0,0015	0,0032	0,0081	0,0241	0,0559	0,8433	0,9126	0,9592	0,9785	0,9886	0,9949	0,9976	0,1567	0,0874	0,0408	0,0215	0,0114	0,0051	0,0024
shus.000645	0	0	0	5	29	69	289	656	8497	9128	9593	9758	9872	9943	9966	10000	pct6	A	N50	shus.0006	Medium	2	300	NonOutlier	2	-6.55	glmTrim0.05Fjernet0	0	0	5,00E-04	0,0029	0,0069	0,0289	0,0656	0,8497	0,9128	0,9593	0,9758	0,9872	0,9943	0,9966	0,1503	0,0872	0,0407	0,0242	0,0128	0,0057	0,0034
shus.000745	0	0	2	14	28	70	264	652	8521	9164	9632	9805	9894	9943	9967	10000	pct6	A	N50	shus.0007	Medium	2	300	NonOutlier	2	-6.55	glmTrim0.05Fjernet0	0	2,00E-04	0,0014	0,0028	0,007	0,0264	0,0652	0,8521	0,9164	0,9632	0,9805	0,9894	0,9943	0,9967	0,1479	0,0836	0,0368	0,0195	0,0106	0,0057	0,0033
shus.000845	0	1	5	16	35	87	257	646	8540	9197	9597	9795	9884	9947	9973	10000	pct6	A	N50	shus.0008	Medium	2	300	NonOutlier	2	-6.55	glmTrim0.05Fjernet0	1,00E-04	5,00E-04	0,0016	0,0035	0,0087	0,0257	0,0646	0,854	0,9197	0,9597	0,9795	0,9884	0,9947	0,9973	0,146	0,0803	0,0403	0,0205	0,0116	0,0053	0,0027
shus.000945	0	0	1	10	26	74	273	645	8560	9215	9624	9804	9890	9935	9962	10000	pct6	A	N50	shus.0009	Medium	2	300	NonOutlier	2	-6.55	glmTrim0.05Fjernet0	0	1,00E-04	0,001	0,0026	0,0074	0,0273	0,0645	0,856	0,9215	0,9624	0,9804	0,989	0,9935	0,9962	0,144	0,0785	0,0376	0,0196	0,011	0,0065	0,0038
shus.001045	0	0	0	7	29	71	261	629	8591	9230	9650	9786	9872	9933	9961	10000	pct6	A	N50	shus.0010	Medium	2	300	NonOutlier	2	-6.55	glmTrim0.05Fjernet0	0	0	7,00E-04	0,0029	0,0071	0,0261	0,0629	0,8591	0,923	0,965	0,9786	0,9872	0,9933	0,9961	0,1409	0,077	0,035	0,0214	0,0128	0,0067	0,0039
shus.001127	0	0	1	12	30	74	253	676	8561	9165	9631	9780	9879	9949	9972	10000	pct6	A	N50	shus.0011	Medium	2	300	NonOutlier	2	-6.55	glmTrim0.05Fjernet0	0	1,00E-04	0,0012	0,003	0,0074	0,0253	0,0676	0,8561	0,9165	0,9631	0,978	0,9879	0,9949	0,9972	0,1439	0,0835	0,0369	0,022	0,0121	0,0051	0,0028
shus.001227	0	0	0	8	24	84	277	674	8512	9163	9617	9777	9877	9944	9973	10000	pct6	A	N50	shus.0012	Medium	2	300	NonOutlier	2	-6.55	glmTrim0.05Fjernet0	0	0	8,00E-04	0,0024	0,0084	0,0277	0,0674	0,8512	0,9163	0,9617	0,9777	0,9877	0,9944	0,9973	0,1488	0,0837	0,0383	0,0223	0,0123	0,0056	0,0027
shus.001327	0	1	1	5	28	75	281	672	8553	9208	9638	9782	9888	9955	9971	10000	pct6	A	N50	shus.0013	Medium	2	300	NonOutlier	2	-6.55	glmTrim0.05Fjernet0	1,00E-04	1,00E-04	5,00E-04	0,0028	0,0075	0,0281	0,0672	0,8553	0,9208	0,9638	0,9782	0,9888	0,9955	0,9971	0,1447	0,0792	0,0362	0,0218	0,0112	0,0045	0,0029
shus.001427	0	0	2	8	20	69	269	624	8528	9165	9605	9779	9881	9959	9974	10000	pct6	A	N50	shus.0014	Medium	2	300	NonOutlier	2	-6.55	glmTrim0.05Fjernet0	0	2,00E-04	8,00E-04	0,002	0,0069	0,0269	0,0624	0,8528	0,9165	0,9605	0,9779	0,9881	0,9959	0,9974	0,1472	0,0835	0,0395	0,0221	0,0119	0,0041	0,0026
shus.001527	0	0	0	8	24	74	290	632	8527	9168	9625	9797	9890	9939	9967	10000	pct6	A	N50	shus.0015	Medium	2	300	NonOutlier	2	-6.55	glmTrim0.05Fjernet0	0	0	8,00E-04	0,0024	0,0074	0,029	0,0632	0,8527	0,9168	0,9625	0,9797	0,989	0,9939	0,9967	0,1473	0,0832	0,0375	0,0203	0,011	0,0061	0,0033
shus.001627	0	0	1	10	20	62	249	627	8487	9130	9612	9765	9873	9950	9971	10000	pct6	A	N50	shus.0016	Medium	2	300	NonOutlier	2	-6.55	glmTrim0.05Fjernet0	0	1,00E-04	0,001	0,002	0,0062	0,0249	0,0627	0,8487	0,913	0,9612	0,9765	0,9873	0,995	0,9971	0,1513	0,087	0,0388	0,0235	0,0127	0,005	0,0029
shus.001727	0	0	2	12	29	77	268	623	8539	9176	9625	9798	9877	9944	9962	10000	pct6	A	N50	shus.0017	Medium	2	300	NonOutlier	2	-6.55	glmTrim0.05Fjernet0	0	2,00E-04	0,0012	0,0029	0,0077	0,0268	0,0623	0,8539	0,9176	0,9625	0,9798	0,9877	0,9944	0,9962	0,1461	0,0824	0,0375	0,0202	0,0123	0,0056	0,0038
shus.001827	0	0	0	7	22	76	284	647	8521	9155	9588	9775	9873	9932	9964	10000	pct6	A	N50	shus.0018	Medium	2	300	NonOutlier	2	-6.55	glmTrim0.05Fjernet0	0	0	7,00E-04	0,0022	0,0076	0,0284	0,0647	0,8521	0,9155	0,9588	0,9775	0,9873	0,9932	0,9964	0,1479	0,0845	0,0412	0,0225	0,0127	0,0068	0,0036
shus.001927	0	0	1	9	24	70	281	662	8582	9208	9626	9795	9893	9964	9985	10000	pct6	A	N50	shus.0019	Medium	2	300	NonOutlier	2	-6.55	glmTrim0.05Fjernet0	0	1,00E-04	9,00E-04	0,0024	0,007	0,0281	0,0662	0,8582	0,9208	0,9626	0,9795	0,9893	0,9964	0,9985	0,1418	0,0792	0,0374	0,0205	0,0107	0,0036	0,0015
shus.002027	0	0	0	0	0	0	0	381	8474	8997	9381	9537	9623	9685	9706	9730	pct6	A	N50	shus.0020	Small	3	60	NonOutlier	2	-6.55	glmTrim0.05Fjernet0	0	0	0	0	0	0	0,039157246	0,870914697	0,924665982	0,964131552	0,98016444	0,989003083	0,995375128	0,997533402	0,129085303	0,075334018	0,035868448	0,01983556	0,010996917	0,004624872	0,002466598
shus.00219	0	0	0	0	0	0	0	384	8479	9039	9417	9559	9647	9703	9728	9768	pct6	A	N50	shus.0021	Small	3	60	NonOutlier	2	-6.55	glmTrim0.05Fjernet0	0	0	0	0	0	0	0,039312039	0,868038493	0,92536855	0,964066339	0,978603604	0,987612613	0,993345618	0,995904996	0,131961507	0,07463145	0,035933661	0,021396396	0,012387387	0,006654382	0,004095004
shus.00229	0	0	0	0	0	0	0	394	8496	9039	9414	9564	9651	9709	9730	9758	pct6	A	N50	shus.0022	Small	3	60	NonOutlier	2	-6.55	glmTrim0.05Fjernet0	0	0	0	0	0	0	0,040377126	0,870670219	0,926316868	0,964746874	0,980118877	0,989034638	0,994978479	0,99713056	0,129329781	0,073683132	0,035253126	0,019881123	0,010965362	0,005021521	0,00286944
shus.00239	0	0	0	0	0	0	0	376	8515	9054	9413	9563	9643	9707	9733	9759	pct6	A	N50	shus.0023	Small	3	60	NonOutlier	2	-6.55	glmTrim0.05Fjernet0	0	0	0	0	0	0	0,038528538	0,872527923	0,927758992	0,964545548	0,979915975	0,988113536	0,994671585	0,997335793	0,127472077	0,072241008	0,035454452	0,020084025	0,011886464	0,005328415	0,002664207
shus.00249	0	0	0	0	0	0	0	377	8589	9063	9407	9546	9627	9692	9712	9755	pct6	A	N50	shus.0024	Small	3	60	NonOutlier	2	-6.55	glmTrim0.05Fjernet0	0	0	0	0	0	0	0,038646848	0,880471553	0,929062019	0,964325987	0,97857509	0,986878524	0,993541773	0,995592004	0,119528447	0,070937981	0,035674013	0,02142491	0,013121476	0,006458227	0,004407996
shus.00259	0	0	0	0	0	0	0	369	8593	9099	9453	9585	9657	9711	9734	9760	pct6	A	N50	shus.0025	Small	3	60	NonOutlier	2	-6.55	glmTrim0.05Fjernet0	0	0	0	0	0	0	0,037807377	0,880430328	0,93227459	0,968545082	0,982069672	0,989446721	0,994979508	0,997336066	0,119569672	0,06772541	0,031454918	0,017930328	0,010553279	0,005020492	0,002663934
shus.00269	0	0	0	0	0	0	1	459	8504	9082	9412	9567	9642	9697	9717	9759	pct6	A	N50	shus.0026	Small	3	60	NonOutlier	2	-6.55	glmTrim0.05Fjernet0	0	0	0	0	0	0,00010247	0,047033508	0,871400758	0,930628138	0,964443078	0,980325853	0,988011067	0,99364689	0,99569628	0,128599242	0,069371862	0,035556922	0,019674147	0,011988933	0,00635311	0,00430372
shus.00279	0	0	0	0	0	0	0	366	8547	9035	9388	9530	9607	9672	9706	9745	pct6	A	N50	shus.0027	Small	3	60	NonOutlier	2	-6.55	glmTrim0.05Fjernet0	0	0	0	0	0	0	0,037557722	0,877065162	0,927142124	0,963365829	0,977937404	0,985838892	0,992508979	0,995997948	0,122934838	0,072857876	0,036634171	0,022062596	0,014161108	0,007491021	0,004002052
shus.00289	0	0	0	0	0	0	0	402	8458	9026	9389	9553	9637	9700	9728	9759	pct6	A	N50	shus.0028	Small	3	60	NonOutlier	2	-6.55	glmTrim0.05Fjernet0	0	0	0	0	0	0	0,041192745	0,866687161	0,924889845	0,962086279	0,97889128	0,987498719	0,993954299	0,996823445	0,133312839	0,075110155	0,037913721	0,02110872	0,012501281	0,006045701	0,003176555
shus.00299	0	0	0	0	0	0	1	393	8468	9017	9394	9542	9626	9685	9713	9749	pct6	A	N50	shus.0029	Small	3	60	NonOutlier	2	-6.55	glmTrim0.05Fjernet0	0	0	0	0	0	0,000102575	0,040311827	0,868601908	0,924915376	0,963586009	0,978767053	0,987383321	0,993435224	0,996307314	0,131398092	0,075084624	0,036413991	0,021232947	0,012616679	0,006564776	0,003692686
shus.00309	0	0	0	0	0	0	0	343	8463	9008	9408	9562	9628	9693	9719	9750	pct6	A	N50	shus.0030	Small	3	60	NonOutlier	2	-6.55	glmTrim0.05Fjernet0	0	0	0	0	0	0	0,035179487	0,868	0,923897436	0,964923077	0,980717949	0,987487179	0,994153846	0,996820513	0,132	0,076102564	0,035076923	0,019282051	0,012512821	0,005846154	0,003179487
shus.00319	0	0	0	0	0	0	0	408	8483	9053	9410	9566	9654	9728	9746	9783	pct6	A	N50	shus.0031	Small	3	60	NonOutlier	2	-6.55	glmTrim0.05Fjernet0	0	0	0	0	0	0	0,041704998	0,867116426	0,925380763	0,961872636	0,977818665	0,986813861	0,994378003	0,996217929	0,132883574	0,074619237	0,038127364	0,022181335	0,013186139	0,005621997	0,003782071
shus.00329	0	0	0	0	0	0	0	405	8496	9056	9409	9543	9631	9704	9725	9758	pct6	A	N50	shus.0032	Small	3	60	NonOutlier	2	-6.55	glmTrim0.05Fjernet0	0	0	0	0	0	0	0,041504407	0,870670219	0,928059028	0,964234474	0,977966796	0,986985038	0,994466079	0,996618159	0,129329781	0,071940972	0,035765526	0,022033204	0,013014962	0,005533921	0,003381841
shus.00339	0	0	0	0	0	0	0	391	8564	9103	9444	9573	9652	9710	9734	9771	pct6	A	N50	shus.0033	Small	3	60	NonOutlier	2	-6.55	glmTrim0.05Fjernet0	0	0	0	0	0	0	0,040016375	0,87647119	0,931634428	0,96653362	0,979735953	0,987821103	0,993757036	0,996213284	0,12352881	0,068365572	0,03346638	0,020264047	0,012178897	0,006242964	0,003786716
shus.00349	0	0	0	0	0	0	0	380	8422	8985	9377	9531	9625	9680	9705	9748	pct6	A	N50	shus.0034	Small	3	60	NonOutlier	2	-6.55	glmTrim0.05Fjernet0	0	0	0	0	0	0	0,038982355	0,863972097	0,921727534	0,961940911	0,977739023	0,987382027	0,99302421	0,995588839	0,136027903	0,078272466	0,038059089	0,022260977	0,012617973	0,00697579	0,004411161
shus.00359	0	0	0	0	0	0	0	386	8520	9062	9435	9555	9641	9701	9727	9763	pct6	A	N50	shus.0035	Small	3	60	NonOutlier	2	-6.55	glmTrim0.05Fjernet0	0	0	0	0	0	0	0,039537028	0,872682577	0,9281983	0,966403769	0,978695073	0,987503841	0,993649493	0,996312609	0,127317423	0,0718017	0,033596231	0,021304927	0,012496159	0,006350507	0,003687391
shus.00369	0	0	0	0	0	0	0	386	8476	9011	9386	9532	9607	9674	9703	9746	pct6	A	N50	shus.0036	Small	3	60	NonOutlier	2	-6.55	glmTrim0.05Fjernet0	0	0	0	0	0	0	0,039605992	0,869690129	0,924584445	0,963061769	0,978042274	0,985737739	0,992612354	0,995587934	0,130309871	0,075415555	0,036938231	0,021957726	0,014262261	0,007387646	0,004412066
shus.00379	0	0	0	0	0	0	1	392	8538	9079	9415	9547	9647	9706	9729	9760	pct6	A	N50	shus.0037	Small	3	60	NonOutlier	2	-6.55	glmTrim0.05Fjernet0	0	0	0	0	0	0,000102459	0,040163934	0,874795082	0,93022541	0,964651639	0,97817623	0,988422131	0,994467213	0,99682377	0,125204918	0,06977459	0,035348361	0,02182377	0,011577869	0,005532787	0,00317623
shus.00389	0	0	0	0	0	0	0	396	8515	9051	9399	9554	9634	9701	9741	9780	pct6	A	N50	shus.0038	Small	3	60	NonOutlier	2	-6.55	glmTrim0.05Fjernet0	0	0	0	0	0	0	0,040490798	0,870654397	0,925460123	0,961042945	0,976891616	0,985071575	0,99192229	0,99601227	0,129345603	0,074539877	0,038957055	0,023108384	0,014928425	0,00807771	0,00398773
shus.00399	0	0	0	0	0	0	0	388	8455	9030	9397	9563	9634	9700	9717	9759	pct6	A	N50	shus.0039	Small	3	60	NonOutlier	2	-6.55	glmTrim0.05Fjernet0	0	0	0	0	0	0	0,039758172	0,866379752	0,925299723	0,962906035	0,979915975	0,987191311	0,993954299	0,99569628	0,133620248	0,074700277	0,037093965	0,020084025	0,012808689	0,006045701	0,00430372
shus.00409	0	0	0	0	0	0	0	366	8492	9068	9434	9579	9660	9709	9738	9776	pct6	A	N50	shus.0040	Small	3	60	NonOutlier	2	-6.55	glmTrim0.05Fjernet0	0	0	0	0	0	0	0,037438625	0,868657938	0,927577741	0,965016367	0,979848609	0,988134206	0,993146481	0,99611293	0,131342062	0,072422259	0,034983633	0,020151391	0,011865794	0,006853519	0,00388707
shus.00419	0	0	0	0	0	0	0	350	8514	9051	9400	9556	9625	9676	9700	9739	pct6	A	N50	shus.0041	Small	3	60	NonOutlier	2	-6.55	glmTrim0.05Fjernet0	0	0	0	0	0	0	0,035937981	0,874217065	0,929356197	0,965191498	0,98120957	0,988294486	0,993531163	0,995995482	0,125782935	0,070643803	0,034808502	0,01879043	0,011705514	0,006468837	0,004004518
shus.00429	0	0	0	0	0	0	0	361	8563	9066	9439	9563	9653	9717	9746	9779	pct6	A	N50	shus.0042	Small	3	60	NonOutlier	2	-6.55	glmTrim0.05Fjernet0	0	0	0	0	0	0	0,03691584	0,875651907	0,927088659	0,965231619	0,977911852	0,987115247	0,993659883	0,996625422	0,124348093	0,072911341	0,034768381	0,022088148	0,012884753	0,006340117	0,003374578
shus.00439	0	0	0	0	0	0	1	380	8513	9056	9394	9538	9619	9679	9707	9762	pct6	A	N50	shus.0043	Small	3	60	NonOutlier	2	-6.55	glmTrim0.05Fjernet0	0	0	0	0	0	0,000102438	0,038926449	0,872054907	0,927678754	0,962302807	0,977053882	0,985351362	0,991497644	0,994365909	0,127945093	0,072321246	0,037697193	0,022946118	0,014648638	0,008502356	0,005634091
shus.00449	0	0	0	0	0	0	0	340	8465	9020	9412	9557	9633	9693	9721	9762	pct6	A	N50	shus.0044	Small	3	60	NonOutlier	2	-6.55	glmTrim0.05Fjernet0	0	0	0	0	0	0	0,034828928	0,867137882	0,923990985	0,964146691	0,979000205	0,986785495	0,992931776	0,995800041	0,132862118	0,076009015	0,035853309	0,020999795	0,013214505	0,007068224	0,004199959
shus.00459	0	0	0	0	0	0	0	397	8558	9078	9438	9578	9653	9703	9727	9763	pct6	A	N50	shus.0045	Small	3	60	NonOutlier	2	-6.55	glmTrim0.05Fjernet0	0	0	0	0	0	0	0,04066373	0,876574823	0,92983714	0,966711052	0,981050906	0,988732971	0,993854348	0,996312609	0,123425177	0,07016286	0,033288948	0,018949094	0,011267029	0,006145652	0,003687391
shus.00469	0	0	0	0	0	0	0	415	8441	9042	9398	9545	9638	9692	9722	9760	pct6	A	N50	shus.0046	Small	3	60	NonOutlier	2	-6.55	glmTrim0.05Fjernet0	0	0	0	0	0	0	0,042520492	0,864856557	0,926434426	0,962909836	0,977971311	0,9875	0,993032787	0,996106557	0,135143443	0,073565574	0,037090164	0,022028689	0,0125	0,006967213	0,003893443
shus.00479	0	0	0	0	0	0	0	328	8537	9097	9445	9586	9655	9709	9741	9784	pct6	A	N50	shus.0047	Small	3	60	NonOutlier	2	-6.55	glmTrim0.05Fjernet0	0	0	0	0	0	0	0,033524121	0,872547016	0,92978332	0,965351594	0,979762878	0,986815209	0,992334424	0,99560507	0,127452984	0,07021668	0,034648406	0,020237122	0,013184791	0,007665576	0,00439493
shus.00489	0	0	0	0	0	0	0	398	8473	9069	9409	9556	9645	9692	9715	9757	pct6	A	N50	shus.0048	Small	3	60	NonOutlier	2	-6.55	glmTrim0.05Fjernet0	0	0	0	0	0	0	0,040791227	0,868402173	0,929486522	0,964333299	0,979399406	0,988521062	0,993338116	0,995695398	0,131597827	0,070513478	0,035666701	0,020600594	0,011478938	0,006661884	0,004304602
shus.00499	0	0	0	0	0	0	0	401	8549	9049	9417	9551	9631	9693	9727	9763	pct6	A	N50	shus.0049	Small	3	60	NonOutlier	2	-6.55	glmTrim0.05Fjernet0	0	0	0	0	0	0	0,041073441	0,875652976	0,926866742	0,964560074	0,978285363	0,986479566	0,992830073	0,996312609	0,124347024	0,073133258	0,035439926	0,021714637	0,013520434	0,007169927	0,003687391
shus.00509	0	0	0	0	0	0	0	362	8442	8999	9373	9525	9623	9677	9698	9741	pct6	A	N50	shus.0050	Small	3	60	NonOutlier	2	-6.55	glmTrim0.05Fjernet0	0	0	0	0	0	0	0,037162509	0,866646135	0,923827122	0,962221538	0,977825685	0,987886254	0,993429833	0,995585669	0,133353865	0,076172878	0,037778462	0,022174315	0,012113746	0,006570167	0,004414331
shus.000146	0	2	8	21	37	100	301	688	8650	9243	9656	9815	9907	9956	9969	10000	pct6	A	N50	shus.0001	Large	1	500	NonOutlier	2	-6.55	glmTrim0.1Fjernet0	2,00E-04	8,00E-04	0,0021	0,0037	0,01	0,0301	0,0688	0,865	0,9243	0,9656	0,9815	0,9907	0,9956	0,9969	0,135	0,0757	0,0344	0,0185	0,0093	0,0044	0,0031
shus.000246	0	0	5	14	33	86	298	671	8606	9258	9664	9821	9903	9958	9972	10000	pct6	A	N50	shus.0002	Large	1	500	NonOutlier	2	-6.55	glmTrim0.1Fjernet0	0	5,00E-04	0,0014	0,0033	0,0086	0,0298	0,0671	0,8606	0,9258	0,9664	0,9821	0,9903	0,9958	0,9972	0,1394	0,0742	0,0336	0,0179	0,0097	0,0042	0,0028
shus.000346	0	1	2	9	36	78	279	664	8648	9246	9650	9834	9913	9956	9974	10000	pct6	A	N50	shus.0003	Large	1	500	NonOutlier	2	-6.55	glmTrim0.1Fjernet0	1,00E-04	2,00E-04	9,00E-04	0,0036	0,0078	0,0279	0,0664	0,8648	0,9246	0,965	0,9834	0,9913	0,9956	0,9974	0,1352	0,0754	0,035	0,0166	0,0087	0,0044	0,0026
shus.000446	0	1	4	20	45	101	323	698	8608	9259	9666	9813	9899	9946	9966	10000	pct6	A	N50	shus.0004	Large	1	500	NonOutlier	2	-6.55	glmTrim0.1Fjernet0	1,00E-04	4,00E-04	0,002	0,0045	0,0101	0,0323	0,0698	0,8608	0,9259	0,9666	0,9813	0,9899	0,9946	0,9966	0,1392	0,0741	0,0334	0,0187	0,0101	0,0054	0,0034
shus.000546	0	1	3	17	36	87	278	640	8615	9253	9668	9834	9914	9969	9980	10000	pct6	A	N50	shus.0005	Large	1	500	NonOutlier	2	-6.55	glmTrim0.1Fjernet0	1,00E-04	3,00E-04	0,0017	0,0036	0,0087	0,0278	0,064	0,8615	0,9253	0,9668	0,9834	0,9914	0,9969	0,998	0,1385	0,0747	0,0332	0,0166	0,0086	0,0031	0,002
shus.000646	0	0	0	6	32	78	311	712	8660	9226	9649	9798	9888	9958	9971	10000	pct6	A	N50	shus.0006	Medium	2	300	NonOutlier	2	-6.55	glmTrim0.1Fjernet0	0	0	6,00E-04	0,0032	0,0078	0,0311	0,0712	0,866	0,9226	0,9649	0,9798	0,9888	0,9958	0,9971	0,134	0,0774	0,0351	0,0202	0,0112	0,0042	0,0029
shus.000746	0	0	2	16	31	75	286	699	8664	9283	9691	9844	9914	9954	9973	10000	pct6	A	N50	shus.0007	Medium	2	300	NonOutlier	2	-6.55	glmTrim0.1Fjernet0	0	2,00E-04	0,0016	0,0031	0,0075	0,0286	0,0699	0,8664	0,9283	0,9691	0,9844	0,9914	0,9954	0,9973	0,1336	0,0717	0,0309	0,0156	0,0086	0,0046	0,0027
shus.000846	0	2	6	16	39	98	282	696	8683	9298	9662	9834	9905	9957	9976	10000	pct6	A	N50	shus.0008	Medium	2	300	NonOutlier	2	-6.55	glmTrim0.1Fjernet0	2,00E-04	6,00E-04	0,0016	0,0039	0,0098	0,0282	0,0696	0,8683	0,9298	0,9662	0,9834	0,9905	0,9957	0,9976	0,1317	0,0702	0,0338	0,0166	0,0095	0,0043	0,0024
shus.000946	0	0	2	13	30	82	297	698	8700	9314	9693	9838	9905	9950	9972	10000	pct6	A	N50	shus.0009	Medium	2	300	NonOutlier	2	-6.55	glmTrim0.1Fjernet0	0	2,00E-04	0,0013	0,003	0,0082	0,0297	0,0698	0,87	0,9314	0,9693	0,9838	0,9905	0,995	0,9972	0,13	0,0686	0,0307	0,0162	0,0095	0,005	0,0028
shus.001046	0	0	1	7	30	79	284	678	8732	9321	9700	9815	9899	9944	9966	10000	pct6	A	N50	shus.0010	Medium	2	300	NonOutlier	2	-6.55	glmTrim0.1Fjernet0	0	1,00E-04	7,00E-04	0,003	0,0079	0,0284	0,0678	0,8732	0,9321	0,97	0,9815	0,9899	0,9944	0,9966	0,1268	0,0679	0,03	0,0185	0,0101	0,0056	0,0034
shus.001128	0	0	1	12	36	84	284	732	8699	9261	9684	9812	9906	9962	9982	10000	pct6	A	N50	shus.0011	Medium	2	300	NonOutlier	2	-6.55	glmTrim0.1Fjernet0	0	1,00E-04	0,0012	0,0036	0,0084	0,0284	0,0732	0,8699	0,9261	0,9684	0,9812	0,9906	0,9962	0,9982	0,1301	0,0739	0,0316	0,0188	0,0094	0,0038	0,0018
shus.001228	0	0	1	9	30	98	310	739	8655	9254	9662	9816	9903	9955	9977	10000	pct6	A	N50	shus.0012	Medium	2	300	NonOutlier	2	-6.55	glmTrim0.1Fjernet0	0	1,00E-04	9,00E-04	0,003	0,0098	0,031	0,0739	0,8655	0,9254	0,9662	0,9816	0,9903	0,9955	0,9977	0,1345	0,0746	0,0338	0,0184	0,0097	0,0045	0,0023
shus.001328	0	1	2	7	32	88	298	723	8695	9311	9683	9821	9914	9965	9976	10000	pct6	A	N50	shus.0013	Medium	2	300	NonOutlier	2	-6.55	glmTrim0.1Fjernet0	1,00E-04	2,00E-04	7,00E-04	0,0032	0,0088	0,0298	0,0723	0,8695	0,9311	0,9683	0,9821	0,9914	0,9965	0,9976	0,1305	0,0689	0,0317	0,0179	0,0086	0,0035	0,0024
shus.001428	0	0	2	9	24	85	288	671	8688	9256	9663	9813	9913	9965	9980	10000	pct6	A	N50	shus.0014	Medium	2	300	NonOutlier	2	-6.55	glmTrim0.1Fjernet0	0	2,00E-04	9,00E-04	0,0024	0,0085	0,0288	0,0671	0,8688	0,9256	0,9663	0,9813	0,9913	0,9965	0,998	0,1312	0,0744	0,0337	0,0187	0,0087	0,0035	0,002
shus.001528	0	0	0	9	26	86	312	682	8689	9266	9683	9823	9902	9950	9970	10000	pct6	A	N50	shus.0015	Medium	2	300	NonOutlier	2	-6.55	glmTrim0.1Fjernet0	0	0	9,00E-04	0,0026	0,0086	0,0312	0,0682	0,8689	0,9266	0,9683	0,9823	0,9902	0,995	0,997	0,1311	0,0734	0,0317	0,0177	0,0098	0,005	0,003
shus.001628	0	0	1	10	22	76	273	689	8642	9245	9678	9810	9893	9959	9973	10000	pct6	A	N50	shus.0016	Medium	2	300	NonOutlier	2	-6.55	glmTrim0.1Fjernet0	0	1,00E-04	0,001	0,0022	0,0076	0,0273	0,0689	0,8642	0,9245	0,9678	0,981	0,9893	0,9959	0,9973	0,1358	0,0755	0,0322	0,019	0,0107	0,0041	0,0027
shus.001728	0	0	2	13	32	90	299	675	8674	9272	9690	9825	9899	9954	9972	10000	pct6	A	N50	shus.0017	Medium	2	300	NonOutlier	2	-6.55	glmTrim0.1Fjernet0	0	2,00E-04	0,0013	0,0032	0,009	0,0299	0,0675	0,8674	0,9272	0,969	0,9825	0,9899	0,9954	0,9972	0,1326	0,0728	0,031	0,0175	0,0101	0,0046	0,0028
shus.001828	0	0	1	10	28	86	309	719	8645	9243	9645	9814	9893	9944	9971	10000	pct6	A	N50	shus.0018	Medium	2	300	NonOutlier	2	-6.55	glmTrim0.1Fjernet0	0	1,00E-04	0,001	0,0028	0,0086	0,0309	0,0719	0,8645	0,9243	0,9645	0,9814	0,9893	0,9944	0,9971	0,1355	0,0757	0,0355	0,0186	0,0107	0,0056	0,0029
shus.001928	0	0	1	10	31	81	305	714	8707	9308	9680	9833	9913	9973	9987	10000	pct6	A	N50	shus.0019	Medium	2	300	NonOutlier	2	-6.55	glmTrim0.1Fjernet0	0	1,00E-04	0,001	0,0031	0,0081	0,0305	0,0714	0,8707	0,9308	0,968	0,9833	0,9913	0,9973	0,9987	0,1293	0,0692	0,032	0,0167	0,0087	0,0027	0,0013
shus.002028	0	0	0	0	0	0	0	459	8527	9030	9400	9546	9638	9686	9707	9730	pct6	A	N50	shus.0020	Small	3	60	NonOutlier	2	-6.55	glmTrim0.1Fjernet0	0	0	0	0	0	0	0,04717369	0,876361768	0,928057554	0,966084275	0,981089414	0,990544707	0,995477903	0,997636177	0,123638232	0,071942446	0,033915725	0,018910586	0,009455293	0,004522097	0,002363823
shus.002110	0	0	0	0	0	0	0	449	8529	9086	9450	9575	9655	9702	9728	9768	pct6	A	N50	shus.0021	Small	3	60	NonOutlier	2	-6.55	glmTrim0.1Fjernet0	0	0	0	0	0	0	0,045966421	0,873157248	0,93018018	0,967444717	0,980241605	0,988431613	0,993243243	0,995904996	0,126842752	0,06981982	0,032555283	0,019758395	0,011568387	0,006756757	0,004095004
shus.002210	0	0	0	0	0	0	0	472	8560	9077	9438	9573	9658	9715	9733	9758	pct6	A	N50	shus.0022	Small	3	60	NonOutlier	2	-6.55	glmTrim0.1Fjernet0	0	0	0	0	0	0	0,048370568	0,87722894	0,930211109	0,967206395	0,981041197	0,989751998	0,995593359	0,997438	0,12277106	0,069788891	0,032793605	0,018958803	0,010248002	0,004406641	0,002562
shus.002310	0	0	0	0	0	0	0	443	8565	9090	9438	9570	9653	9711	9734	9759	pct6	A	N50	shus.0023	Small	3	60	NonOutlier	2	-6.55	glmTrim0.1Fjernet0	0	0	0	0	0	0	0,045393995	0,877651399	0,931447894	0,967107286	0,980633262	0,989138231	0,995081463	0,997438262	0,122348601	0,068552106	0,032892714	0,019366738	0,010861769	0,004918537	0,002561738
shus.002410	0	0	0	0	0	0	0	457	8642	9094	9420	9562	9640	9697	9716	9755	pct6	A	N50	shus.0024	Small	3	60	NonOutlier	2	-6.55	glmTrim0.1Fjernet0	0	0	0	0	0	0	0,04684777	0,885904664	0,932239877	0,965658637	0,980215274	0,988211174	0,994054331	0,99600205	0,114095336	0,067760123	0,034341363	0,019784726	0,011788826	0,005945669	0,00399795
shus.002510	0	0	0	0	0	0	0	445	8642	9140	9465	9596	9663	9720	9738	9760	pct6	A	N50	shus.0025	Small	3	60	NonOutlier	2	-6.55	glmTrim0.1Fjernet0	0	0	0	0	0	0	0,045594262	0,88545082	0,93647541	0,96977459	0,983196721	0,990061475	0,995901639	0,997745902	0,11454918	0,06352459	0,03022541	0,016803279	0,009938525	0,004098361	0,002254098
shus.002610	0	0	0	0	0	0	1	526	8570	9111	9434	9581	9647	9700	9719	9759	pct6	A	N50	shus.0026	Small	3	60	NonOutlier	2	-6.55	glmTrim0.1Fjernet0	0	0	0	0	0	0,00010247	0,053898965	0,878163746	0,933599754	0,966697408	0,981760426	0,988523414	0,993954299	0,995901219	0,121836254	0,066400246	0,033302592	0,018239574	0,011476586	0,006045701	0,004098781
shus.002710	0	0	0	0	0	0	0	444	8601	9077	9404	9540	9616	9681	9706	9745	pct6	A	N50	shus.0027	Small	3	60	NonOutlier	2	-6.55	glmTrim0.1Fjernet0	0	0	0	0	0	0	0,045561827	0,882606465	0,931452027	0,965007696	0,978963571	0,986762442	0,99343253	0,995997948	0,117393535	0,068547973	0,034992304	0,021036429	0,013237558	0,00656747	0,004002052
shus.002810	0	0	0	0	0	0	0	474	8526	9054	9414	9562	9645	9707	9730	9759	pct6	A	N50	shus.0028	Small	3	60	NonOutlier	2	-6.55	glmTrim0.1Fjernet0	0	0	0	0	0	0	0,04857055	0,873655088	0,927758992	0,964648017	0,979813505	0,988318475	0,994671585	0,997028384	0,126344912	0,072241008	0,035351983	0,020186495	0,011681525	0,005328415	0,002971616
shus.002910	0	0	0	0	0	0	1	465	8523	9054	9410	9557	9635	9692	9714	9749	pct6	A	N50	shus.0029	Small	3	60	NonOutlier	2	-6.55	glmTrim0.1Fjernet0	0	0	0	0	0	0,000102575	0,0476972	0,874243512	0,928710637	0,965227203	0,980305672	0,988306493	0,994153246	0,996409888	0,125756488	0,071289363	0,034772797	0,019694328	0,011693507	0,005846754	0,003590112
shus.003010	0	0	0	0	0	0	0	428	8501	9056	9433	9578	9639	9697	9723	9750	pct6	A	N50	shus.0030	Small	3	60	NonOutlier	2	-6.55	glmTrim0.1Fjernet0	0	0	0	0	0	0	0,043897436	0,871897436	0,928820513	0,967487179	0,982358974	0,988615385	0,994564103	0,997230769	0,128102564	0,071179487	0,032512821	0,017641026	0,011384615	0,005435897	0,002769231
shus.003110	0	0	0	0	0	0	0	474	8530	9090	9443	9584	9665	9734	9748	9783	pct6	A	N50	shus.0031	Small	3	60	NonOutlier	2	-6.55	glmTrim0.1Fjernet0	0	0	0	0	0	0	0,048451395	0,871920679	0,929162833	0,965245835	0,979658591	0,98793826	0,994991311	0,996422365	0,128079321	0,070837167	0,034754165	0,020341409	0,01206174	0,005008689	0,003577635
shus.003210	0	0	0	0	0	0	0	481	8544	9090	9425	9558	9644	9706	9727	9758	pct6	A	N50	shus.0032	Small	3	60	NonOutlier	2	-6.55	glmTrim0.1Fjernet0	0	0	0	0	0	0	0,049292888	0,87558926	0,931543349	0,965874155	0,979503997	0,988317278	0,994671039	0,996823119	0,12441074	0,068456651	0,034125845	0,020496003	0,011682722	0,005328961	0,003176881
shus.003310	0	0	0	0	0	0	0	454	8617	9138	9466	9581	9662	9712	9737	9771	pct6	A	N50	shus.0033	Small	3	60	NonOutlier	2	-6.55	glmTrim0.1Fjernet0	0	0	0	0	0	0	0,046464026	0,881895405	0,935216457	0,968785181	0,980554703	0,98884454	0,993961723	0,996520315	0,118104595	0,064783543	0,031214819	0,019445297	0,01115546	0,006038277	0,003479685
shus.003410	0	0	0	0	0	0	0	456	8476	9026	9397	9545	9638	9688	9710	9748	pct6	A	N50	shus.0034	Small	3	60	NonOutlier	2	-6.55	glmTrim0.1Fjernet0	0	0	0	0	0	0	0,046778826	0,869511695	0,925933525	0,963992614	0,979175215	0,988715634	0,993844891	0,996101764	0,130488305	0,074066475	0,036007386	0,020824785	0,011284366	0,006155109	0,003898236
shus.003510	0	0	0	0	0	0	0	468	8566	9101	9449	9572	9648	9706	9730	9763	pct6	A	N50	shus.0035	Small	3	60	NonOutlier	2	-6.55	glmTrim0.1Fjernet0	0	0	0	0	0	0	0,047936085	0,877394244	0,932192973	0,967837755	0,980436341	0,988220834	0,994161631	0,996619891	0,122605756	0,067807027	0,032162245	0,019563659	0,011779166	0,005838369	0,003380109
shus.003610	0	0	0	0	0	0	0	460	8541	9052	9403	9548	9617	9678	9707	9746	pct6	A	N50	shus.0036	Small	3	60	NonOutlier	2	-6.55	glmTrim0.1Fjernet0	0	0	0	0	0	0	0,047198851	0,876359532	0,928791299	0,964806074	0,979683973	0,986763801	0,993022779	0,995998358	0,123640468	0,071208701	0,035193926	0,020316027	0,013236199	0,006977221	0,004001642
shus.003710	0	0	0	0	0	0	1	461	8600	9111	9434	9561	9655	9709	9733	9760	pct6	A	N50	shus.0037	Small	3	60	NonOutlier	2	-6.55	glmTrim0.1Fjernet0	0	0	0	0	0	0,000102459	0,047233607	0,881147541	0,933504098	0,966598361	0,979610656	0,989241803	0,99477459	0,997233607	0,118852459	0,066495902	0,033401639	0,020389344	0,010758197	0,00522541	0,002766393
shus.003810	0	0	0	0	0	0	0	476	8566	9077	9414	9564	9645	9708	9745	9780	pct6	A	N50	shus.0038	Small	3	60	NonOutlier	2	-6.55	glmTrim0.1Fjernet0	0	0	0	0	0	0	0,048670757	0,875869121	0,928118609	0,962576687	0,97791411	0,986196319	0,992638037	0,996421268	0,124130879	0,071881391	0,037423313	0,02208589	0,013803681	0,007361963	0,003578732
shus.003910	0	0	0	0	0	0	0	464	8517	9066	9429	9574	9642	9705	9720	9759	pct6	A	N50	shus.0039	Small	3	60	NonOutlier	2	-6.55	glmTrim0.1Fjernet0	0	0	0	0	0	0	0,047545855	0,872732862	0,928988626	0,96618506	0,98104314	0,988011067	0,994466646	0,996003689	0,127267138	0,071011374	0,03381494	0,01895686	0,011988933	0,005533354	0,003996311
shus.004010	0	0	0	0	0	0	0	424	8561	9096	9450	9588	9668	9714	9739	9776	pct6	A	N50	shus.0040	Small	3	60	NonOutlier	2	-6.55	glmTrim0.1Fjernet0	0	0	0	0	0	0	0,043371522	0,875716039	0,930441899	0,966653028	0,980769231	0,988952537	0,993657938	0,996215221	0,124283961	0,069558101	0,033346972	0,019230769	0,011047463	0,006342062	0,003784779
shus.004110	0	0	0	0	0	0	0	438	8587	9089	9425	9568	9631	9678	9707	9739	pct6	A	N50	shus.0041	Small	3	60	NonOutlier	2	-6.55	glmTrim0.1Fjernet0	0	0	0	0	0	0	0,044973817	0,881712702	0,933258035	0,967758497	0,982441729	0,988910566	0,993736523	0,996714242	0,118287298	0,066741965	0,032241503	0,017558271	0,011089434	0,006263477	0,003285758
shus.004210	0	0	0	0	0	0	0	436	8614	9103	9464	9573	9664	9724	9747	9779	pct6	A	N50	shus.0042	Small	3	60	NonOutlier	2	-6.55	glmTrim0.1Fjernet0	0	0	0	0	0	0	0,044585336	0,880867164	0,930872277	0,967788117	0,978934451	0,988240106	0,994375703	0,996727682	0,119132836	0,069127723	0,032211883	0,021065549	0,011759894	0,005624297	0,003272318
shus.004310	0	0	0	0	0	0	1	456	8585	9076	9409	9554	9624	9683	9712	9762	pct6	A	N50	shus.0043	Small	3	60	NonOutlier	2	-6.55	glmTrim0.1Fjernet0	0	0	0	0	0	0,000102438	0,046711739	0,879430445	0,929727515	0,963839377	0,978692891	0,985863553	0,991907396	0,994878099	0,120569555	0,070272485	0,036160623	0,021307109	0,014136447	0,008092604	0,005121901
shus.004410	0	0	0	0	0	0	0	416	8524	9056	9440	9568	9641	9700	9723	9762	pct6	A	N50	shus.0044	Small	3	60	NonOutlier	2	-6.55	glmTrim0.1Fjernet0	0	0	0	0	0	0	0,042614218	0,873181725	0,927678754	0,967014956	0,980127023	0,987604999	0,993648842	0,996004917	0,126818275	0,072321246	0,032985044	0,019872977	0,012395001	0,006351158	0,003995083
shus.004510	0	0	0	0	0	0	0	472	8605	9112	9460	9590	9660	9709	9731	9763	pct6	A	N50	shus.0045	Small	3	60	NonOutlier	2	-6.55	glmTrim0.1Fjernet0	0	0	0	0	0	0	0,048345795	0,881388917	0,933319676	0,968964458	0,982280037	0,989449964	0,994468913	0,996722319	0,118611083	0,066680324	0,031035542	0,017719963	0,010550036	0,005531087	0,003277681
shus.004610	0	0	0	0	0	0	0	483	8525	9078	9407	9564	9653	9699	9723	9760	pct6	A	N50	shus.0046	Small	3	60	NonOutlier	2	-6.55	glmTrim0.1Fjernet0	0	0	0	0	0	0	0,049487705	0,873463115	0,930122951	0,963831967	0,979918033	0,989036885	0,99375	0,996209016	0,126536885	0,069877049	0,036168033	0,020081967	0,010963115	0,00625	0,003790984
shus.004710	0	0	0	0	0	0	0	398	8596	9127	9464	9592	9664	9715	9744	9784	pct6	A	N50	shus.0047	Small	3	60	NonOutlier	2	-6.55	glmTrim0.1Fjernet0	0	0	0	0	0	0	0,040678659	0,878577269	0,93284955	0,96729354	0,980376124	0,987735078	0,99294767	0,995911693	0,121422731	0,06715045	0,03270646	0,019623876	0,012264922	0,00705233	0,004088307
shus.004810	0	0	0	0	0	0	0	468	8535	9104	9428	9569	9647	9698	9718	9757	pct6	A	N50	shus.0048	Small	3	60	NonOutlier	2	-6.55	glmTrim0.1Fjernet0	0	0	0	0	0	0	0,047965563	0,874756585	0,933073691	0,966280619	0,980731782	0,988726043	0,993953059	0,99600287	0,125243415	0,066926309	0,033719381	0,019268218	0,011273957	0,006046941	0,00399713
shus.004910	0	0	0	0	0	0	0	471	8597	9084	9434	9559	9637	9700	9728	9763	pct6	A	N50	shus.0049	Small	3	60	NonOutlier	2	-6.55	glmTrim0.1Fjernet0	0	0	0	0	0	0	0,048243368	0,880569497	0,930451705	0,966301342	0,979104783	0,987094131	0,993547065	0,996415036	0,119430503	0,069548295	0,033698658	0,020895217	0,012905869	0,006452935	0,003584964
shus.005010	0	0	0	0	0	0	0	421	8501	9034	9386	9541	9634	9683	9703	9741	pct6	A	N50	shus.0050	Small	3	60	NonOutlier	2	-6.55	glmTrim0.1Fjernet0	0	0	0	0	0	0	0,043219382	0,872703008	0,927420183	0,963556103	0,979468227	0,989015501	0,994045786	0,996098963	0,127296992	0,072579817	0,036443897	0,020531773	0,010984499	0,005954214	0,003901037
shus.000147	0	2	9	22	49	122	352	776	8901	9405	9736	9860	9936	9966	9981	10000	pct6	A	N50	shus.0001	Large	1	500	NonOutlier	2	-6.55	glmTrim0.25Fjernet0	2,00E-04	9,00E-04	0,0022	0,0049	0,0122	0,0352	0,0776	0,8901	0,9405	0,9736	0,986	0,9936	0,9966	0,9981	0,1099	0,0595	0,0264	0,014	0,0064	0,0034	0,0019
shus.000247	0	1	5	16	42	98	349	748	8860	9408	9746	9866	9923	9968	9980	10000	pct6	A	N50	shus.0002	Large	1	500	NonOutlier	2	-6.55	glmTrim0.25Fjernet0	1,00E-04	5,00E-04	0,0016	0,0042	0,0098	0,0349	0,0748	0,886	0,9408	0,9746	0,9866	0,9923	0,9968	0,998	0,114	0,0592	0,0254	0,0134	0,0077	0,0032	0,002
shus.000347	0	0	2	17	42	98	331	737	8889	9408	9743	9877	9938	9965	9983	10000	pct6	A	N50	shus.0003	Large	1	500	NonOutlier	2	-6.55	glmTrim0.25Fjernet0	0	2,00E-04	0,0017	0,0042	0,0098	0,0331	0,0737	0,8889	0,9408	0,9743	0,9877	0,9938	0,9965	0,9983	0,1111	0,0592	0,0257	0,0123	0,0062	0,0035	0,0017
shus.000447	0	2	6	26	59	122	368	781	8845	9409	9747	9871	9921	9961	9979	10000	pct6	A	N50	shus.0004	Large	1	500	NonOutlier	2	-6.55	glmTrim0.25Fjernet0	2,00E-04	6,00E-04	0,0026	0,0059	0,0122	0,0368	0,0781	0,8845	0,9409	0,9747	0,9871	0,9921	0,9961	0,9979	0,1155	0,0591	0,0253	0,0129	0,0079	0,0039	0,0021
shus.000547	0	2	6	24	50	110	313	724	8871	9413	9761	9876	9934	9978	9988	10000	pct6	A	N50	shus.0005	Large	1	500	NonOutlier	2	-6.55	glmTrim0.25Fjernet0	2,00E-04	6,00E-04	0,0024	0,005	0,011	0,0313	0,0724	0,8871	0,9413	0,9761	0,9876	0,9934	0,9978	0,9988	0,1129	0,0587	0,0239	0,0124	0,0066	0,0022	0,0012
shus.000647	0	0	0	11	38	101	354	786	8845	9347	9710	9839	9917	9965	9973	10000	pct6	A	N50	shus.0006	Medium	2	300	NonOutlier	2	-6.55	glmTrim0.25Fjernet0	0	0	0,0011	0,0038	0,0101	0,0354	0,0786	0,8845	0,9347	0,971	0,9839	0,9917	0,9965	0,9973	0,1155	0,0653	0,029	0,0161	0,0083	0,0035	0,0027
shus.000747	0	0	5	18	36	96	349	799	8859	9407	9751	9873	9929	9963	9980	10000	pct6	A	N50	shus.0007	Medium	2	300	NonOutlier	2	-6.55	glmTrim0.25Fjernet0	0	5,00E-04	0,0018	0,0036	0,0096	0,0349	0,0799	0,8859	0,9407	0,9751	0,9873	0,9929	0,9963	0,998	0,1141	0,0593	0,0249	0,0127	0,0071	0,0037	0,002
shus.000847	0	3	8	21	47	116	340	773	8895	9384	9727	9865	9921	9970	9984	10000	pct6	A	N50	shus.0008	Medium	2	300	NonOutlier	2	-6.55	glmTrim0.25Fjernet0	3,00E-04	8,00E-04	0,0021	0,0047	0,0116	0,034	0,0773	0,8895	0,9384	0,9727	0,9865	0,9921	0,997	0,9984	0,1105	0,0616	0,0273	0,0135	0,0079	0,003	0,0016
shus.000947	0	0	2	14	36	105	343	765	8907	9429	9751	9869	9927	9956	9976	10000	pct6	A	N50	shus.0009	Medium	2	300	NonOutlier	2	-6.55	glmTrim0.25Fjernet0	0	2,00E-04	0,0014	0,0036	0,0105	0,0343	0,0765	0,8907	0,9429	0,9751	0,9869	0,9927	0,9956	0,9976	0,1093	0,0571	0,0249	0,0131	0,0073	0,0044	0,0024
shus.001047	0	0	1	13	34	100	317	754	8920	9440	9743	9853	9915	9955	9973	10000	pct6	A	N50	shus.0010	Medium	2	300	NonOutlier	2	-6.55	glmTrim0.25Fjernet0	0	1,00E-04	0,0013	0,0034	0,01	0,0317	0,0754	0,892	0,944	0,9743	0,9853	0,9915	0,9955	0,9973	0,108	0,056	0,0257	0,0147	0,0085	0,0045	0,0027
shus.001129	0	0	1	14	46	102	335	803	8874	9389	9739	9857	9925	9969	9987	10000	pct6	A	N50	shus.0011	Medium	2	300	NonOutlier	2	-6.55	glmTrim0.25Fjernet0	0	1,00E-04	0,0014	0,0046	0,0102	0,0335	0,0803	0,8874	0,9389	0,9739	0,9857	0,9925	0,9969	0,9987	0,1126	0,0611	0,0261	0,0143	0,0075	0,0031	0,0013
shus.001229	0	0	3	11	46	115	360	823	8848	9390	9717	9851	9926	9964	9983	10000	pct6	A	N50	shus.0012	Medium	2	300	NonOutlier	2	-6.55	glmTrim0.25Fjernet0	0	3,00E-04	0,0011	0,0046	0,0115	0,036	0,0823	0,8848	0,939	0,9717	0,9851	0,9926	0,9964	0,9983	0,1152	0,061	0,0283	0,0149	0,0074	0,0036	0,0017
shus.001329	0	1	3	11	41	113	360	801	8895	9426	9732	9863	9936	9975	9978	10000	pct6	A	N50	shus.0013	Medium	2	300	NonOutlier	2	-6.55	glmTrim0.25Fjernet0	1,00E-04	3,00E-04	0,0011	0,0041	0,0113	0,036	0,0801	0,8895	0,9426	0,9732	0,9863	0,9936	0,9975	0,9978	0,1105	0,0574	0,0268	0,0137	0,0064	0,0025	0,0022
shus.001429	0	1	2	10	36	98	339	754	8878	9376	9732	9862	9935	9969	9990	10000	pct6	A	N50	shus.0014	Medium	2	300	NonOutlier	2	-6.55	glmTrim0.25Fjernet0	1,00E-04	2,00E-04	0,001	0,0036	0,0098	0,0339	0,0754	0,8878	0,9376	0,9732	0,9862	0,9935	0,9969	0,999	0,1122	0,0624	0,0268	0,0138	0,0065	0,0031	0,001
shus.001529	0	0	1	11	36	107	347	747	8861	9385	9741	9860	9918	9960	9975	10000	pct6	A	N50	shus.0015	Medium	2	300	NonOutlier	2	-6.55	glmTrim0.25Fjernet0	0	1,00E-04	0,0011	0,0036	0,0107	0,0347	0,0747	0,8861	0,9385	0,9741	0,986	0,9918	0,996	0,9975	0,1139	0,0615	0,0259	0,014	0,0082	0,004	0,0025
shus.001629	0	1	2	12	27	101	324	756	8827	9360	9727	9848	9925	9971	9979	10000	pct6	A	N50	shus.0016	Medium	2	300	NonOutlier	2	-6.55	glmTrim0.25Fjernet0	1,00E-04	2,00E-04	0,0012	0,0027	0,0101	0,0324	0,0756	0,8827	0,936	0,9727	0,9848	0,9925	0,9971	0,9979	0,1173	0,064	0,0273	0,0152	0,0075	0,0029	0,0021
shus.001729	0	1	3	14	40	103	342	751	8863	9389	9740	9853	9918	9967	9980	10000	pct6	A	N50	shus.0017	Medium	2	300	NonOutlier	2	-6.55	glmTrim0.25Fjernet0	1,00E-04	3,00E-04	0,0014	0,004	0,0103	0,0342	0,0751	0,8863	0,9389	0,974	0,9853	0,9918	0,9967	0,998	0,1137	0,0611	0,026	0,0147	0,0082	0,0033	0,002
shus.001829	0	0	1	14	39	107	350	788	8848	9373	9707	9847	9914	9957	9981	10000	pct6	A	N50	shus.0018	Medium	2	300	NonOutlier	2	-6.55	glmTrim0.25Fjernet0	0	1,00E-04	0,0014	0,0039	0,0107	0,035	0,0788	0,8848	0,9373	0,9707	0,9847	0,9914	0,9957	0,9981	0,1152	0,0627	0,0293	0,0153	0,0086	0,0043	0,0019
shus.001929	0	0	1	12	34	100	360	796	8906	9430	9740	9858	9930	9982	9987	10000	pct6	A	N50	shus.0019	Medium	2	300	NonOutlier	2	-6.55	glmTrim0.25Fjernet0	0	1,00E-04	0,0012	0,0034	0,01	0,036	0,0796	0,8906	0,943	0,974	0,9858	0,993	0,9982	0,9987	0,1094	0,057	0,026	0,0142	0,007	0,0018	0,0013
shus.002029	0	0	0	0	0	0	0	552	8575	9070	9422	9562	9640	9692	9710	9730	pct6	A	N50	shus.0020	Small	3	60	NonOutlier	2	-6.55	glmTrim0.25Fjernet0	0	0	0	0	0	0	0,056731757	0,881294964	0,932168551	0,968345324	0,982733813	0,990750257	0,996094553	0,997944502	0,118705036	0,067831449	0,031654676	0,017266187	0,009249743	0,003905447	0,002055498
shus.002111	0	0	0	0	0	0	0	550	8599	9126	9470	9594	9662	9710	9733	9768	pct6	A	N50	shus.0021	Small	3	60	NonOutlier	2	-6.55	glmTrim0.25Fjernet0	0	0	0	0	0	0	0,056306306	0,880323505	0,934275184	0,969492219	0,982186732	0,989148239	0,994062244	0,996416871	0,119676495	0,065724816	0,030507781	0,017813268	0,010851761	0,005937756	0,003583129
shus.002211	0	0	0	0	0	0	0	561	8603	9111	9463	9591	9668	9719	9739	9758	pct6	A	N50	shus.0022	Small	3	60	NonOutlier	2	-6.55	glmTrim0.25Fjernet0	0	0	0	0	0	0	0,057491289	0,881635581	0,933695429	0,969768395	0,982885837	0,990776799	0,996003279	0,99805288	0,118364419	0,066304571	0,030231605	0,017114163	0,009223201	0,003996721	0,00194712
shus.002311	0	0	0	0	0	0	0	554	8626	9130	9458	9585	9660	9718	9736	9759	pct6	A	N50	shus.0023	Small	3	60	NonOutlier	2	-6.55	glmTrim0.25Fjernet0	0	0	0	0	0	0	0,056768111	0,883902039	0,935546675	0,969156676	0,982170304	0,989855518	0,99579875	0,997643201	0,116097961	0,064453325	0,030843324	0,017829696	0,010144482	0,00420125	0,002356799
shus.002411	0	0	0	0	0	0	0	539	8691	9128	9449	9570	9653	9704	9720	9755	pct6	A	N50	shus.0024	Small	3	60	NonOutlier	2	-6.55	glmTrim0.25Fjernet0	0	0	0	0	0	0	0,055253716	0,890927729	0,935725269	0,968631471	0,981035366	0,989543824	0,994771912	0,996412096	0,109072271	0,064274731	0,031368529	0,018964634	0,010456176	0,005228088	0,003587904
shus.002511	0	0	0	0	0	0	0	526	8708	9174	9487	9610	9675	9724	9740	9760	pct6	A	N50	shus.0025	Small	3	60	NonOutlier	2	-6.55	glmTrim0.25Fjernet0	0	0	0	0	0	0	0,053893443	0,892213115	0,939959016	0,972028689	0,984631148	0,991290984	0,996311475	0,99795082	0,107786885	0,060040984	0,027971311	0,015368852	0,008709016	0,003688525	0,00204918
shus.002611	0	0	0	0	0	0	1	625	8630	9152	9459	9593	9656	9704	9724	9759	pct6	A	N50	shus.0026	Small	3	60	NonOutlier	2	-6.55	glmTrim0.25Fjernet0	0	0	0	0	0	0,00010247	0,064043447	0,884311917	0,937801004	0,969259145	0,98299006	0,98944564	0,994364177	0,996413567	0,115688083	0,062198996	0,030740855	0,01700994	0,01055436	0,005635823	0,003586433
shus.002711	0	0	0	0	0	0	0	532	8659	9112	9434	9565	9618	9686	9710	9745	pct6	A	N50	shus.0027	Small	3	60	NonOutlier	2	-6.55	glmTrim0.25Fjernet0	0	0	0	0	0	0	0,054592099	0,888558235	0,935043612	0,968086198	0,981528989	0,986967676	0,993945613	0,996408415	0,111441765	0,064956388	0,031913802	0,018471011	0,013032324	0,006054387	0,003591585
shus.002811	0	0	0	0	0	0	0	561	8599	9096	9434	9579	9662	9712	9736	9759	pct6	A	N50	shus.0028	Small	3	60	NonOutlier	2	-6.55	glmTrim0.25Fjernet0	0	0	0	0	0	0	0,057485398	0,881135362	0,932062711	0,966697408	0,981555487	0,990060457	0,995183933	0,997643201	0,118864638	0,067937289	0,033302592	0,018444513	0,009939543	0,004816067	0,002356799
shus.002911	0	0	0	0	0	0	1	561	8585	9097	9432	9569	9645	9696	9715	9749	pct6	A	N50	shus.0029	Small	3	60	NonOutlier	2	-6.55	glmTrim0.25Fjernet0	0	0	0	0	0	0,000102575	0,057544364	0,880603139	0,933121346	0,967483844	0,981536568	0,989332239	0,994563545	0,996512463	0,119396861	0,066878654	0,032516156	0,018463432	0,010667761	0,005436455	0,003487537
shus.003011	0	0	0	0	0	0	0	531	8555	9111	9461	9585	9648	9703	9726	9750	pct6	A	N50	shus.0030	Small	3	60	NonOutlier	2	-6.55	glmTrim0.25Fjernet0	0	0	0	0	0	0	0,054461538	0,877435897	0,934461538	0,970358974	0,983076923	0,989538462	0,995179487	0,997538462	0,122564103	0,065538462	0,029641026	0,016923077	0,010461538	0,004820513	0,002461538
shus.003111	0	0	0	0	0	0	0	556	8598	9139	9472	9601	9675	9740	9750	9783	pct6	A	N50	shus.0031	Small	3	60	NonOutlier	2	-6.55	glmTrim0.25Fjernet0	0	0	0	0	0	0	0,056833282	0,878871512	0,934171522	0,96821016	0,9813963	0,988960442	0,99560462	0,996626802	0,121128488	0,065828478	0,03178984	0,0186037	0,011039558	0,00439538	0,003373198
shus.003211	0	0	0	0	0	0	0	584	8619	9124	9459	9575	9655	9712	9731	9758	pct6	A	N50	shus.0032	Small	3	60	NonOutlier	2	-6.55	glmTrim0.25Fjernet0	0	0	0	0	0	0	0,05984833	0,883275261	0,93502767	0,969358475	0,981246157	0,989444558	0,995285919	0,99723304	0,116724739	0,06497233	0,030641525	0,018753843	0,010555442	0,004714081	0,00276696
shus.003311	0	0	0	0	0	0	0	557	8664	9174	9484	9600	9666	9721	9744	9771	pct6	A	N50	shus.0033	Small	3	60	NonOutlier	2	-6.55	glmTrim0.25Fjernet0	0	0	0	0	0	0	0,057005424	0,886705557	0,938900829	0,970627367	0,982499232	0,989253915	0,994882816	0,997236721	0,113294443	0,061099171	0,029372633	0,017500768	0,010746085	0,005117184	0,002763279
shus.003411	0	0	0	0	0	0	0	564	8527	9064	9419	9553	9647	9691	9717	9748	pct6	A	N50	shus.0034	Small	3	60	NonOutlier	2	-6.55	glmTrim0.25Fjernet0	0	0	0	0	0	0	0,057858022	0,874743537	0,92983176	0,966249487	0,979995897	0,9896389	0,994152647	0,99681986	0,125256463	0,07016824	0,033750513	0,020004103	0,0103611	0,005847353	0,00318014
shus.003511	0	0	0	0	0	0	0	565	8634	9147	9459	9586	9659	9715	9733	9763	pct6	A	N50	shus.0035	Small	3	60	NonOutlier	2	-6.55	glmTrim0.25Fjernet0	0	0	0	0	0	0	0,057871556	0,884359316	0,93690464	0,96886203	0,981870327	0,989347537	0,995083478	0,996927174	0,115640684	0,06309536	0,03113797	0,018129673	0,010652463	0,004916522	0,003072826
shus.003611	0	0	0	0	0	0	0	536	8599	9098	9433	9554	9632	9685	9711	9746	pct6	A	N50	shus.0036	Small	3	60	NonOutlier	2	-6.55	glmTrim0.25Fjernet0	0	0	0	0	0	0	0,054996922	0,882310692	0,933511184	0,96788426	0,98029961	0,988302893	0,993741022	0,996408783	0,117689308	0,066488816	0,03211574	0,01970039	0,011697107	0,006258978	0,003591217
shus.003711	0	0	0	0	0	0	1	556	8656	9148	9448	9586	9670	9712	9736	9760	pct6	A	N50	shus.0037	Small	3	60	NonOutlier	2	-6.55	glmTrim0.25Fjernet0	0	0	0	0	0	0,000102459	0,056967213	0,886885246	0,937295082	0,968032787	0,982172131	0,990778689	0,995081967	0,997540984	0,113114754	0,062704918	0,031967213	0,017827869	0,009221311	0,004918033	0,002459016
shus.003811	0	0	0	0	0	0	0	578	8618	9121	9439	9584	9660	9719	9751	9780	pct6	A	N50	shus.0038	Small	3	60	NonOutlier	2	-6.55	glmTrim0.25Fjernet0	0	0	0	0	0	0	0,059100204	0,881186094	0,932617587	0,965132924	0,9799591	0,987730061	0,993762781	0,997034765	0,118813906	0,067382413	0,034867076	0,0200409	0,012269939	0,006237219	0,002965235
shus.003911	0	0	0	0	0	0	0	537	8586	9111	9457	9590	9651	9706	9721	9759	pct6	A	N50	shus.0039	Small	3	60	NonOutlier	2	-6.55	glmTrim0.25Fjernet0	0	0	0	0	0	0	0,05502613	0,879803259	0,933599754	0,969054206	0,982682652	0,988933292	0,994569116	0,996106158	0,120196741	0,066400246	0,030945794	0,017317348	0,011066708	0,005430884	0,003893842
shus.004011	0	0	0	0	0	0	0	502	8620	9139	9482	9609	9674	9721	9743	9776	pct6	A	N50	shus.0040	Small	3	60	NonOutlier	2	-6.55	glmTrim0.25Fjernet0	0	0	0	0	0	0	0,051350245	0,881751227	0,934840426	0,96992635	0,982917349	0,989566285	0,994373977	0,996624386	0,118248773	0,065159574	0,03007365	0,017082651	0,010433715	0,005626023	0,003375614
shus.004111	0	0	0	0	0	0	0	540	8640	9131	9451	9588	9639	9683	9713	9739	pct6	A	N50	shus.0041	Small	3	60	NonOutlier	2	-6.55	glmTrim0.25Fjernet0	0	0	0	0	0	0	0,055447171	0,887154739	0,937570592	0,970428175	0,984495328	0,989732005	0,994249923	0,997330321	0,112845261	0,062429408	0,029571825	0,015504672	0,010267995	0,005750077	0,002669679
shus.004211	0	0	0	0	0	0	0	538	8675	9156	9476	9588	9676	9728	9751	9779	pct6	A	N50	shus.0042	Small	3	60	NonOutlier	2	-6.55	glmTrim0.25Fjernet0	0	0	0	0	0	0	0,05501585	0,887105021	0,936292054	0,969015237	0,980468351	0,989467226	0,994784743	0,997136722	0,112894979	0,063707946	0,030984763	0,019531649	0,010532774	0,005215257	0,002863278
shus.004311	0	0	0	0	0	0	1	541	8631	9111	9440	9563	9636	9693	9716	9762	pct6	A	N50	shus.0043	Small	3	60	NonOutlier	2	-6.55	glmTrim0.25Fjernet0	0	0	0	0	0	0,000102438	0,055418972	0,884142594	0,933312846	0,967014956	0,979614833	0,987092809	0,992931776	0,995287851	0,115857406	0,066687154	0,032985044	0,020385167	0,012907191	0,007068224	0,004712149
shus.004411	0	0	0	0	0	0	0	517	8586	9099	9458	9577	9655	9707	9729	9762	pct6	A	N50	shus.0044	Small	3	60	NonOutlier	2	-6.55	glmTrim0.25Fjernet0	0	0	0	0	0	0	0,052960459	0,879532883	0,932083589	0,96885884	0,981048965	0,989039131	0,994365909	0,996619545	0,120467117	0,067916411	0,03114116	0,018951035	0,010960869	0,005634091	0,003380455
shus.004511	0	0	0	0	0	0	0	573	8649	9151	9479	9611	9669	9713	9733	9763	pct6	A	N50	shus.0045	Small	3	60	NonOutlier	2	-6.55	glmTrim0.25Fjernet0	0	0	0	0	0	0	0,058690976	0,885895729	0,93731435	0,970910581	0,984431015	0,990371812	0,994878623	0,996927174	0,114104271	0,06268565	0,029089419	0,015568985	0,009628188	0,005121377	0,003072826
shus.004611	0	0	0	0	0	0	0	571	8586	9112	9439	9583	9660	9710	9726	9760	pct6	A	N50	shus.0046	Small	3	60	NonOutlier	2	-6.55	glmTrim0.25Fjernet0	0	0	0	0	0	0	0,058504098	0,879713115	0,933606557	0,967110656	0,981864754	0,989754098	0,994877049	0,996516393	0,120286885	0,066393443	0,032889344	0,018135246	0,010245902	0,005122951	0,003483607
shus.004711	0	0	0	0	0	0	0	495	8663	9165	9496	9605	9676	9723	9746	9784	pct6	A	N50	shus.0047	Small	3	60	NonOutlier	2	-6.55	glmTrim0.25Fjernet0	0	0	0	0	0	0	0,050592805	0,885425184	0,936733442	0,970564186	0,981704824	0,98896157	0,993765331	0,996116108	0,114574816	0,063266558	0,029435814	0,018295176	0,01103843	0,006234669	0,003883892
shus.004811	0	0	0	0	0	0	0	563	8594	9136	9453	9581	9656	9702	9723	9757	pct6	A	N50	shus.0048	Small	3	60	NonOutlier	2	-6.55	glmTrim0.25Fjernet0	0	0	0	0	0	0	0,057702163	0,880803526	0,936353387	0,968842882	0,981961669	0,989648458	0,994363021	0,996515322	0,119196474	0,063646613	0,031157118	0,018038331	0,010351542	0,005636979	0,003484678
shus.004911	0	0	0	0	0	0	0	575	8667	9123	9466	9578	9646	9704	9734	9763	pct6	A	N50	shus.0049	Small	3	60	NonOutlier	2	-6.55	glmTrim0.25Fjernet0	0	0	0	0	0	0	0,058895831	0,887739424	0,934446379	0,969579023	0,981050906	0,988015979	0,993956776	0,997029602	0,112260576	0,065553621	0,030420977	0,018949094	0,011984021	0,006043224	0,002970398
shus.005011	0	0	0	0	0	0	0	541	8563	9073	9420	9561	9642	9689	9707	9741	pct6	A	N50	shus.0050	Small	3	60	NonOutlier	2	-6.55	glmTrim0.25Fjernet0	0	0	0	0	0	0	0,055538446	0,879067858	0,931423878	0,967046504	0,981521404	0,989836772	0,994661739	0,996509599	0,120932142	0,068576122	0,032953496	0,018478596	0,010163228	0,005338261	0,003490401
shus.000148	0	2	3	7	12	36	104	247	9146	9534	9778	9863	9926	9965	9981	10000	pct6	A	N50	shus.0001	Large	1	500	NonOutlier	2	-6.55	glmTrim0Fjernet-1	2,00E-04	3,00E-04	7,00E-04	0,0012	0,0036	0,0104	0,0247	0,9146	0,9534	0,9778	0,9863	0,9926	0,9965	0,9981	0,0854	0,0466	0,0222	0,0137	0,0074	0,0035	0,0019
shus.000248	0	0	0	3	12	30	98	217	9128	9495	9769	9864	9918	9956	9976	10000	pct6	A	N50	shus.0002	Large	1	500	NonOutlier	2	-6.55	glmTrim0Fjernet-1	0	0	3,00E-04	0,0012	0,003	0,0098	0,0217	0,9128	0,9495	0,9769	0,9864	0,9918	0,9956	0,9976	0,0872	0,0505	0,0231	0,0136	0,0082	0,0044	0,0024
shus.000348	0	0	0	0	5	17	83	213	9169	9523	9760	9849	9924	9957	9978	10000	pct6	A	N50	shus.0003	Large	1	500	NonOutlier	2	-6.55	glmTrim0Fjernet-1	0	0	0	5,00E-04	0,0017	0,0083	0,0213	0,9169	0,9523	0,976	0,9849	0,9924	0,9957	0,9978	0,0831	0,0477	0,024	0,0151	0,0076	0,0043	0,0022
shus.000448	0	1	2	6	9	32	89	248	9172	9516	9776	9866	9921	9965	9979	10000	pct6	A	N50	shus.0004	Large	1	500	NonOutlier	2	-6.55	glmTrim0Fjernet-1	1,00E-04	2,00E-04	6,00E-04	9,00E-04	0,0032	0,0089	0,0248	0,9172	0,9516	0,9776	0,9866	0,9921	0,9965	0,9979	0,0828	0,0484	0,0224	0,0134	0,0079	0,0035	0,0021
shus.000548	0	0	1	4	11	31	87	217	9147	9496	9762	9856	9921	9962	9981	10000	pct6	A	N50	shus.0005	Large	1	500	NonOutlier	2	-6.55	glmTrim0Fjernet-1	0	1,00E-04	4,00E-04	0,0011	0,0031	0,0087	0,0217	0,9147	0,9496	0,9762	0,9856	0,9921	0,9962	0,9981	0,0853	0,0504	0,0238	0,0144	0,0079	0,0038	0,0019
shus.000648	0	0	0	3	13	32	123	270	9242	9570	9793	9877	9933	9971	9989	10000	pct6	A	N50	shus.0006	Medium	2	300	NonOutlier	2	-6.55	glmTrim0Fjernet-1	0	0	3,00E-04	0,0013	0,0032	0,0123	0,027	0,9242	0,957	0,9793	0,9877	0,9933	0,9971	0,9989	0,0758	0,043	0,0207	0,0123	0,0067	0,0029	0,0011
shus.000748	0	0	0	4	13	34	115	271	9223	9543	9793	9892	9943	9970	9983	10000	pct6	A	N50	shus.0007	Medium	2	300	NonOutlier	2	-6.55	glmTrim0Fjernet-1	0	0	4,00E-04	0,0013	0,0034	0,0115	0,0271	0,9223	0,9543	0,9793	0,9892	0,9943	0,997	0,9983	0,0777	0,0457	0,0207	0,0108	0,0057	0,003	0,0017
shus.000848	0	1	3	7	14	36	106	268	9232	9541	9777	9882	9927	9966	9981	10000	pct6	A	N50	shus.0008	Medium	2	300	NonOutlier	2	-6.55	glmTrim0Fjernet-1	1,00E-04	3,00E-04	7,00E-04	0,0014	0,0036	0,0106	0,0268	0,9232	0,9541	0,9777	0,9882	0,9927	0,9966	0,9981	0,0768	0,0459	0,0223	0,0118	0,0073	0,0034	0,0019
shus.000948	0	0	0	4	9	21	110	265	9274	9587	9802	9886	9941	9968	9978	10000	pct6	A	N50	shus.0009	Medium	2	300	NonOutlier	2	-6.55	glmTrim0Fjernet-1	0	0	4,00E-04	9,00E-04	0,0021	0,011	0,0265	0,9274	0,9587	0,9802	0,9886	0,9941	0,9968	0,9978	0,0726	0,0413	0,0198	0,0114	0,0059	0,0032	0,0022
shus.001048	0	0	0	2	10	30	100	262	9271	9592	9799	9875	9926	9963	9975	10000	pct6	A	N50	shus.0010	Medium	2	300	NonOutlier	2	-6.55	glmTrim0Fjernet-1	0	0	2,00E-04	0,001	0,003	0,01	0,0262	0,9271	0,9592	0,9799	0,9875	0,9926	0,9963	0,9975	0,0729	0,0408	0,0201	0,0125	0,0074	0,0037	0,0025
shus.001130	0	0	1	4	12	28	100	274	9245	9569	9796	9897	9939	9974	9986	10000	pct6	A	N50	shus.0011	Medium	2	300	NonOutlier	2	-6.55	glmTrim0Fjernet-1	0	1,00E-04	4,00E-04	0,0012	0,0028	0,01	0,0274	0,9245	0,9569	0,9796	0,9897	0,9939	0,9974	0,9986	0,0755	0,0431	0,0204	0,0103	0,0061	0,0026	0,0014
shus.001230	0	0	0	6	12	34	110	270	9192	9547	9780	9868	9918	9966	9983	10000	pct6	A	N50	shus.0012	Medium	2	300	NonOutlier	2	-6.55	glmTrim0Fjernet-1	0	0	6,00E-04	0,0012	0,0034	0,011	0,027	0,9192	0,9547	0,978	0,9868	0,9918	0,9966	0,9983	0,0808	0,0453	0,022	0,0132	0,0082	0,0034	0,0017
shus.001330	0	0	0	1	7	31	109	270	9242	9565	9808	9888	9931	9967	9979	10000	pct6	A	N50	shus.0013	Medium	2	300	NonOutlier	2	-6.55	glmTrim0Fjernet-1	0	0	1,00E-04	7,00E-04	0,0031	0,0109	0,027	0,9242	0,9565	0,9808	0,9888	0,9931	0,9967	0,9979	0,0758	0,0435	0,0192	0,0112	0,0069	0,0033	0,0021
shus.001430	0	0	2	2	8	29	108	282	9234	9567	9779	9876	9930	9972	9985	10000	pct6	A	N50	shus.0014	Medium	2	300	NonOutlier	2	-6.55	glmTrim0Fjernet-1	0	2,00E-04	2,00E-04	8,00E-04	0,0029	0,0108	0,0282	0,9234	0,9567	0,9779	0,9876	0,993	0,9972	0,9985	0,0766	0,0433	0,0221	0,0124	0,007	0,0028	0,0015
shus.001530	0	0	0	2	8	26	107	246	9296	9582	9816	9897	9944	9971	9979	10000	pct6	A	N50	shus.0015	Medium	2	300	NonOutlier	2	-6.55	glmTrim0Fjernet-1	0	0	2,00E-04	8,00E-04	0,0026	0,0107	0,0246	0,9296	0,9582	0,9816	0,9897	0,9944	0,9971	0,9979	0,0704	0,0418	0,0184	0,0103	0,0056	0,0029	0,0021
shus.001630	0	0	1	3	7	22	100	247	9212	9547	9798	9879	9941	9974	9987	10000	pct6	A	N50	shus.0016	Medium	2	300	NonOutlier	2	-6.55	glmTrim0Fjernet-1	0	1,00E-04	3,00E-04	7,00E-04	0,0022	0,01	0,0247	0,9212	0,9547	0,9798	0,9879	0,9941	0,9974	0,9987	0,0788	0,0453	0,0202	0,0121	0,0059	0,0026	0,0013
shus.001730	0	0	2	5	10	23	100	263	9238	9573	9820	9901	9940	9966	9981	10000	pct6	A	N50	shus.0017	Medium	2	300	NonOutlier	2	-6.55	glmTrim0Fjernet-1	0	2,00E-04	5,00E-04	0,001	0,0023	0,01	0,0263	0,9238	0,9573	0,982	0,9901	0,994	0,9966	0,9981	0,0762	0,0427	0,018	0,0099	0,006	0,0034	0,0019
shus.001830	0	0	0	4	9	32	99	260	9250	9559	9776	9859	9924	9958	9975	10000	pct6	A	N50	shus.0018	Medium	2	300	NonOutlier	2	-6.55	glmTrim0Fjernet-1	0	0	4,00E-04	9,00E-04	0,0032	0,0099	0,026	0,925	0,9559	0,9776	0,9859	0,9924	0,9958	0,9975	0,075	0,0441	0,0224	0,0141	0,0076	0,0042	0,0025
shus.001930	0	0	1	4	11	23	106	260	9272	9582	9794	9888	9935	9972	9990	10000	pct6	A	N50	shus.0019	Medium	2	300	NonOutlier	2	-6.55	glmTrim0Fjernet-1	0	1,00E-04	4,00E-04	0,0011	0,0023	0,0106	0,026	0,9272	0,9582	0,9794	0,9888	0,9935	0,9972	0,999	0,0728	0,0418	0,0206	0,0112	0,0065	0,0028	0,001
shus.002030	0	0	0	0	0	0	0	152	9372	9635	9829	9906	9950	9978	9985	10000	pct6	A	N50	shus.0020	Small	3	60	NonOutlier	2	-6.55	glmTrim0Fjernet-1	0	0	0	0	0	0	0,0152	0,9372	0,9635	0,9829	0,9906	0,995	0,9978	0,9985	0,0628	0,0365	0,0171	0,0094	0,005	0,0022	0,0015
shus.002112	0	0	0	0	0	0	0	154	9346	9629	9827	9894	9941	9972	9981	10000	pct6	A	N50	shus.0021	Small	3	60	NonOutlier	2	-6.55	glmTrim0Fjernet-1	0	0	0	0	0	0	0,0154	0,9346	0,9629	0,9827	0,9894	0,9941	0,9972	0,9981	0,0654	0,0371	0,0173	0,0106	0,0059	0,0028	0,0019
shus.002212	0	0	0	0	0	0	0	161	9389	9653	9832	9906	9949	9979	9991	10000	pct6	A	N50	shus.0022	Small	3	60	NonOutlier	2	-6.55	glmTrim0Fjernet-1	0	0	0	0	0	0	0,0161	0,9389	0,9653	0,9832	0,9906	0,9949	0,9979	0,9991	0,0611	0,0347	0,0168	0,0094	0,0051	0,0021	0,0009
shus.002312	0	0	0	0	0	0	0	156	9399	9647	9836	9900	9938	9971	9985	10000	pct6	A	N50	shus.0023	Small	3	60	NonOutlier	2	-6.55	glmTrim0Fjernet-1	0	0	0	0	0	0	0,0156	0,9399	0,9647	0,9836	0,99	0,9938	0,9971	0,9985	0,0601	0,0353	0,0164	0,01	0,0062	0,0029	0,0015
shus.002412	0	0	0	0	0	0	0	166	9434	9654	9818	9885	9928	9967	9979	10000	pct6	A	N50	shus.0024	Small	3	60	NonOutlier	2	-6.55	glmTrim0Fjernet-1	0	0	0	0	0	0	0,0166	0,9434	0,9654	0,9818	0,9885	0,9928	0,9967	0,9979	0,0566	0,0346	0,0182	0,0115	0,0072	0,0033	0,0021
shus.002512	0	0	0	0	0	0	0	152	9433	9678	9842	9914	9955	9977	9987	10000	pct6	A	N50	shus.0025	Small	3	60	NonOutlier	2	-6.55	glmTrim0Fjernet-1	0	0	0	0	0	0	0,0152	0,9433	0,9678	0,9842	0,9914	0,9955	0,9977	0,9987	0,0567	0,0322	0,0158	0,0086	0,0045	0,0023	0,0013
shus.002612	0	0	0	0	0	0	0	186	9356	9642	9813	9895	9942	9968	9979	10000	pct6	A	N50	shus.0026	Small	3	60	NonOutlier	2	-6.55	glmTrim0Fjernet-1	0	0	0	0	0	0	0,0186	0,9356	0,9642	0,9813	0,9895	0,9942	0,9968	0,9979	0,0644	0,0358	0,0187	0,0105	0,0058	0,0032	0,0021
shus.002712	0	0	0	0	0	0	0	144	9409	9646	9815	9891	9934	9965	9982	10000	pct6	A	N50	shus.0027	Small	3	60	NonOutlier	2	-6.55	glmTrim0Fjernet-1	0	0	0	0	0	0	0,0144	0,9409	0,9646	0,9815	0,9891	0,9934	0,9965	0,9982	0,0591	0,0354	0,0185	0,0109	0,0066	0,0035	0,0018
shus.002812	0	0	0	0	0	0	0	158	9360	9646	9813	9900	9938	9969	9985	10000	pct6	A	N50	shus.0028	Small	3	60	NonOutlier	2	-6.55	glmTrim0Fjernet-1	0	0	0	0	0	0	0,0158	0,936	0,9646	0,9813	0,99	0,9938	0,9969	0,9985	0,064	0,0354	0,0187	0,01	0,0062	0,0031	0,0015
shus.002912	0	0	0	0	0	0	0	148	9390	9652	9831	9906	9949	9970	9982	10000	pct6	A	N50	shus.0029	Small	3	60	NonOutlier	2	-6.55	glmTrim0Fjernet-1	0	0	0	0	0	0	0,0148	0,939	0,9652	0,9831	0,9906	0,9949	0,997	0,9982	0,061	0,0348	0,0169	0,0094	0,0051	0,003	0,0018
shus.003012	0	0	0	0	0	0	0	142	9353	9620	9816	9902	9940	9973	9986	10000	pct6	A	N50	shus.0030	Small	3	60	NonOutlier	2	-6.55	glmTrim0Fjernet-1	0	0	0	0	0	0	0,0142	0,9353	0,962	0,9816	0,9902	0,994	0,9973	0,9986	0,0647	0,038	0,0184	0,0098	0,006	0,0027	0,0014
shus.003112	0	0	0	0	0	0	0	168	9341	9639	9816	9894	9939	9971	9982	10000	pct6	A	N50	shus.0031	Small	3	60	NonOutlier	2	-6.55	glmTrim0Fjernet-1	0	0	0	0	0	0	0,0168	0,9341	0,9639	0,9816	0,9894	0,9939	0,9971	0,9982	0,0659	0,0361	0,0184	0,0106	0,0061	0,0029	0,0018
shus.003212	0	0	0	0	0	0	0	172	9379	9645	9825	9895	9936	9977	9984	10000	pct6	A	N50	shus.0032	Small	3	60	NonOutlier	2	-6.55	glmTrim0Fjernet-1	0	0	0	0	0	0	0,0172	0,9379	0,9645	0,9825	0,9895	0,9936	0,9977	0,9984	0,0621	0,0355	0,0175	0,0105	0,0064	0,0023	0,0016
shus.003312	0	0	0	0	0	0	0	153	9396	9665	9829	9904	9944	9973	9983	10000	pct6	A	N50	shus.0033	Small	3	60	NonOutlier	2	-6.55	glmTrim0Fjernet-1	0	0	0	0	0	0	0,0153	0,9396	0,9665	0,9829	0,9904	0,9944	0,9973	0,9983	0,0604	0,0335	0,0171	0,0096	0,0056	0,0027	0,0017
shus.003412	0	0	0	0	0	0	0	148	9312	9601	9803	9893	9945	9974	9983	10000	pct6	A	N50	shus.0034	Small	3	60	NonOutlier	2	-6.55	glmTrim0Fjernet-1	0	0	0	0	0	0	0,0148	0,9312	0,9601	0,9803	0,9893	0,9945	0,9974	0,9983	0,0688	0,0399	0,0197	0,0107	0,0055	0,0026	0,0017
shus.003512	0	0	0	0	0	0	0	161	9373	9635	9839	9887	9936	9967	9981	10000	pct6	A	N50	shus.0035	Small	3	60	NonOutlier	2	-6.55	glmTrim0Fjernet-1	0	0	0	0	0	0	0,0161	0,9373	0,9635	0,9839	0,9887	0,9936	0,9967	0,9981	0,0627	0,0365	0,0161	0,0113	0,0064	0,0033	0,0019
shus.003612	0	0	0	0	0	0	0	162	9344	9625	9817	9895	9928	9963	9980	10000	pct6	A	N50	shus.0036	Small	3	60	NonOutlier	2	-6.55	glmTrim0Fjernet-1	0	0	0	0	0	0	0,0162	0,9344	0,9625	0,9817	0,9895	0,9928	0,9963	0,998	0,0656	0,0375	0,0183	0,0105	0,0072	0,0037	0,002
shus.003712	0	0	0	0	0	0	0	150	9383	9661	9839	9903	9946	9969	9981	10000	pct6	A	N50	shus.0037	Small	3	60	NonOutlier	2	-6.55	glmTrim0Fjernet-1	0	0	0	0	0	0	0,015	0,9383	0,9661	0,9839	0,9903	0,9946	0,9969	0,9981	0,0617	0,0339	0,0161	0,0097	0,0054	0,0031	0,0019
shus.003812	0	0	0	0	0	0	0	160	9367	9639	9810	9882	9923	9953	9973	10000	pct6	A	N50	shus.0038	Small	3	60	NonOutlier	2	-6.55	glmTrim0Fjernet-1	0	0	0	0	0	0	0,016	0,9367	0,9639	0,981	0,9882	0,9923	0,9953	0,9973	0,0633	0,0361	0,019	0,0118	0,0077	0,0047	0,0027
shus.003912	0	0	0	0	0	0	0	149	9339	9643	9826	9902	9938	9969	9981	10000	pct6	A	N50	shus.0039	Small	3	60	NonOutlier	2	-6.55	glmTrim0Fjernet-1	0	0	0	0	0	0	0,0149	0,9339	0,9643	0,9826	0,9902	0,9938	0,9969	0,9981	0,0661	0,0357	0,0174	0,0098	0,0062	0,0031	0,0019
shus.004012	0	0	0	0	0	0	0	148	9382	9653	9827	9902	9941	9966	9979	10000	pct6	A	N50	shus.0040	Small	3	60	NonOutlier	2	-6.55	glmTrim0Fjernet-1	0	0	0	0	0	0	0,0148	0,9382	0,9653	0,9827	0,9902	0,9941	0,9966	0,9979	0,0618	0,0347	0,0173	0,0098	0,0059	0,0034	0,0021
shus.004112	0	0	0	0	0	0	0	151	9382	9641	9826	9916	9945	9968	9978	10000	pct6	A	N50	shus.0041	Small	3	60	NonOutlier	2	-6.55	glmTrim0Fjernet-1	0	0	0	0	0	0	0,0151	0,9382	0,9641	0,9826	0,9916	0,9945	0,9968	0,9978	0,0618	0,0359	0,0174	0,0084	0,0055	0,0032	0,0022
shus.004212	0	0	0	0	0	0	0	154	9382	9643	9809	9876	9930	9962	9975	10000	pct6	A	N50	shus.0042	Small	3	60	NonOutlier	2	-6.55	glmTrim0Fjernet-1	0	0	0	0	0	0	0,0154	0,9382	0,9643	0,9809	0,9876	0,993	0,9962	0,9975	0,0618	0,0357	0,0191	0,0124	0,007	0,0038	0,0025
shus.004312	0	0	0	0	0	0	0	165	9364	9648	9826	9895	9930	9954	9969	10000	pct6	A	N50	shus.0043	Small	3	60	NonOutlier	2	-6.55	glmTrim0Fjernet-1	0	0	0	0	0	0	0,0165	0,9364	0,9648	0,9826	0,9895	0,993	0,9954	0,9969	0,0636	0,0352	0,0174	0,0105	0,007	0,0046	0,0031
shus.004412	0	0	0	0	0	0	0	149	9374	9626	9820	9899	9938	9969	9981	10000	pct6	A	N50	shus.0044	Small	3	60	NonOutlier	2	-6.55	glmTrim0Fjernet-1	0	0	0	0	0	0	0,0149	0,9374	0,9626	0,982	0,9899	0,9938	0,9969	0,9981	0,0626	0,0374	0,018	0,0101	0,0062	0,0031	0,0019
shus.004512	0	0	0	0	0	0	0	152	9393	9646	9835	9908	9947	9969	9983	10000	pct6	A	N50	shus.0045	Small	3	60	NonOutlier	2	-6.55	glmTrim0Fjernet-1	0	0	0	0	0	0	0,0152	0,9393	0,9646	0,9835	0,9908	0,9947	0,9969	0,9983	0,0607	0,0354	0,0165	0,0092	0,0053	0,0031	0,0017
shus.004612	0	0	0	0	0	0	0	183	9328	9640	9825	9892	9944	9972	9987	10000	pct6	A	N50	shus.0046	Small	3	60	NonOutlier	2	-6.55	glmTrim0Fjernet-1	0	0	0	0	0	0	0,0183	0,9328	0,964	0,9825	0,9892	0,9944	0,9972	0,9987	0,0672	0,036	0,0175	0,0108	0,0056	0,0028	0,0013
shus.004712	0	0	0	0	0	0	0	123	9373	9640	9819	9890	9932	9966	9981	10000	pct6	A	N50	shus.0047	Small	3	60	NonOutlier	2	-6.55	glmTrim0Fjernet-1	0	0	0	0	0	0	0,0123	0,9373	0,964	0,9819	0,989	0,9932	0,9966	0,9981	0,0627	0,036	0,0181	0,011	0,0068	0,0034	0,0019
shus.004812	0	0	0	0	0	0	0	147	9352	9637	9822	9889	9937	9961	9972	10000	pct6	A	N50	shus.0048	Small	3	60	NonOutlier	2	-6.55	glmTrim0Fjernet-1	0	0	0	0	0	0	0,0147	0,9352	0,9637	0,9822	0,9889	0,9937	0,9961	0,9972	0,0648	0,0363	0,0178	0,0111	0,0063	0,0039	0,0028
shus.004912	0	0	0	0	0	0	0	153	9410	9629	9821	9894	9931	9963	9982	10000	pct6	A	N50	shus.0049	Small	3	60	NonOutlier	2	-6.55	glmTrim0Fjernet-1	0	0	0	0	0	0	0,0153	0,941	0,9629	0,9821	0,9894	0,9931	0,9963	0,9982	0,059	0,0371	0,0179	0,0106	0,0069	0,0037	0,0018
shus.005012	0	0	0	0	0	0	0	136	9325	9621	9807	9890	9935	9966	9976	10000	pct6	A	N50	shus.0050	Small	3	60	NonOutlier	2	-6.55	glmTrim0Fjernet-1	0	0	0	0	0	0	0,0136	0,9325	0,9621	0,9807	0,989	0,9935	0,9966	0,9976	0,0675	0,0379	0,0193	0,011	0,0065	0,0034	0,0024
shus.000149	0	2	4	7	17	44	119	282	9247	9585	9815	9885	9935	9975	9987	10000	pct6	A	N50	shus.0001	Large	1	500	NonOutlier	2	-6.55	glmTrim0.05Fjernet-1	2,00E-04	4,00E-04	7,00E-04	0,0017	0,0044	0,0119	0,0282	0,9247	0,9585	0,9815	0,9885	0,9935	0,9975	0,9987	0,0753	0,0415	0,0185	0,0115	0,0065	0,0025	0,0013
shus.000249	0	0	0	3	13	33	113	254	9226	9568	9802	9889	9929	9964	9981	10000	pct6	A	N50	shus.0002	Large	1	500	NonOutlier	2	-6.55	glmTrim0.05Fjernet-1	0	0	3,00E-04	0,0013	0,0033	0,0113	0,0254	0,9226	0,9568	0,9802	0,9889	0,9929	0,9964	0,9981	0,0774	0,0432	0,0198	0,0111	0,0071	0,0036	0,0019
shus.000349	0	0	0	2	7	23	102	256	9282	9592	9792	9879	9932	9963	9981	10000	pct6	A	N50	shus.0003	Large	1	500	NonOutlier	2	-6.55	glmTrim0.05Fjernet-1	0	0	2,00E-04	7,00E-04	0,0023	0,0102	0,0256	0,9282	0,9592	0,9792	0,9879	0,9932	0,9963	0,9981	0,0718	0,0408	0,0208	0,0121	0,0068	0,0037	0,0019
shus.000449	0	1	3	6	14	36	115	275	9253	9595	9811	9890	9934	9971	9981	10000	pct6	A	N50	shus.0004	Large	1	500	NonOutlier	2	-6.55	glmTrim0.05Fjernet-1	1,00E-04	3,00E-04	6,00E-04	0,0014	0,0036	0,0115	0,0275	0,9253	0,9595	0,9811	0,989	0,9934	0,9971	0,9981	0,0747	0,0405	0,0189	0,011	0,0066	0,0029	0,0019
shus.000549	0	0	1	4	13	39	104	251	9235	9571	9795	9884	9936	9973	9987	10000	pct6	A	N50	shus.0005	Large	1	500	NonOutlier	2	-6.55	glmTrim0.05Fjernet-1	0	1,00E-04	4,00E-04	0,0013	0,0039	0,0104	0,0251	0,9235	0,9571	0,9795	0,9884	0,9936	0,9973	0,9987	0,0765	0,0429	0,0205	0,0116	0,0064	0,0027	0,0013
shus.000649	0	0	0	3	17	33	141	301	9312	9613	9823	9891	9947	9981	9993	10000	pct6	A	N50	shus.0006	Medium	2	300	NonOutlier	2	-6.55	glmTrim0.05Fjernet-1	0	0	3,00E-04	0,0017	0,0033	0,0141	0,0301	0,9312	0,9613	0,9823	0,9891	0,9947	0,9981	0,9993	0,0688	0,0387	0,0177	0,0109	0,0053	0,0019	0,0007
shus.000749	0	0	0	4	13	38	135	298	9289	9591	9827	9913	9953	9975	9987	10000	pct6	A	N50	shus.0007	Medium	2	300	NonOutlier	2	-6.55	glmTrim0.05Fjernet-1	0	0	4,00E-04	0,0013	0,0038	0,0135	0,0298	0,9289	0,9591	0,9827	0,9913	0,9953	0,9975	0,9987	0,0711	0,0409	0,0173	0,0087	0,0047	0,0025	0,0013
shus.000849	0	1	3	8	17	42	117	304	9302	9588	9802	9895	9939	9970	9986	10000	pct6	A	N50	shus.0008	Medium	2	300	NonOutlier	2	-6.55	glmTrim0.05Fjernet-1	1,00E-04	3,00E-04	8,00E-04	0,0017	0,0042	0,0117	0,0304	0,9302	0,9588	0,9802	0,9895	0,9939	0,997	0,9986	0,0698	0,0412	0,0198	0,0105	0,0061	0,003	0,0014
shus.000949	0	0	0	5	10	28	125	296	9348	9631	9830	9905	9951	9972	9982	10000	pct6	A	N50	shus.0009	Medium	2	300	NonOutlier	2	-6.55	glmTrim0.05Fjernet-1	0	0	5,00E-04	0,001	0,0028	0,0125	0,0296	0,9348	0,9631	0,983	0,9905	0,9951	0,9972	0,9982	0,0652	0,0369	0,017	0,0095	0,0049	0,0028	0,0018
shus.001049	0	0	0	4	13	36	114	291	9345	9635	9834	9892	9938	9964	9980	10000	pct6	A	N50	shus.0010	Medium	2	300	NonOutlier	2	-6.55	glmTrim0.05Fjernet-1	0	0	4,00E-04	0,0013	0,0036	0,0114	0,0291	0,9345	0,9635	0,9834	0,9892	0,9938	0,9964	0,998	0,0655	0,0365	0,0166	0,0108	0,0062	0,0036	0,002
shus.001131	0	0	1	4	12	34	119	312	9320	9610	9836	9905	9951	9978	9988	10000	pct6	A	N50	shus.0011	Medium	2	300	NonOutlier	2	-6.55	glmTrim0.05Fjernet-1	0	1,00E-04	4,00E-04	0,0012	0,0034	0,0119	0,0312	0,932	0,961	0,9836	0,9905	0,9951	0,9978	0,9988	0,068	0,039	0,0164	0,0095	0,0049	0,0022	0,0012
shus.001231	0	0	0	7	14	40	127	308	9281	9604	9815	9886	9937	9972	9986	10000	pct6	A	N50	shus.0012	Medium	2	300	NonOutlier	2	-6.55	glmTrim0.05Fjernet-1	0	0	7,00E-04	0,0014	0,004	0,0127	0,0308	0,9281	0,9604	0,9815	0,9886	0,9937	0,9972	0,9986	0,0719	0,0396	0,0185	0,0114	0,0063	0,0028	0,0014
shus.001331	0	0	0	2	9	35	113	302	9309	9623	9827	9902	9942	9973	9980	10000	pct6	A	N50	shus.0013	Medium	2	300	NonOutlier	2	-6.55	glmTrim0.05Fjernet-1	0	0	2,00E-04	9,00E-04	0,0035	0,0113	0,0302	0,9309	0,9623	0,9827	0,9902	0,9942	0,9973	0,998	0,0691	0,0377	0,0173	0,0098	0,0058	0,0027	0,002
shus.001431	0	0	2	3	11	32	130	313	9305	9598	9812	9896	9945	9980	9987	10000	pct6	A	N50	shus.0014	Medium	2	300	NonOutlier	2	-6.55	glmTrim0.05Fjernet-1	0	2,00E-04	3,00E-04	0,0011	0,0032	0,013	0,0313	0,9305	0,9598	0,9812	0,9896	0,9945	0,998	0,9987	0,0695	0,0402	0,0188	0,0104	0,0055	0,002	0,0013
shus.001531	0	0	0	3	10	32	123	274	9360	9637	9843	9915	9953	9973	9984	10000	pct6	A	N50	shus.0015	Medium	2	300	NonOutlier	2	-6.55	glmTrim0.05Fjernet-1	0	0	3,00E-04	0,001	0,0032	0,0123	0,0274	0,936	0,9637	0,9843	0,9915	0,9953	0,9973	0,9984	0,064	0,0363	0,0157	0,0085	0,0047	0,0027	0,0016
shus.001631	0	0	1	5	7	25	110	279	9300	9586	9828	9891	9945	9982	9988	10000	pct6	A	N50	shus.0016	Medium	2	300	NonOutlier	2	-6.55	glmTrim0.05Fjernet-1	0	1,00E-04	5,00E-04	7,00E-04	0,0025	0,011	0,0279	0,93	0,9586	0,9828	0,9891	0,9945	0,9982	0,9988	0,07	0,0414	0,0172	0,0109	0,0055	0,0018	0,0012
shus.001731	0	0	2	6	13	26	115	287	9310	9637	9846	9922	9947	9974	9984	10000	pct6	A	N50	shus.0017	Medium	2	300	NonOutlier	2	-6.55	glmTrim0.05Fjernet-1	0	2,00E-04	6,00E-04	0,0013	0,0026	0,0115	0,0287	0,931	0,9637	0,9846	0,9922	0,9947	0,9974	0,9984	0,069	0,0363	0,0154	0,0078	0,0053	0,0026	0,0016
shus.001831	0	0	0	4	12	37	111	287	9324	9616	9793	9887	9935	9965	9982	10000	pct6	A	N50	shus.0018	Medium	2	300	NonOutlier	2	-6.55	glmTrim0.05Fjernet-1	0	0	4,00E-04	0,0012	0,0037	0,0111	0,0287	0,9324	0,9616	0,9793	0,9887	0,9935	0,9965	0,9982	0,0676	0,0384	0,0207	0,0113	0,0065	0,0035	0,0018
shus.001931	0	0	1	6	13	26	121	284	9349	9624	9818	9900	9944	9982	9993	10000	pct6	A	N50	shus.0019	Medium	2	300	NonOutlier	2	-6.55	glmTrim0.05Fjernet-1	0	1,00E-04	6,00E-04	0,0013	0,0026	0,0121	0,0284	0,9349	0,9624	0,9818	0,99	0,9944	0,9982	0,9993	0,0651	0,0376	0,0182	0,01	0,0056	0,0018	0,0007
shus.002031	0	0	0	0	0	0	0	181	9409	9658	9842	9911	9954	9979	9989	10000	pct6	A	N50	shus.0020	Small	3	60	NonOutlier	2	-6.55	glmTrim0.05Fjernet-1	0	0	0	0	0	0	0,0181	0,9409	0,9658	0,9842	0,9911	0,9954	0,9979	0,9989	0,0591	0,0342	0,0158	0,0089	0,0046	0,0021	0,0011
shus.002113	0	0	0	0	0	0	0	178	9378	9653	9841	9903	9942	9974	9982	10000	pct6	A	N50	shus.0021	Small	3	60	NonOutlier	2	-6.55	glmTrim0.05Fjernet-1	0	0	0	0	0	0	0,0178	0,9378	0,9653	0,9841	0,9903	0,9942	0,9974	0,9982	0,0622	0,0347	0,0159	0,0097	0,0058	0,0026	0,0018
shus.002213	0	0	0	0	0	0	0	189	9430	9671	9845	9910	9951	9980	9992	10000	pct6	A	N50	shus.0022	Small	3	60	NonOutlier	2	-6.55	glmTrim0.05Fjernet-1	0	0	0	0	0	0	0,0189	0,943	0,9671	0,9845	0,991	0,9951	0,998	0,9992	0,057	0,0329	0,0155	0,009	0,0049	0,002	0,0008
shus.002313	0	0	0	0	0	0	0	185	9427	9664	9846	9910	9944	9971	9986	10000	pct6	A	N50	shus.0023	Small	3	60	NonOutlier	2	-6.55	glmTrim0.05Fjernet-1	0	0	0	0	0	0	0,0185	0,9427	0,9664	0,9846	0,991	0,9944	0,9971	0,9986	0,0573	0,0336	0,0154	0,009	0,0056	0,0029	0,0014
shus.002413	0	0	0	0	0	0	0	189	9462	9667	9828	9891	9932	9968	9980	10000	pct6	A	N50	shus.0024	Small	3	60	NonOutlier	2	-6.55	glmTrim0.05Fjernet-1	0	0	0	0	0	0	0,0189	0,9462	0,9667	0,9828	0,9891	0,9932	0,9968	0,998	0,0538	0,0333	0,0172	0,0109	0,0068	0,0032	0,002
shus.002513	0	0	0	0	0	0	0	174	9466	9694	9856	9924	9958	9980	9988	10000	pct6	A	N50	shus.0025	Small	3	60	NonOutlier	2	-6.55	glmTrim0.05Fjernet-1	0	0	0	0	0	0	0,0174	0,9466	0,9694	0,9856	0,9924	0,9958	0,998	0,9988	0,0534	0,0306	0,0144	0,0076	0,0042	0,002	0,0012
shus.002613	0	0	0	0	0	0	1	214	9386	9664	9829	9903	9943	9971	9980	10000	pct6	A	N50	shus.0026	Small	3	60	NonOutlier	2	-6.55	glmTrim0.05Fjernet-1	0	0	0	0	0	1,00E-04	0,0214	0,9386	0,9664	0,9829	0,9903	0,9943	0,9971	0,998	0,0614	0,0336	0,0171	0,0097	0,0057	0,0029	0,002
shus.002713	0	0	0	0	0	0	0	173	9443	9671	9826	9899	9938	9968	9983	10000	pct6	A	N50	shus.0027	Small	3	60	NonOutlier	2	-6.55	glmTrim0.05Fjernet-1	0	0	0	0	0	0	0,0173	0,9443	0,9671	0,9826	0,9899	0,9938	0,9968	0,9983	0,0557	0,0329	0,0174	0,0101	0,0062	0,0032	0,0017
shus.002813	0	0	0	0	0	0	0	201	9395	9663	9823	9910	9946	9969	9985	10000	pct6	A	N50	shus.0028	Small	3	60	NonOutlier	2	-6.55	glmTrim0.05Fjernet-1	0	0	0	0	0	0	0,0201	0,9395	0,9663	0,9823	0,991	0,9946	0,9969	0,9985	0,0605	0,0337	0,0177	0,009	0,0054	0,0031	0,0015
shus.002913	0	0	0	0	0	0	0	180	9423	9667	9849	9918	9950	9971	9984	10000	pct6	A	N50	shus.0029	Small	3	60	NonOutlier	2	-6.55	glmTrim0.05Fjernet-1	0	0	0	0	0	0	0,018	0,9423	0,9667	0,9849	0,9918	0,995	0,9971	0,9984	0,0577	0,0333	0,0151	0,0082	0,005	0,0029	0,0016
shus.003013	0	0	0	0	0	0	0	168	9389	9644	9832	9912	9942	9976	9987	10000	pct6	A	N50	shus.0030	Small	3	60	NonOutlier	2	-6.55	glmTrim0.05Fjernet-1	0	0	0	0	0	0	0,0168	0,9389	0,9644	0,9832	0,9912	0,9942	0,9976	0,9987	0,0611	0,0356	0,0168	0,0088	0,0058	0,0024	0,0013
shus.003113	0	0	0	0	0	0	0	209	9372	9661	9824	9898	9940	9973	9983	10000	pct6	A	N50	shus.0031	Small	3	60	NonOutlier	2	-6.55	glmTrim0.05Fjernet-1	0	0	0	0	0	0	0,0209	0,9372	0,9661	0,9824	0,9898	0,994	0,9973	0,9983	0,0628	0,0339	0,0176	0,0102	0,006	0,0027	0,0017
shus.003213	0	0	0	0	0	0	0	193	9405	9671	9835	9897	9940	9979	9986	10000	pct6	A	N50	shus.0032	Small	3	60	NonOutlier	2	-6.55	glmTrim0.05Fjernet-1	0	0	0	0	0	0	0,0193	0,9405	0,9671	0,9835	0,9897	0,994	0,9979	0,9986	0,0595	0,0329	0,0165	0,0103	0,006	0,0021	0,0014
shus.003313	0	0	0	0	0	0	0	181	9431	9686	9843	9911	9947	9974	9983	10000	pct6	A	N50	shus.0033	Small	3	60	NonOutlier	2	-6.55	glmTrim0.05Fjernet-1	0	0	0	0	0	0	0,0181	0,9431	0,9686	0,9843	0,9911	0,9947	0,9974	0,9983	0,0569	0,0314	0,0157	0,0089	0,0053	0,0026	0,0017
shus.003413	0	0	0	0	0	0	0	175	9344	9623	9815	9899	9949	9974	9985	10000	pct6	A	N50	shus.0034	Small	3	60	NonOutlier	2	-6.55	glmTrim0.05Fjernet-1	0	0	0	0	0	0	0,0175	0,9344	0,9623	0,9815	0,9899	0,9949	0,9974	0,9985	0,0656	0,0377	0,0185	0,0101	0,0051	0,0026	0,0015
shus.003513	0	0	0	0	0	0	0	191	9400	9652	9846	9891	9940	9970	9982	10000	pct6	A	N50	shus.0035	Small	3	60	NonOutlier	2	-6.55	glmTrim0.05Fjernet-1	0	0	0	0	0	0	0,0191	0,94	0,9652	0,9846	0,9891	0,994	0,997	0,9982	0,06	0,0348	0,0154	0,0109	0,006	0,003	0,0018
shus.003613	0	0	0	0	0	0	0	186	9374	9646	9826	9901	9934	9967	9983	10000	pct6	A	N50	shus.0036	Small	3	60	NonOutlier	2	-6.55	glmTrim0.05Fjernet-1	0	0	0	0	0	0	0,0186	0,9374	0,9646	0,9826	0,9901	0,9934	0,9967	0,9983	0,0626	0,0354	0,0174	0,0099	0,0066	0,0033	0,0017
shus.003713	0	0	0	0	0	0	0	178	9413	9678	9848	9912	9951	9970	9982	10000	pct6	A	N50	shus.0037	Small	3	60	NonOutlier	2	-6.55	glmTrim0.05Fjernet-1	0	0	0	0	0	0	0,0178	0,9413	0,9678	0,9848	0,9912	0,9951	0,997	0,9982	0,0587	0,0322	0,0152	0,0088	0,0049	0,003	0,0018
shus.003813	0	0	0	0	0	0	0	188	9400	9657	9821	9888	9926	9957	9974	10000	pct6	A	N50	shus.0038	Small	3	60	NonOutlier	2	-6.55	glmTrim0.05Fjernet-1	0	0	0	0	0	0	0,0188	0,94	0,9657	0,9821	0,9888	0,9926	0,9957	0,9974	0,06	0,0343	0,0179	0,0112	0,0074	0,0043	0,0026
shus.003913	0	0	0	0	0	0	0	180	9380	9665	9833	9910	9941	9971	9980	10000	pct6	A	N50	shus.0039	Small	3	60	NonOutlier	2	-6.55	glmTrim0.05Fjernet-1	0	0	0	0	0	0	0,018	0,938	0,9665	0,9833	0,991	0,9941	0,9971	0,998	0,062	0,0335	0,0167	0,009	0,0059	0,0029	0,002
shus.004013	0	0	0	0	0	0	0	172	9415	9676	9837	9908	9945	9967	9981	10000	pct6	A	N50	shus.0040	Small	3	60	NonOutlier	2	-6.55	glmTrim0.05Fjernet-1	0	0	0	0	0	0	0,0172	0,9415	0,9676	0,9837	0,9908	0,9945	0,9967	0,9981	0,0585	0,0324	0,0163	0,0092	0,0055	0,0033	0,0019
shus.004113	0	0	0	0	0	0	0	175	9414	9656	9838	9920	9947	9971	9978	10000	pct6	A	N50	shus.0041	Small	3	60	NonOutlier	2	-6.55	glmTrim0.05Fjernet-1	0	0	0	0	0	0	0,0175	0,9414	0,9656	0,9838	0,992	0,9947	0,9971	0,9978	0,0586	0,0344	0,0162	0,008	0,0053	0,0029	0,0022
shus.004213	0	0	0	0	0	0	0	169	9414	9655	9819	9883	9931	9965	9977	10000	pct6	A	N50	shus.0042	Small	3	60	NonOutlier	2	-6.55	glmTrim0.05Fjernet-1	0	0	0	0	0	0	0,0169	0,9414	0,9655	0,9819	0,9883	0,9931	0,9965	0,9977	0,0586	0,0345	0,0181	0,0117	0,0069	0,0035	0,0023
shus.004313	0	0	0	0	0	0	0	193	9395	9677	9836	9902	9934	9956	9971	10000	pct6	A	N50	shus.0043	Small	3	60	NonOutlier	2	-6.55	glmTrim0.05Fjernet-1	0	0	0	0	0	0	0,0193	0,9395	0,9677	0,9836	0,9902	0,9934	0,9956	0,9971	0,0605	0,0323	0,0164	0,0098	0,0066	0,0044	0,0029
shus.004413	0	0	0	0	0	0	0	177	9402	9653	9841	9908	9941	9971	9981	10000	pct6	A	N50	shus.0044	Small	3	60	NonOutlier	2	-6.55	glmTrim0.05Fjernet-1	0	0	0	0	0	0	0,0177	0,9402	0,9653	0,9841	0,9908	0,9941	0,9971	0,9981	0,0598	0,0347	0,0159	0,0092	0,0059	0,0029	0,0019
shus.004513	0	0	0	0	0	0	0	184	9420	9670	9846	9911	9949	9973	9983	10000	pct6	A	N50	shus.0045	Small	3	60	NonOutlier	2	-6.55	glmTrim0.05Fjernet-1	0	0	0	0	0	0	0,0184	0,942	0,967	0,9846	0,9911	0,9949	0,9973	0,9983	0,058	0,033	0,0154	0,0089	0,0051	0,0027	0,0017
shus.004613	0	0	0	0	0	0	0	210	9359	9662	9834	9900	9947	9972	9988	10000	pct6	A	N50	shus.0046	Small	3	60	NonOutlier	2	-6.55	glmTrim0.05Fjernet-1	0	0	0	0	0	0	0,021	0,9359	0,9662	0,9834	0,99	0,9947	0,9972	0,9988	0,0641	0,0338	0,0166	0,01	0,0053	0,0028	0,0012
shus.004713	0	0	0	0	0	0	0	148	9401	9664	9833	9900	9934	9967	9982	10000	pct6	A	N50	shus.0047	Small	3	60	NonOutlier	2	-6.55	glmTrim0.05Fjernet-1	0	0	0	0	0	0	0,0148	0,9401	0,9664	0,9833	0,99	0,9934	0,9967	0,9982	0,0599	0,0336	0,0167	0,01	0,0066	0,0033	0,0018
shus.004813	0	0	0	0	0	0	0	191	9378	9665	9833	9897	9938	9963	9972	10000	pct6	A	N50	shus.0048	Small	3	60	NonOutlier	2	-6.55	glmTrim0.05Fjernet-1	0	0	0	0	0	0	0,0191	0,9378	0,9665	0,9833	0,9897	0,9938	0,9963	0,9972	0,0622	0,0335	0,0167	0,0103	0,0062	0,0037	0,0028
shus.004913	0	0	0	0	0	0	0	179	9432	9651	9835	9900	9933	9965	9985	10000	pct6	A	N50	shus.0049	Small	3	60	NonOutlier	2	-6.55	glmTrim0.05Fjernet-1	0	0	0	0	0	0	0,0179	0,9432	0,9651	0,9835	0,99	0,9933	0,9965	0,9985	0,0568	0,0349	0,0165	0,01	0,0067	0,0035	0,0015
shus.005013	0	0	0	0	0	0	0	166	9356	9645	9819	9898	9942	9967	9977	10000	pct6	A	N50	shus.0050	Small	3	60	NonOutlier	2	-6.55	glmTrim0.05Fjernet-1	0	0	0	0	0	0	0,0166	0,9356	0,9645	0,9819	0,9898	0,9942	0,9967	0,9977	0,0644	0,0355	0,0181	0,0102	0,0058	0,0033	0,0023
shus.000150	0	2	4	10	18	49	135	326	9360	9648	9846	9917	9959	9984	9988	10000	pct6	A	N50	shus.0001	Large	1	500	NonOutlier	2	-6.55	glmTrim0.1Fjernet-1	2,00E-04	4,00E-04	0,001	0,0018	0,0049	0,0135	0,0326	0,936	0,9648	0,9846	0,9917	0,9959	0,9984	0,9988	0,064	0,0352	0,0154	0,0083	0,0041	0,0016	0,0012
shus.000250	0	0	3	4	15	37	124	284	9331	9646	9843	9910	9948	9979	9985	10000	pct6	A	N50	shus.0002	Large	1	500	NonOutlier	2	-6.55	glmTrim0.1Fjernet-1	0	3,00E-04	4,00E-04	0,0015	0,0037	0,0124	0,0284	0,9331	0,9646	0,9843	0,991	0,9948	0,9979	0,9985	0,0669	0,0354	0,0157	0,009	0,0052	0,0021	0,0015
shus.000350	0	0	0	3	10	27	123	300	9371	9653	9830	9910	9951	9976	9986	10000	pct6	A	N50	shus.0003	Large	1	500	NonOutlier	2	-6.55	glmTrim0.1Fjernet-1	0	0	3,00E-04	0,001	0,0027	0,0123	0,03	0,9371	0,9653	0,983	0,991	0,9951	0,9976	0,9986	0,0629	0,0347	0,017	0,009	0,0049	0,0024	0,0014
shus.000450	0	1	3	6	18	40	138	322	9344	9663	9847	9912	9952	9980	9985	10000	pct6	A	N50	shus.0004	Large	1	500	NonOutlier	2	-6.55	glmTrim0.1Fjernet-1	1,00E-04	3,00E-04	6,00E-04	0,0018	0,004	0,0138	0,0322	0,9344	0,9663	0,9847	0,9912	0,9952	0,998	0,9985	0,0656	0,0337	0,0153	0,0088	0,0048	0,002	0,0015
shus.000550	0	0	2	4	17	38	121	298	9345	9647	9840	9915	9953	9984	9988	10000	pct6	A	N50	shus.0005	Large	1	500	NonOutlier	2	-6.55	glmTrim0.1Fjernet-1	0	2,00E-04	4,00E-04	0,0017	0,0038	0,0121	0,0298	0,9345	0,9647	0,984	0,9915	0,9953	0,9984	0,9988	0,0655	0,0353	0,016	0,0085	0,0047	0,0016	0,0012
shus.000650	0	0	0	4	19	40	151	337	9392	9665	9855	9913	9956	9989	9994	10000	pct6	A	N50	shus.0006	Medium	2	300	NonOutlier	2	-6.55	glmTrim0.1Fjernet-1	0	0	4,00E-04	0,0019	0,004	0,0151	0,0337	0,9392	0,9665	0,9855	0,9913	0,9956	0,9989	0,9994	0,0608	0,0335	0,0145	0,0087	0,0044	0,0011	0,0006
shus.000750	0	0	0	6	16	43	143	323	9370	9663	9858	9934	9964	9982	9989	10000	pct6	A	N50	shus.0007	Medium	2	300	NonOutlier	2	-6.55	glmTrim0.1Fjernet-1	0	0	6,00E-04	0,0016	0,0043	0,0143	0,0323	0,937	0,9663	0,9858	0,9934	0,9964	0,9982	0,9989	0,063	0,0337	0,0142	0,0066	0,0036	0,0018	0,0011
shus.000850	0	1	3	8	19	47	125	335	9373	9645	9835	9916	9954	9974	9988	10000	pct6	A	N50	shus.0008	Medium	2	300	NonOutlier	2	-6.55	glmTrim0.1Fjernet-1	1,00E-04	3,00E-04	8,00E-04	0,0019	0,0047	0,0125	0,0335	0,9373	0,9645	0,9835	0,9916	0,9954	0,9974	0,9988	0,0627	0,0355	0,0165	0,0084	0,0046	0,0026	0,0012
shus.000950	0	0	0	7	12	32	142	329	9424	9687	9867	9929	9958	9980	9988	10000	pct6	A	N50	shus.0009	Medium	2	300	NonOutlier	2	-6.55	glmTrim0.1Fjernet-1	0	0	7,00E-04	0,0012	0,0032	0,0142	0,0329	0,9424	0,9687	0,9867	0,9929	0,9958	0,998	0,9988	0,0576	0,0313	0,0133	0,0071	0,0042	0,002	0,0012
shus.001050	0	0	0	4	13	40	133	323	9417	9683	9852	9913	9953	9973	9983	10000	pct6	A	N50	shus.0010	Medium	2	300	NonOutlier	2	-6.55	glmTrim0.1Fjernet-1	0	0	4,00E-04	0,0013	0,004	0,0133	0,0323	0,9417	0,9683	0,9852	0,9913	0,9953	0,9973	0,9983	0,0583	0,0317	0,0148	0,0087	0,0047	0,0027	0,0017
shus.001132	0	0	1	4	15	40	140	349	9393	9664	9866	9924	9966	9983	9992	10000	pct6	A	N50	shus.0011	Medium	2	300	NonOutlier	2	-6.55	glmTrim0.1Fjernet-1	0	1,00E-04	4,00E-04	0,0015	0,004	0,014	0,0349	0,9393	0,9664	0,9866	0,9924	0,9966	0,9983	0,9992	0,0607	0,0336	0,0134	0,0076	0,0034	0,0017	0,0008
shus.001232	0	0	1	8	17	48	143	342	9361	9644	9842	9910	9952	9978	9987	10000	pct6	A	N50	shus.0012	Medium	2	300	NonOutlier	2	-6.55	glmTrim0.1Fjernet-1	0	1,00E-04	8,00E-04	0,0017	0,0048	0,0143	0,0342	0,9361	0,9644	0,9842	0,991	0,9952	0,9978	0,9987	0,0639	0,0356	0,0158	0,009	0,0048	0,0022	0,0013
shus.001332	0	0	1	3	11	41	122	331	9393	9691	9855	9924	9952	9978	9984	10000	pct6	A	N50	shus.0013	Medium	2	300	NonOutlier	2	-6.55	glmTrim0.1Fjernet-1	0	1,00E-04	3,00E-04	0,0011	0,0041	0,0122	0,0331	0,9393	0,9691	0,9855	0,9924	0,9952	0,9978	0,9984	0,0607	0,0309	0,0145	0,0076	0,0048	0,0022	0,0016
shus.001432	0	0	2	4	14	39	146	344	9391	9643	9841	9917	9962	9984	9992	10000	pct6	A	N50	shus.0014	Medium	2	300	NonOutlier	2	-6.55	glmTrim0.1Fjernet-1	0	2,00E-04	4,00E-04	0,0014	0,0039	0,0146	0,0344	0,9391	0,9643	0,9841	0,9917	0,9962	0,9984	0,9992	0,0609	0,0357	0,0159	0,0083	0,0038	0,0016	0,0008
shus.001532	0	0	0	3	12	38	138	301	9440	9698	9867	9930	9959	9977	9987	10000	pct6	A	N50	shus.0015	Medium	2	300	NonOutlier	2	-6.55	glmTrim0.1Fjernet-1	0	0	3,00E-04	0,0012	0,0038	0,0138	0,0301	0,944	0,9698	0,9867	0,993	0,9959	0,9977	0,9987	0,056	0,0302	0,0133	0,007	0,0041	0,0023	0,0013
shus.001632	0	0	1	5	9	32	122	310	9382	9653	9862	9919	9956	9986	9990	10000	pct6	A	N50	shus.0016	Medium	2	300	NonOutlier	2	-6.55	glmTrim0.1Fjernet-1	0	1,00E-04	5,00E-04	9,00E-04	0,0032	0,0122	0,031	0,9382	0,9653	0,9862	0,9919	0,9956	0,9986	0,999	0,0618	0,0347	0,0138	0,0081	0,0044	0,0014	0,001
shus.001732	0	0	2	7	15	33	135	318	9388	9683	9875	9935	9956	9980	9991	10000	pct6	A	N50	shus.0017	Medium	2	300	NonOutlier	2	-6.55	glmTrim0.1Fjernet-1	0	2,00E-04	7,00E-04	0,0015	0,0033	0,0135	0,0318	0,9388	0,9683	0,9875	0,9935	0,9956	0,998	0,9991	0,0612	0,0317	0,0125	0,0065	0,0044	0,002	0,0009
shus.001832	0	0	1	6	14	41	126	327	9390	9663	9823	9907	9945	9973	9988	10000	pct6	A	N50	shus.0018	Medium	2	300	NonOutlier	2	-6.55	glmTrim0.1Fjernet-1	0	1,00E-04	6,00E-04	0,0014	0,0041	0,0126	0,0327	0,939	0,9663	0,9823	0,9907	0,9945	0,9973	0,9988	0,061	0,0337	0,0177	0,0093	0,0055	0,0027	0,0012
shus.001932	0	0	1	6	16	34	131	310	9413	9676	9847	9922	9955	9988	9995	10000	pct6	A	N50	shus.0019	Medium	2	300	NonOutlier	2	-6.55	glmTrim0.1Fjernet-1	0	1,00E-04	6,00E-04	0,0016	0,0034	0,0131	0,031	0,9413	0,9676	0,9847	0,9922	0,9955	0,9988	0,9995	0,0587	0,0324	0,0153	0,0078	0,0045	0,0012	0,0005
shus.002032	0	0	0	0	0	0	0	234	9440	9676	9853	9917	9961	9979	9989	10000	pct6	A	N50	shus.0020	Small	3	60	NonOutlier	2	-6.55	glmTrim0.1Fjernet-1	0	0	0	0	0	0	0,0234	0,944	0,9676	0,9853	0,9917	0,9961	0,9979	0,9989	0,056	0,0324	0,0147	0,0083	0,0039	0,0021	0,0011
shus.002114	0	0	0	0	0	0	0	209	9408	9683	9859	9910	9948	9974	9984	10000	pct6	A	N50	shus.0021	Small	3	60	NonOutlier	2	-6.55	glmTrim0.1Fjernet-1	0	0	0	0	0	0	0,0209	0,9408	0,9683	0,9859	0,991	0,9948	0,9974	0,9984	0,0592	0,0317	0,0141	0,009	0,0052	0,0026	0,0016
shus.002214	0	0	0	0	0	0	0	239	9459	9694	9859	9918	9954	9986	9993	10000	pct6	A	N50	shus.0022	Small	3	60	NonOutlier	2	-6.55	glmTrim0.1Fjernet-1	0	0	0	0	0	0	0,0239	0,9459	0,9694	0,9859	0,9918	0,9954	0,9986	0,9993	0,0541	0,0306	0,0141	0,0082	0,0046	0,0014	0,0007
shus.002314	0	0	0	0	0	0	0	229	9455	9685	9859	9913	9947	9973	9987	10000	pct6	A	N50	shus.0023	Small	3	60	NonOutlier	2	-6.55	glmTrim0.1Fjernet-1	0	0	0	0	0	0	0,0229	0,9455	0,9685	0,9859	0,9913	0,9947	0,9973	0,9987	0,0545	0,0315	0,0141	0,0087	0,0053	0,0027	0,0013
shus.002414	0	0	0	0	0	0	0	228	9487	9682	9836	9901	9941	9972	9984	10000	pct6	A	N50	shus.0024	Small	3	60	NonOutlier	2	-6.55	glmTrim0.1Fjernet-1	0	0	0	0	0	0	0,0228	0,9487	0,9682	0,9836	0,9901	0,9941	0,9972	0,9984	0,0513	0,0318	0,0164	0,0099	0,0059	0,0028	0,0016
shus.002514	0	0	0	0	0	0	0	223	9495	9713	9859	9932	9959	9982	9989	10000	pct6	A	N50	shus.0025	Small	3	60	NonOutlier	2	-6.55	glmTrim0.1Fjernet-1	0	0	0	0	0	0	0,0223	0,9495	0,9713	0,9859	0,9932	0,9959	0,9982	0,9989	0,0505	0,0287	0,0141	0,0068	0,0041	0,0018	0,0011
shus.002614	0	0	0	0	0	0	1	248	9417	9680	9842	9916	9945	9973	9982	10000	pct6	A	N50	shus.0026	Small	3	60	NonOutlier	2	-6.55	glmTrim0.1Fjernet-1	0	0	0	0	0	1,00E-04	0,0248	0,9417	0,968	0,9842	0,9916	0,9945	0,9973	0,9982	0,0583	0,032	0,0158	0,0084	0,0055	0,0027	0,0018
shus.002714	0	0	0	0	0	0	0	221	9471	9693	9835	9904	9943	9972	9983	10000	pct6	A	N50	shus.0027	Small	3	60	NonOutlier	2	-6.55	glmTrim0.1Fjernet-1	0	0	0	0	0	0	0,0221	0,9471	0,9693	0,9835	0,9904	0,9943	0,9972	0,9983	0,0529	0,0307	0,0165	0,0096	0,0057	0,0028	0,0017
shus.002814	0	0	0	0	0	0	0	233	9439	9674	9837	9917	9949	9973	9987	10000	pct6	A	N50	shus.0028	Small	3	60	NonOutlier	2	-6.55	glmTrim0.1Fjernet-1	0	0	0	0	0	0	0,0233	0,9439	0,9674	0,9837	0,9917	0,9949	0,9973	0,9987	0,0561	0,0326	0,0163	0,0083	0,0051	0,0027	0,0013
shus.002914	0	0	0	0	0	0	0	214	9458	9685	9856	9925	9952	9973	9986	10000	pct6	A	N50	shus.0029	Small	3	60	NonOutlier	2	-6.55	glmTrim0.1Fjernet-1	0	0	0	0	0	0	0,0214	0,9458	0,9685	0,9856	0,9925	0,9952	0,9973	0,9986	0,0542	0,0315	0,0144	0,0075	0,0048	0,0027	0,0014
shus.003014	0	0	0	0	0	0	0	217	9413	9675	9843	9919	9947	9978	9989	10000	pct6	A	N50	shus.0030	Small	3	60	NonOutlier	2	-6.55	glmTrim0.1Fjernet-1	0	0	0	0	0	0	0,0217	0,9413	0,9675	0,9843	0,9919	0,9947	0,9978	0,9989	0,0587	0,0325	0,0157	0,0081	0,0053	0,0022	0,0011
shus.003114	0	0	0	0	0	0	0	250	9399	9684	9845	9908	9947	9978	9983	10000	pct6	A	N50	shus.0031	Small	3	60	NonOutlier	2	-6.55	glmTrim0.1Fjernet-1	0	0	0	0	0	0	0,025	0,9399	0,9684	0,9845	0,9908	0,9947	0,9978	0,9983	0,0601	0,0316	0,0155	0,0092	0,0053	0,0022	0,0017
shus.003214	0	0	0	0	0	0	0	236	9430	9693	9843	9907	9947	9980	9986	10000	pct6	A	N50	shus.0032	Small	3	60	NonOutlier	2	-6.55	glmTrim0.1Fjernet-1	0	0	0	0	0	0	0,0236	0,943	0,9693	0,9843	0,9907	0,9947	0,998	0,9986	0,057	0,0307	0,0157	0,0093	0,0053	0,002	0,0014
shus.003314	0	0	0	0	0	0	0	219	9459	9705	9862	9918	9950	9976	9985	10000	pct6	A	N50	shus.0033	Small	3	60	NonOutlier	2	-6.55	glmTrim0.1Fjernet-1	0	0	0	0	0	0	0,0219	0,9459	0,9705	0,9862	0,9918	0,995	0,9976	0,9985	0,0541	0,0295	0,0138	0,0082	0,005	0,0024	0,0015
shus.003414	0	0	0	0	0	0	0	219	9371	9648	9830	9910	9954	9976	9987	10000	pct6	A	N50	shus.0034	Small	3	60	NonOutlier	2	-6.55	glmTrim0.1Fjernet-1	0	0	0	0	0	0	0,0219	0,9371	0,9648	0,983	0,991	0,9954	0,9976	0,9987	0,0629	0,0352	0,017	0,009	0,0046	0,0024	0,0013
shus.003514	0	0	0	0	0	0	0	235	9424	9670	9851	9899	9945	9975	9985	10000	pct6	A	N50	shus.0035	Small	3	60	NonOutlier	2	-6.55	glmTrim0.1Fjernet-1	0	0	0	0	0	0	0,0235	0,9424	0,967	0,9851	0,9899	0,9945	0,9975	0,9985	0,0576	0,033	0,0149	0,0101	0,0055	0,0025	0,0015
shus.003614	0	0	0	0	0	0	0	230	9410	9669	9835	9910	9942	9969	9983	10000	pct6	A	N50	shus.0036	Small	3	60	NonOutlier	2	-6.55	glmTrim0.1Fjernet-1	0	0	0	0	0	0	0,023	0,941	0,9669	0,9835	0,991	0,9942	0,9969	0,9983	0,059	0,0331	0,0165	0,009	0,0058	0,0031	0,0017
shus.003714	0	0	0	0	0	0	0	224	9451	9698	9855	9919	9954	9973	9986	10000	pct6	A	N50	shus.0037	Small	3	60	NonOutlier	2	-6.55	glmTrim0.1Fjernet-1	0	0	0	0	0	0	0,0224	0,9451	0,9698	0,9855	0,9919	0,9954	0,9973	0,9986	0,0549	0,0302	0,0145	0,0081	0,0046	0,0027	0,0014
shus.003814	0	0	0	0	0	0	0	226	9435	9672	9831	9892	9929	9962	9979	10000	pct6	A	N50	shus.0038	Small	3	60	NonOutlier	2	-6.55	glmTrim0.1Fjernet-1	0	0	0	0	0	0	0,0226	0,9435	0,9672	0,9831	0,9892	0,9929	0,9962	0,9979	0,0565	0,0328	0,0169	0,0108	0,0071	0,0038	0,0021
shus.003914	0	0	0	0	0	0	0	218	9422	9684	9846	9917	9943	9975	9982	10000	pct6	A	N50	shus.0039	Small	3	60	NonOutlier	2	-6.55	glmTrim0.1Fjernet-1	0	0	0	0	0	0	0,0218	0,9422	0,9684	0,9846	0,9917	0,9943	0,9975	0,9982	0,0578	0,0316	0,0154	0,0083	0,0057	0,0025	0,0018
shus.004014	0	0	0	0	0	0	0	203	9457	9691	9847	9913	9948	9969	9982	10000	pct6	A	N50	shus.0040	Small	3	60	NonOutlier	2	-6.55	glmTrim0.1Fjernet-1	0	0	0	0	0	0	0,0203	0,9457	0,9691	0,9847	0,9913	0,9948	0,9969	0,9982	0,0543	0,0309	0,0153	0,0087	0,0052	0,0031	0,0018
shus.004114	0	0	0	0	0	0	0	227	9453	9672	9855	9930	9950	9972	9982	10000	pct6	A	N50	shus.0041	Small	3	60	NonOutlier	2	-6.55	glmTrim0.1Fjernet-1	0	0	0	0	0	0	0,0227	0,9453	0,9672	0,9855	0,993	0,995	0,9972	0,9982	0,0547	0,0328	0,0145	0,007	0,005	0,0028	0,0018
shus.004214	0	0	0	0	0	0	0	211	9442	9677	9834	9891	9937	9968	9977	10000	pct6	A	N50	shus.0042	Small	3	60	NonOutlier	2	-6.55	glmTrim0.1Fjernet-1	0	0	0	0	0	0	0,0211	0,9442	0,9677	0,9834	0,9891	0,9937	0,9968	0,9977	0,0558	0,0323	0,0166	0,0109	0,0063	0,0032	0,0023
shus.004314	0	0	0	0	0	0	0	234	9428	9688	9844	9907	9936	9961	9976	10000	pct6	A	N50	shus.0043	Small	3	60	NonOutlier	2	-6.55	glmTrim0.1Fjernet-1	0	0	0	0	0	0	0,0234	0,9428	0,9688	0,9844	0,9907	0,9936	0,9961	0,9976	0,0572	0,0312	0,0156	0,0093	0,0064	0,0039	0,0024
shus.004414	0	0	0	0	0	0	0	219	9431	9673	9855	9914	9946	9974	9983	10000	pct6	A	N50	shus.0044	Small	3	60	NonOutlier	2	-6.55	glmTrim0.1Fjernet-1	0	0	0	0	0	0	0,0219	0,9431	0,9673	0,9855	0,9914	0,9946	0,9974	0,9983	0,0569	0,0327	0,0145	0,0086	0,0054	0,0026	0,0017
shus.004514	0	0	0	0	0	0	0	232	9444	9688	9857	9919	9953	9976	9986	10000	pct6	A	N50	shus.0045	Small	3	60	NonOutlier	2	-6.55	glmTrim0.1Fjernet-1	0	0	0	0	0	0	0,0232	0,9444	0,9688	0,9857	0,9919	0,9953	0,9976	0,9986	0,0556	0,0312	0,0143	0,0081	0,0047	0,0024	0,0014
shus.004614	0	0	0	0	0	0	0	248	9408	9681	9837	9913	9956	9977	9988	10000	pct6	A	N50	shus.0046	Small	3	60	NonOutlier	2	-6.55	glmTrim0.1Fjernet-1	0	0	0	0	0	0	0,0248	0,9408	0,9681	0,9837	0,9913	0,9956	0,9977	0,9988	0,0592	0,0319	0,0163	0,0087	0,0044	0,0023	0,0012
shus.004714	0	0	0	0	0	0	0	191	9437	9682	9845	9902	9939	9970	9984	10000	pct6	A	N50	shus.0047	Small	3	60	NonOutlier	2	-6.55	glmTrim0.1Fjernet-1	0	0	0	0	0	0	0,0191	0,9437	0,9682	0,9845	0,9902	0,9939	0,997	0,9984	0,0563	0,0318	0,0155	0,0098	0,0061	0,003	0,0016
shus.004814	0	0	0	0	0	0	0	224	9410	9685	9840	9905	9939	9966	9975	10000	pct6	A	N50	shus.0048	Small	3	60	NonOutlier	2	-6.55	glmTrim0.1Fjernet-1	0	0	0	0	0	0	0,0224	0,941	0,9685	0,984	0,9905	0,9939	0,9966	0,9975	0,059	0,0315	0,016	0,0095	0,0061	0,0034	0,0025
shus.004914	0	0	0	0	0	0	0	220	9457	9673	9846	9903	9937	9969	9985	10000	pct6	A	N50	shus.0049	Small	3	60	NonOutlier	2	-6.55	glmTrim0.1Fjernet-1	0	0	0	0	0	0	0,022	0,9457	0,9673	0,9846	0,9903	0,9937	0,9969	0,9985	0,0543	0,0327	0,0154	0,0097	0,0063	0,0031	0,0015
shus.005014	0	0	0	0	0	0	0	201	9388	9665	9825	9904	9950	9969	9982	10000	pct6	A	N50	shus.0050	Small	3	60	NonOutlier	2	-6.55	glmTrim0.1Fjernet-1	0	0	0	0	0	0	0,0201	0,9388	0,9665	0,9825	0,9904	0,995	0,9969	0,9982	0,0612	0,0335	0,0175	0,0096	0,005	0,0031	0,0018
shus.000151	0	2	5	10	23	58	159	364	9473	9726	9877	9935	9970	9986	9991	10000	pct6	A	N50	shus.0001	Large	1	500	NonOutlier	2	-6.55	glmTrim0.25Fjernet-1	2,00E-04	5,00E-04	0,001	0,0023	0,0058	0,0159	0,0364	0,9473	0,9726	0,9877	0,9935	0,997	0,9986	0,9991	0,0527	0,0274	0,0123	0,0065	0,003	0,0014	0,0009
shus.000251	0	1	2	6	19	43	146	313	9436	9711	9875	9934	9960	9981	9991	10000	pct6	A	N50	shus.0002	Large	1	500	NonOutlier	2	-6.55	glmTrim0.25Fjernet-1	1,00E-04	2,00E-04	6,00E-04	0,0019	0,0043	0,0146	0,0313	0,9436	0,9711	0,9875	0,9934	0,996	0,9981	0,9991	0,0564	0,0289	0,0125	0,0066	0,004	0,0019	0,0009
shus.000351	0	0	0	5	13	38	144	326	9471	9719	9866	9935	9965	9982	9989	10000	pct6	A	N50	shus.0003	Large	1	500	NonOutlier	2	-6.55	glmTrim0.25Fjernet-1	0	0	5,00E-04	0,0013	0,0038	0,0144	0,0326	0,9471	0,9719	0,9866	0,9935	0,9965	0,9982	0,9989	0,0529	0,0281	0,0134	0,0065	0,0035	0,0018	0,0011
shus.000451	0	1	3	8	25	50	158	356	9454	9721	9886	9940	9966	9985	9990	10000	pct6	A	N50	shus.0004	Large	1	500	NonOutlier	2	-6.55	glmTrim0.25Fjernet-1	1,00E-04	3,00E-04	8,00E-04	0,0025	0,005	0,0158	0,0356	0,9454	0,9721	0,9886	0,994	0,9966	0,9985	0,999	0,0546	0,0279	0,0114	0,006	0,0034	0,0015	0,001
shus.000551	0	1	2	7	23	51	141	344	9460	9711	9873	9934	9964	9988	9992	10000	pct6	A	N50	shus.0005	Large	1	500	NonOutlier	2	-6.55	glmTrim0.25Fjernet-1	1,00E-04	2,00E-04	7,00E-04	0,0023	0,0051	0,0141	0,0344	0,946	0,9711	0,9873	0,9934	0,9964	0,9988	0,9992	0,054	0,0289	0,0127	0,0066	0,0036	0,0012	0,0008
shus.000651	0	0	0	7	21	54	167	370	9478	9703	9879	9933	9970	9992	9994	10000	pct6	A	N50	shus.0006	Medium	2	300	NonOutlier	2	-6.55	glmTrim0.25Fjernet-1	0	0	7,00E-04	0,0021	0,0054	0,0167	0,037	0,9478	0,9703	0,9879	0,9933	0,997	0,9992	0,9994	0,0522	0,0297	0,0121	0,0067	0,003	0,0008	0,0006
shus.000751	0	0	3	6	19	52	167	368	9447	9716	9886	9948	9974	9983	9990	10000	pct6	A	N50	shus.0007	Medium	2	300	NonOutlier	2	-6.55	glmTrim0.25Fjernet-1	0	3,00E-04	6,00E-04	0,0019	0,0052	0,0167	0,0368	0,9447	0,9716	0,9886	0,9948	0,9974	0,9983	0,999	0,0553	0,0284	0,0114	0,0052	0,0026	0,0017	0,001
shus.000851	0	2	4	10	21	57	158	367	9457	9690	9863	9931	9959	9983	9989	10000	pct6	A	N50	shus.0008	Medium	2	300	NonOutlier	2	-6.55	glmTrim0.25Fjernet-1	2,00E-04	4,00E-04	0,001	0,0021	0,0057	0,0158	0,0367	0,9457	0,969	0,9863	0,9931	0,9959	0,9983	0,9989	0,0543	0,031	0,0137	0,0069	0,0041	0,0017	0,0011
shus.000951	0	0	0	7	14	38	161	355	9509	9739	9887	9941	9969	9982	9992	10000	pct6	A	N50	shus.0009	Medium	2	300	NonOutlier	2	-6.55	glmTrim0.25Fjernet-1	0	0	7,00E-04	0,0014	0,0038	0,0161	0,0355	0,9509	0,9739	0,9887	0,9941	0,9969	0,9982	0,9992	0,0491	0,0261	0,0113	0,0059	0,0031	0,0018	0,0008
shus.001051	0	0	0	5	16	49	146	365	9494	9733	9868	9930	9958	9976	9987	10000	pct6	A	N50	shus.0010	Medium	2	300	NonOutlier	2	-6.55	glmTrim0.25Fjernet-1	0	0	5,00E-04	0,0016	0,0049	0,0146	0,0365	0,9494	0,9733	0,9868	0,993	0,9958	0,9976	0,9987	0,0506	0,0267	0,0132	0,007	0,0042	0,0024	0,0013
shus.001133	0	0	1	4	21	50	165	379	9464	9719	9890	9942	9972	9986	9994	10000	pct6	A	N50	shus.0011	Medium	2	300	NonOutlier	2	-6.55	glmTrim0.25Fjernet-1	0	1,00E-04	4,00E-04	0,0021	0,005	0,0165	0,0379	0,9464	0,9719	0,989	0,9942	0,9972	0,9986	0,9994	0,0536	0,0281	0,011	0,0058	0,0028	0,0014	0,0006
shus.001233	0	0	3	9	25	56	160	383	9451	9701	9865	9924	9965	9981	9991	10000	pct6	A	N50	shus.0012	Medium	2	300	NonOutlier	2	-6.55	glmTrim0.25Fjernet-1	0	3,00E-04	9,00E-04	0,0025	0,0056	0,016	0,0383	0,9451	0,9701	0,9865	0,9924	0,9965	0,9981	0,9991	0,0549	0,0299	0,0135	0,0076	0,0035	0,0019	0,0009
shus.001333	0	0	1	5	16	51	151	370	9477	9734	9882	9937	9962	9983	9985	10000	pct6	A	N50	shus.0013	Medium	2	300	NonOutlier	2	-6.55	glmTrim0.25Fjernet-1	0	1,00E-04	5,00E-04	0,0016	0,0051	0,0151	0,037	0,9477	0,9734	0,9882	0,9937	0,9962	0,9983	0,9985	0,0523	0,0266	0,0118	0,0063	0,0038	0,0017	0,0015
shus.001433	0	1	2	5	17	47	168	367	9480	9700	9864	9935	9969	9988	9995	10000	pct6	A	N50	shus.0014	Medium	2	300	NonOutlier	2	-6.55	glmTrim0.25Fjernet-1	1,00E-04	2,00E-04	5,00E-04	0,0017	0,0047	0,0168	0,0367	0,948	0,97	0,9864	0,9935	0,9969	0,9988	0,9995	0,052	0,03	0,0136	0,0065	0,0031	0,0012	0,0005
shus.001533	0	0	0	4	13	47	149	331	9503	9747	9893	9942	9965	9980	9988	10000	pct6	A	N50	shus.0015	Medium	2	300	NonOutlier	2	-6.55	glmTrim0.25Fjernet-1	0	0	4,00E-04	0,0013	0,0047	0,0149	0,0331	0,9503	0,9747	0,9893	0,9942	0,9965	0,998	0,9988	0,0497	0,0253	0,0107	0,0058	0,0035	0,002	0,0012
shus.001633	0	1	2	5	10	46	140	335	9456	9704	9878	9936	9974	9989	9991	10000	pct6	A	N50	shus.0016	Medium	2	300	NonOutlier	2	-6.55	glmTrim0.25Fjernet-1	1,00E-04	2,00E-04	5,00E-04	0,001	0,0046	0,014	0,0335	0,9456	0,9704	0,9878	0,9936	0,9974	0,9989	0,9991	0,0544	0,0296	0,0122	0,0064	0,0026	0,0011	0,0009
shus.001733	0	1	2	7	16	38	154	352	9471	9732	9893	9943	9965	9987	9994	10000	pct6	A	N50	shus.0017	Medium	2	300	NonOutlier	2	-6.55	glmTrim0.25Fjernet-1	1,00E-04	2,00E-04	7,00E-04	0,0016	0,0038	0,0154	0,0352	0,9471	0,9732	0,9893	0,9943	0,9965	0,9987	0,9994	0,0529	0,0268	0,0107	0,0057	0,0035	0,0013	0,0006
shus.001833	0	0	1	7	19	45	149	360	9477	9710	9848	9922	9953	9979	9992	10000	pct6	A	N50	shus.0018	Medium	2	300	NonOutlier	2	-6.55	glmTrim0.25Fjernet-1	0	1,00E-04	7,00E-04	0,0019	0,0045	0,0149	0,036	0,9477	0,971	0,9848	0,9922	0,9953	0,9979	0,9992	0,0523	0,029	0,0152	0,0078	0,0047	0,0021	0,0008
shus.001933	0	0	1	8	16	38	150	351	9491	9728	9874	9932	9963	9992	9995	10000	pct6	A	N50	shus.0019	Medium	2	300	NonOutlier	2	-6.55	glmTrim0.25Fjernet-1	0	1,00E-04	8,00E-04	0,0016	0,0038	0,015	0,0351	0,9491	0,9728	0,9874	0,9932	0,9963	0,9992	0,9995	0,0509	0,0272	0,0126	0,0068	0,0037	0,0008	0,0005
shus.002033	0	0	0	0	0	0	0	264	9458	9700	9861	9930	9962	9982	9989	10000	pct6	A	N50	shus.0020	Small	3	60	NonOutlier	2	-6.55	glmTrim0.25Fjernet-1	0	0	0	0	0	0	0,0264	0,9458	0,97	0,9861	0,993	0,9962	0,9982	0,9989	0,0542	0,03	0,0139	0,007	0,0038	0,0018	0,0011
shus.002115	0	0	0	0	0	0	0	250	9435	9698	9866	9920	9953	9978	9984	10000	pct6	A	N50	shus.0021	Small	3	60	NonOutlier	2	-6.55	glmTrim0.25Fjernet-1	0	0	0	0	0	0	0,025	0,9435	0,9698	0,9866	0,992	0,9953	0,9978	0,9984	0,0565	0,0302	0,0134	0,008	0,0047	0,0022	0,0016
shus.002215	0	0	0	0	0	0	0	277	9474	9717	9871	9924	9957	9987	9996	10000	pct6	A	N50	shus.0022	Small	3	60	NonOutlier	2	-6.55	glmTrim0.25Fjernet-1	0	0	0	0	0	0	0,0277	0,9474	0,9717	0,9871	0,9924	0,9957	0,9987	0,9996	0,0526	0,0283	0,0129	0,0076	0,0043	0,0013	0,0004
shus.002315	0	0	0	0	0	0	0	286	9481	9702	9864	9920	9952	9977	9988	10000	pct6	A	N50	shus.0023	Small	3	60	NonOutlier	2	-6.55	glmTrim0.25Fjernet-1	0	0	0	0	0	0	0,0286	0,9481	0,9702	0,9864	0,992	0,9952	0,9977	0,9988	0,0519	0,0298	0,0136	0,008	0,0048	0,0023	0,0012
shus.002415	0	0	0	0	0	0	0	267	9511	9693	9849	9906	9946	9975	9984	10000	pct6	A	N50	shus.0024	Small	3	60	NonOutlier	2	-6.55	glmTrim0.25Fjernet-1	0	0	0	0	0	0	0,0267	0,9511	0,9693	0,9849	0,9906	0,9946	0,9975	0,9984	0,0489	0,0307	0,0151	0,0094	0,0054	0,0025	0,0016
shus.002515	0	0	0	0	0	0	0	257	9519	9728	9869	9938	9959	9983	9989	10000	pct6	A	N50	shus.0025	Small	3	60	NonOutlier	2	-6.55	glmTrim0.25Fjernet-1	0	0	0	0	0	0	0,0257	0,9519	0,9728	0,9869	0,9938	0,9959	0,9983	0,9989	0,0481	0,0272	0,0131	0,0062	0,0041	0,0017	0,0011
shus.002615	0	0	0	0	0	0	1	293	9443	9701	9853	9921	9951	9973	9984	10000	pct6	A	N50	shus.0026	Small	3	60	NonOutlier	2	-6.55	glmTrim0.25Fjernet-1	0	0	0	0	0	1,00E-04	0,0293	0,9443	0,9701	0,9853	0,9921	0,9951	0,9973	0,9984	0,0557	0,0299	0,0147	0,0079	0,0049	0,0027	0,0016
shus.002715	0	0	0	0	0	0	0	256	9497	9703	9851	9914	9940	9974	9984	10000	pct6	A	N50	shus.0027	Small	3	60	NonOutlier	2	-6.55	glmTrim0.25Fjernet-1	0	0	0	0	0	0	0,0256	0,9497	0,9703	0,9851	0,9914	0,994	0,9974	0,9984	0,0503	0,0297	0,0149	0,0086	0,006	0,0026	0,0016
shus.002815	0	0	0	0	0	0	0	270	9465	9691	9849	9923	9957	9975	9990	10000	pct6	A	N50	shus.0028	Small	3	60	NonOutlier	2	-6.55	glmTrim0.25Fjernet-1	0	0	0	0	0	0	0,027	0,9465	0,9691	0,9849	0,9923	0,9957	0,9975	0,999	0,0535	0,0309	0,0151	0,0077	0,0043	0,0025	0,001
shus.002915	0	0	0	0	0	0	0	257	9487	9705	9866	9928	9957	9974	9987	10000	pct6	A	N50	shus.0029	Small	3	60	NonOutlier	2	-6.55	glmTrim0.25Fjernet-1	0	0	0	0	0	0	0,0257	0,9487	0,9705	0,9866	0,9928	0,9957	0,9974	0,9987	0,0513	0,0295	0,0134	0,0072	0,0043	0,0026	0,0013
shus.003015	0	0	0	0	0	0	0	260	9429	9698	9861	9924	9953	9981	9990	10000	pct6	A	N50	shus.0030	Small	3	60	NonOutlier	2	-6.55	glmTrim0.25Fjernet-1	0	0	0	0	0	0	0,026	0,9429	0,9698	0,9861	0,9924	0,9953	0,9981	0,999	0,0571	0,0302	0,0139	0,0076	0,0047	0,0019	0,001
shus.003115	0	0	0	0	0	0	0	287	9436	9705	9860	9913	9951	9980	9983	10000	pct6	A	N50	shus.0031	Small	3	60	NonOutlier	2	-6.55	glmTrim0.25Fjernet-1	0	0	0	0	0	0	0,0287	0,9436	0,9705	0,986	0,9913	0,9951	0,998	0,9983	0,0564	0,0295	0,014	0,0087	0,0049	0,002	0,0017
shus.003215	0	0	0	0	0	0	0	284	9463	9714	9858	9916	9952	9982	9988	10000	pct6	A	N50	shus.0032	Small	3	60	NonOutlier	2	-6.55	glmTrim0.25Fjernet-1	0	0	0	0	0	0	0,0284	0,9463	0,9714	0,9858	0,9916	0,9952	0,9982	0,9988	0,0537	0,0286	0,0142	0,0084	0,0048	0,0018	0,0012
shus.003315	0	0	0	0	0	0	0	259	9483	9719	9869	9927	9951	9978	9986	10000	pct6	A	N50	shus.0033	Small	3	60	NonOutlier	2	-6.55	glmTrim0.25Fjernet-1	0	0	0	0	0	0	0,0259	0,9483	0,9719	0,9869	0,9927	0,9951	0,9978	0,9986	0,0517	0,0281	0,0131	0,0073	0,0049	0,0022	0,0014
shus.003415	0	0	0	0	0	0	0	275	9398	9665	9839	9920	9957	9979	9989	10000	pct6	A	N50	shus.0034	Small	3	60	NonOutlier	2	-6.55	glmTrim0.25Fjernet-1	0	0	0	0	0	0	0,0275	0,9398	0,9665	0,9839	0,992	0,9957	0,9979	0,9989	0,0602	0,0335	0,0161	0,008	0,0043	0,0021	0,0011
shus.003515	0	0	0	0	0	0	0	271	9447	9692	9854	9908	9951	9980	9987	10000	pct6	A	N50	shus.0035	Small	3	60	NonOutlier	2	-6.55	glmTrim0.25Fjernet-1	0	0	0	0	0	0	0,0271	0,9447	0,9692	0,9854	0,9908	0,9951	0,998	0,9987	0,0553	0,0308	0,0146	0,0092	0,0049	0,002	0,0013
shus.003615	0	0	0	0	0	0	0	261	9435	9692	9851	9913	9950	9972	9983	10000	pct6	A	N50	shus.0036	Small	3	60	NonOutlier	2	-6.55	glmTrim0.25Fjernet-1	0	0	0	0	0	0	0,0261	0,9435	0,9692	0,9851	0,9913	0,995	0,9972	0,9983	0,0565	0,0308	0,0149	0,0087	0,005	0,0028	0,0017
shus.003715	0	0	0	0	0	0	0	256	9477	9711	9862	9925	9957	9976	9988	10000	pct6	A	N50	shus.0037	Small	3	60	NonOutlier	2	-6.55	glmTrim0.25Fjernet-1	0	0	0	0	0	0	0,0256	0,9477	0,9711	0,9862	0,9925	0,9957	0,9976	0,9988	0,0523	0,0289	0,0138	0,0075	0,0043	0,0024	0,0012
shus.003815	0	0	0	0	0	0	0	267	9460	9688	9840	9902	9934	9969	9982	10000	pct6	A	N50	shus.0038	Small	3	60	NonOutlier	2	-6.55	glmTrim0.25Fjernet-1	0	0	0	0	0	0	0,0267	0,946	0,9688	0,984	0,9902	0,9934	0,9969	0,9982	0,054	0,0312	0,016	0,0098	0,0066	0,0031	0,0018
shus.003915	0	0	0	0	0	0	0	243	9454	9701	9859	9922	9949	9975	9981	10000	pct6	A	N50	shus.0039	Small	3	60	NonOutlier	2	-6.55	glmTrim0.25Fjernet-1	0	0	0	0	0	0	0,0243	0,9454	0,9701	0,9859	0,9922	0,9949	0,9975	0,9981	0,0546	0,0299	0,0141	0,0078	0,0051	0,0025	0,0019
shus.004015	0	0	0	0	0	0	0	242	9480	9713	9862	9923	9951	9972	9982	10000	pct6	A	N50	shus.0040	Small	3	60	NonOutlier	2	-6.55	glmTrim0.25Fjernet-1	0	0	0	0	0	0	0,0242	0,948	0,9713	0,9862	0,9923	0,9951	0,9972	0,9982	0,052	0,0287	0,0138	0,0077	0,0049	0,0028	0,0018
shus.004115	0	0	0	0	0	0	0	272	9477	9697	9871	9933	9954	9972	9986	10000	pct6	A	N50	shus.0041	Small	3	60	NonOutlier	2	-6.55	glmTrim0.25Fjernet-1	0	0	0	0	0	0	0,0272	0,9477	0,9697	0,9871	0,9933	0,9954	0,9972	0,9986	0,0523	0,0303	0,0129	0,0067	0,0046	0,0028	0,0014
shus.004215	0	0	0	0	0	0	0	260	9466	9698	9838	9898	9942	9969	9980	10000	pct6	A	N50	shus.0042	Small	3	60	NonOutlier	2	-6.55	glmTrim0.25Fjernet-1	0	0	0	0	0	0	0,026	0,9466	0,9698	0,9838	0,9898	0,9942	0,9969	0,998	0,0534	0,0302	0,0162	0,0102	0,0058	0,0031	0,002
shus.004315	0	0	0	0	0	0	0	272	9448	9708	9857	9911	9936	9965	9978	10000	pct6	A	N50	shus.0043	Small	3	60	NonOutlier	2	-6.55	glmTrim0.25Fjernet-1	0	0	0	0	0	0	0,0272	0,9448	0,9708	0,9857	0,9911	0,9936	0,9965	0,9978	0,0552	0,0292	0,0143	0,0089	0,0064	0,0035	0,0022
shus.004415	0	0	0	0	0	0	0	255	9455	9689	9860	9918	9951	9977	9984	10000	pct6	A	N50	shus.0044	Small	3	60	NonOutlier	2	-6.55	glmTrim0.25Fjernet-1	0	0	0	0	0	0	0,0255	0,9455	0,9689	0,986	0,9918	0,9951	0,9977	0,9984	0,0545	0,0311	0,014	0,0082	0,0049	0,0023	0,0016
shus.004515	0	0	0	0	0	0	0	279	9465	9707	9866	9932	9957	9977	9986	10000	pct6	A	N50	shus.0045	Small	3	60	NonOutlier	2	-6.55	glmTrim0.25Fjernet-1	0	0	0	0	0	0	0,0279	0,9465	0,9707	0,9866	0,9932	0,9957	0,9977	0,9986	0,0535	0,0293	0,0134	0,0068	0,0043	0,0023	0,0014
shus.004615	0	0	0	0	0	0	0	281	9438	9691	9848	9921	9958	9981	9989	10000	pct6	A	N50	shus.0046	Small	3	60	NonOutlier	2	-6.55	glmTrim0.25Fjernet-1	0	0	0	0	0	0	0,0281	0,9438	0,9691	0,9848	0,9921	0,9958	0,9981	0,9989	0,0562	0,0309	0,0152	0,0079	0,0042	0,0019	0,0011
shus.004715	0	0	0	0	0	0	0	230	9461	9696	9858	9909	9947	9975	9985	10000	pct6	A	N50	shus.0047	Small	3	60	NonOutlier	2	-6.55	glmTrim0.25Fjernet-1	0	0	0	0	0	0	0,023	0,9461	0,9696	0,9858	0,9909	0,9947	0,9975	0,9985	0,0539	0,0304	0,0142	0,0091	0,0053	0,0025	0,0015
shus.004815	0	0	0	0	0	0	0	264	9441	9698	9848	9911	9946	9966	9978	10000	pct6	A	N50	shus.0048	Small	3	60	NonOutlier	2	-6.55	glmTrim0.25Fjernet-1	0	0	0	0	0	0	0,0264	0,9441	0,9698	0,9848	0,9911	0,9946	0,9966	0,9978	0,0559	0,0302	0,0152	0,0089	0,0054	0,0034	0,0022
shus.004915	0	0	0	0	0	0	0	263	9483	9689	9856	9913	9940	9973	9988	10000	pct6	A	N50	shus.0049	Small	3	60	NonOutlier	2	-6.55	glmTrim0.25Fjernet-1	0	0	0	0	0	0	0,0263	0,9483	0,9689	0,9856	0,9913	0,994	0,9973	0,9988	0,0517	0,0311	0,0144	0,0087	0,006	0,0027	0,0012
shus.005015	0	0	0	0	0	0	0	259	9420	9685	9838	9911	9954	9971	9984	10000	pct6	A	N50	shus.0050	Small	3	60	NonOutlier	2	-6.55	glmTrim0.25Fjernet-1	0	0	0	0	0	0	0,0259	0,942	0,9685	0,9838	0,9911	0,9954	0,9971	0,9984	0,058	0,0315	0,0162	0,0089	0,0046	0,0029	0,0016
shus.000152	0	5	10	25	66	154	451	933	9047	9513	9776	9895	9946	9974	9986	10000	pct6	A	N50	shus.0001	Large	1	500	NonOutlier	2	-6.55	OE.std	5,00E-04	0,001	0,0025	0,0066	0,0154	0,0451	0,0933	0,9047	0,9513	0,9776	0,9895	0,9946	0,9974	0,9986	0,0953	0,0487	0,0224	0,0105	0,0054	0,0026	0,0014
[truncated: 95,859 more rows]
