# Supplementary material for: Observed to expected or logistic regression to identify hospitals with high or low 30-day mortality?
Source: PLoS One. 2018 Apr 13;13(4):e0195248. doi: 10.1371/journal.pone.0195248 (PMC5898724; doi:10.1371/journal.pone.0195248)
Supplement: S2 Dataset — (CSV) [file pone.0195248.s007.csv]

HospitalID	MortalitySet	Scenario	NumberOfHospitalsCompared	SizeVolGr	HospitalVolumeCategory	HospitalVolumeValue	HospitalOutlierStatus	SingleHospitalMortality	MortalitySingleHospital	Age	Sex	Probability	DeathWithin30Days
shus.0001	pct6	J	N100	Large	1	500	NonOutlier	2	-6.55	67,07761062	1	0,029422845	0
shus.0001	pct6	J	N100	Large	1	500	NonOutlier	2	-6.55	69,18126397	0	0,043482655	0
shus.0001	pct6	J	N100	Large	1	500	NonOutlier	2	-6.55	64,21721125	1	0,025602248	0
shus.0001	pct6	J	N100	Large	1	500	NonOutlier	2	-6.55	85,85178069	1	0,071930185	0
shus.0001	pct6	J	N100	Large	1	500	NonOutlier	2	-6.55	53,80330004	0	0,020636632	0
shus.0001	pct6	J	N100	Large	1	500	NonOutlier	2	-6.55	91,78926577	0	0,123408975	0
shus.0001	pct6	J	N100	Large	1	500	NonOutlier	2	-6.55	89,20409943	0	0,110092654	0
shus.0001	pct6	J	N100	Large	1	500	NonOutlier	2	-6.55	93,28128335	1	0,101020585	0
shus.0001	pct6	J	N100	Large	1	500	NonOutlier	2	-6.55	82,03714212	1	0,060191618	0
shus.0001	pct6	J	N100	Large	1	500	NonOutlier	2	-6.55	97,5302889	1	0,122014996	0
shus.0001	pct6	J	N100	Large	1	500	NonOutlier	2	-6.55	84,56989617	0	0,089357502	0
shus.0001	pct6	J	N100	Large	1	500	NonOutlier	2	-6.55	85,50260558	1	0,070773379	0
shus.0001	pct6	J	N100	Large	1	500	NonOutlier	2	-6.55	62,13651339	1	0,023131102	0
shus.0001	pct6	J	N100	Large	1	500	NonOutlier	2	-6.55	91,39641906	1	0,092777882	1
shus.0001	pct6	J	N100	Large	1	500	NonOutlier	2	-6.55	92,17918506	0	0,125533564	0
shus.0001	pct6	J	N100	Large	1	500	NonOutlier	2	-6.55	61,10442479	0	0,029461156	0
shus.0001	pct6	J	N100	Large	1	500	NonOutlier	2	-6.55	71,38122616	1	0,036230925	0
shus.0001	pct6	J	N100	Large	1	500	NonOutlier	2	-6.55	48,93998268	1	0,012092533	0
shus.0001	pct6	J	N100	Large	1	500	NonOutlier	2	-6.55	63,01538509	0	0,032319514	0
shus.0001	pct6	J	N100	Large	1	500	NonOutlier	2	-6.55	81,30093653	1	0,058142715	1
shus.0001	pct6	J	N100	Large	1	500	NonOutlier	2	-6.55	60,82533074	0	0,029064756	0
shus.0001	pct6	J	N100	Large	1	500	NonOutlier	2	-6.55	66,48068866	0	0,0382002	0
shus.0001	pct6	J	N100	Large	1	500	NonOutlier	2	-6.55	56,60855465	0	0,023670461	0
shus.0001	pct6	J	N100	Large	1	500	NonOutlier	2	-6.55	69,58881224	0	0,044338119	1
shus.0001	pct6	J	N100	Large	1	500	NonOutlier	2	-6.55	86,36609526	0	0,096940134	0
shus.0001	pct6	J	N100	Large	1	500	NonOutlier	2	-6.55	71,49404419	0	0,048554396	0
shus.0001	pct6	J	N100	Large	1	500	NonOutlier	2	-6.55	67,45425905	1	0,029965438	0
shus.0001	pct6	J	N100	Large	1	500	NonOutlier	2	-6.55	76,51549024	1	0,046343368	0
shus.0001	pct6	J	N100	Large	1	500	NonOutlier	2	-6.55	89,27331358	0	0,110432165	0
shus.0001	pct6	J	N100	Large	1	500	NonOutlier	2	-6.55	56,843964	0	0,023944009	0
shus.0001	pct6	J	N100	Large	1	500	NonOutlier	2	-6.55	91,78634034	0	0,123393152	0
shus.0001	pct6	J	N100	Large	1	500	NonOutlier	2	-6.55	77,2540004	1	0,048002927	0
shus.0001	pct6	J	N100	Large	1	500	NonOutlier	2	-6.55	51,75600098	0	0,018666169	0
shus.0001	pct6	J	N100	Large	1	500	NonOutlier	2	-6.55	72,03869038	1	0,037396464	0
shus.0001	pct6	J	N100	Large	1	500	NonOutlier	2	-6.55	72,10015989	0	0,049973738	0
shus.0001	pct6	J	N100	Large	1	500	NonOutlier	2	-6.55	91,09051778	0	0,119678931	0
shus.0001	pct6	J	N100	Large	1	500	NonOutlier	2	-6.55	81,77974945	0	0,078636945	1
shus.0001	pct6	J	N100	Large	1	500	NonOutlier	2	-6.55	64,71026619	0	0,035077541	0
shus.0001	pct6	J	N100	Large	1	500	NonOutlier	2	-6.55	72,14214149	0	0,050073489	0
shus.0001	pct6	J	N100	Large	1	500	NonOutlier	2	-6.55	69,94211713	0	0,045092689	0
shus.0001	pct6	J	N100	Large	1	500	NonOutlier	2	-6.55	87,66609653	1	0,078226204	0
shus.0001	pct6	J	N100	Large	1	500	NonOutlier	2	-6.55	65,2077771	0	0,035929313	0
shus.0001	pct6	J	N100	Large	1	500	NonOutlier	2	-6.55	65,03185268	0	0,035625866	0
shus.0001	pct6	J	N100	Large	1	500	NonOutlier	2	-6.55	90,43656339	0	0,116276646	0
shus.0001	pct6	J	N100	Large	1	500	NonOutlier	2	-6.55	80,73508508	0	0,074934805	0
shus.0001	pct6	J	N100	Large	1	500	NonOutlier	2	-6.55	96,03901125	0	0,14829339	0
shus.0001	pct6	J	N100	Large	1	500	NonOutlier	2	-6.55	77,37865942	1	0,048288568	0
shus.0001	pct6	J	N100	Large	1	500	NonOutlier	2	-6.55	69,12317941	1	0,032488503	0
shus.0001	pct6	J	N100	Large	1	500	NonOutlier	2	-6.55	71,88757793	0	0,049471514	0
shus.0001	pct6	J	N100	Large	1	500	NonOutlier	2	-6.55	61,13570071	0	0,029505903	0
shus.0001	pct6	J	N100	Large	1	500	NonOutlier	2	-6.55	90,00548527	0	0,114080097	0
shus.0001	pct6	J	N100	Large	1	500	NonOutlier	2	-6.55	81,74240764	0	0,078501775	0
shus.0001	pct6	J	N100	Large	1	500	NonOutlier	2	-6.55	80,27557984	1	0,055397957	0
shus.0001	pct6	J	N100	Large	1	500	NonOutlier	2	-6.55	88,43120295	0	0,106363193	0
shus.0001	pct6	J	N100	Large	1	500	NonOutlier	2	-6.55	48,56222796	1	0,011868962	0
shus.0001	pct6	J	N100	Large	1	500	NonOutlier	2	-6.55	70,82324652	1	0,035269246	0
shus.0001	pct6	J	N100	Large	1	500	NonOutlier	2	-6.55	91,36741798	0	0,121145282	0
shus.0001	pct6	J	N100	Large	1	500	NonOutlier	2	-6.55	71,05415269	1	0,035664194	0
shus.0001	pct6	J	N100	Large	1	500	NonOutlier	2	-6.55	69,76060462	1	0,033505378	0
shus.0001	pct6	J	N100	Large	1	500	NonOutlier	2	-6.55	87,6850215	0	0,102868689	0
shus.0001	pct6	J	N100	Large	1	500	NonOutlier	2	-6.55	69,09445731	0	0,043302489	0
shus.0001	pct6	J	N100	Large	1	500	NonOutlier	2	-6.55	84,10257574	0	0,0874743	0
shus.0001	pct6	J	N100	Large	1	500	NonOutlier	2	-6.55	85,05263209	0	0,091341144	0
shus.0001	pct6	J	N100	Large	1	500	NonOutlier	2	-6.55	75,13865126	0	0,05769995	0
shus.0001	pct6	J	N100	Large	1	500	NonOutlier	2	-6.55	81,54595234	0	0,077794139	0
shus.0001	pct6	J	N100	Large	1	500	NonOutlier	2	-6.55	75,51937067	1	0,044191232	0
shus.0001	pct6	J	N100	Large	1	500	NonOutlier	2	-6.55	77,32248415	0	0,06393154	0
shus.0001	pct6	J	N100	Large	1	500	NonOutlier	2	-6.55	93,25349367	1	0,100894468	0
shus.0001	pct6	J	N100	Large	1	500	NonOutlier	2	-6.55	86,37460481	0	0,096977388	0
shus.0001	pct6	J	N100	Large	1	500	NonOutlier	2	-6.55	73,55640017	0	0,053546065	0
shus.0001	pct6	J	N100	Large	1	500	NonOutlier	2	-6.55	93,32720499	0	0,131971363	0
shus.0001	pct6	J	N100	Large	1	500	NonOutlier	2	-6.55	59,89439796	0	0,027779613	0
shus.0001	pct6	J	N100	Large	1	500	NonOutlier	2	-6.55	81,12966499	0	0,076313932	0
shus.0001	pct6	J	N100	Large	1	500	NonOutlier	2	-6.55	83,56466636	0	0,08535112	0
shus.0001	pct6	J	N100	Large	1	500	NonOutlier	2	-6.55	56,09963534	1	0,017208082	0
shus.0001	pct6	J	N100	Large	1	500	NonOutlier	2	-6.55	53,68673857	1	0,015282249	0
shus.0001	pct6	J	N100	Large	1	500	NonOutlier	2	-6.55	72,97693906	0	0,052096593	1
shus.0001	pct6	J	N100	Large	1	500	NonOutlier	2	-6.55	81,3419594	0	0,077065538	0
shus.0001	pct6	J	N100	Large	1	500	NonOutlier	2	-6.55	81,07334626	1	0,057522673	0
shus.0001	pct6	J	N100	Large	1	500	NonOutlier	2	-6.55	80,91007975	0	0,075543593	0
shus.0001	pct6	J	N100	Large	1	500	NonOutlier	2	-6.55	81,41282659	1	0,05844984	0
shus.0001	pct6	J	N100	Large	1	500	NonOutlier	2	-6.55	59,52872626	1	0,020360983	0
shus.0001	pct6	J	N100	Large	1	500	NonOutlier	2	-6.55	82,95495249	1	0,062840579	0
shus.0001	pct6	J	N100	Large	1	500	NonOutlier	2	-6.55	61,55337876	0	0,030109832	0
shus.0001	pct6	J	N100	Large	1	500	NonOutlier	2	-6.55	72,53184792	0	0,051008498	0
shus.0001	pct6	J	N100	Large	1	500	NonOutlier	2	-6.55	77,35964017	1	0,048244883	0
shus.0001	pct6	J	N100	Large	1	500	NonOutlier	2	-6.55	67,82175024	0	0,040741534	0
shus.0001	pct6	J	N100	Large	1	500	NonOutlier	2	-6.55	51,86417692	0	0,018765504	0
shus.0001	pct6	J	N100	Large	1	500	NonOutlier	2	-6.55	68,4244304	1	0,031408072	0
shus.0001	pct6	J	N100	Large	1	500	NonOutlier	2	-6.55	86,46503599	0	0,097374075	0
shus.0001	pct6	J	N100	Large	1	500	NonOutlier	2	-6.55	88,46040121	0	0,106502037	0
shus.0001	pct6	J	N100	Large	1	500	NonOutlier	2	-6.55	72,8977264	0	0,051901354	0
shus.0001	pct6	J	N100	Large	1	500	NonOutlier	2	-6.55	68,40068703	0	0,041887986	0
shus.0001	pct6	J	N100	Large	1	500	NonOutlier	2	-6.55	70,69577608	0	0,046743394	0
shus.0001	pct6	J	N100	Large	1	500	NonOutlier	2	-6.55	83,65257079	0	0,085694865	0
shus.0001	pct6	J	N100	Large	1	500	NonOutlier	2	-6.55	90,46632718	1	0,088937013	0
shus.0001	pct6	J	N100	Large	1	500	NonOutlier	2	-6.55	72,83316565	0	0,051742739	0
shus.0001	pct6	J	N100	Large	1	500	NonOutlier	2	-6.55	82,5250912	1	0,061586648	0
shus.0001	pct6	J	N100	Large	1	500	NonOutlier	2	-6.55	93,90984171	0	0,135344484	0
shus.0001	pct6	J	N100	Large	1	500	NonOutlier	2	-6.55	61,64910901	1	0,022586784	0
shus.0001	pct6	J	N100	Large	1	500	NonOutlier	2	-6.55	76,98812793	0	0,062938338	1
shus.0001	pct6	J	N100	Large	1	500	NonOutlier	2	-6.55	82,43607279	0	0,081047699	0
shus.0001	pct6	J	N100	Large	1	500	NonOutlier	2	-6.55	71,63481552	1	0,036676282	0
shus.0001	pct6	J	N100	Large	1	500	NonOutlier	2	-6.55	87,77927473	1	0,078635225	0
shus.0001	pct6	J	N100	Large	1	500	NonOutlier	2	-6.55	88,55552582	1	0,08149365	0
shus.0001	pct6	J	N100	Large	1	500	NonOutlier	2	-6.55	79,44301093	1	0,053259469	0
shus.0001	pct6	J	N100	Large	1	500	NonOutlier	2	-6.55	72,1222448	0	0,050026189	0
shus.0001	pct6	J	N100	Large	1	500	NonOutlier	2	-6.55	82,1441864	1	0,060495099	0
shus.0001	pct6	J	N100	Large	1	500	NonOutlier	2	-6.55	90,45435867	0	0,116368107	0
shus.0001	pct6	J	N100	Large	1	500	NonOutlier	2	-6.55	77,58494423	1	0,048764792	0
shus.0001	pct6	J	N100	Large	1	500	NonOutlier	2	-6.55	84,42710582	0	0,088778241	0
shus.0001	pct6	J	N100	Large	1	500	NonOutlier	2	-6.55	84,8144797	0	0,090357634	0
shus.0001	pct6	J	N100	Large	1	500	NonOutlier	2	-6.55	77,43641655	1	0,048421458	0
shus.0001	pct6	J	N100	Large	1	500	NonOutlier	2	-6.55	66,71464766	0	0,038632323	0
shus.0001	pct6	J	N100	Large	1	500	NonOutlier	2	-6.55	76,88663203	0	0,062639704	0
shus.0001	pct6	J	N100	Large	1	500	NonOutlier	2	-6.55	87,81487853	0	0,10346944	0
shus.0001	pct6	J	N100	Large	1	500	NonOutlier	2	-6.55	76,47040575	1	0,046243843	0
shus.0001	pct6	J	N100	Large	1	500	NonOutlier	2	-6.55	76,78238581	0	0,062334355	0
shus.0001	pct6	J	N100	Large	1	500	NonOutlier	2	-6.55	76,50878251	1	0,046328548	0
shus.0001	pct6	J	N100	Large	1	500	NonOutlier	2	-6.55	70,76874197	0	0,046906225	0
shus.0001	pct6	J	N100	Large	1	500	NonOutlier	2	-6.55	50,33026385	1	0,012951765	0
shus.0001	pct6	J	N100	Large	1	500	NonOutlier	2	-6.55	84,68330366	0	0,089819992	1
shus.0001	pct6	J	N100	Large	1	500	NonOutlier	2	-6.55	79,96484934	1	0,054590539	0
shus.0001	pct6	J	N100	Large	1	500	NonOutlier	2	-6.55	87,4905181	1	0,077595523	0
shus.0001	pct6	J	N100	Large	1	500	NonOutlier	2	-6.55	94,81780976	0	0,140745784	1
shus.0001	pct6	J	N100	Large	1	500	NonOutlier	2	-6.55	77,32061716	0	0,063925954	0
shus.0001	pct6	J	N100	Large	1	500	NonOutlier	2	-6.55	52,01122962	0	0,018901371	0
shus.0001	pct6	J	N100	Large	1	500	NonOutlier	2	-6.55	78,79896054	1	0,051658889	0
shus.0001	pct6	J	N100	Large	1	500	NonOutlier	2	-6.55	77,13289955	0	0,063366602	0
shus.0001	pct6	J	N100	Large	1	500	NonOutlier	2	-6.55	73,56996616	1	0,040252362	0
shus.0001	pct6	J	N100	Large	1	500	NonOutlier	2	-6.55	56,16024415	0	0,023157928	0
shus.0001	pct6	J	N100	Large	1	500	NonOutlier	2	-6.55	62,83269057	0	0,032035044	0
shus.0001	pct6	J	N100	Large	1	500	NonOutlier	2	-6.55	94,32954791	0	0,137819165	1
shus.0001	pct6	J	N100	Large	1	500	NonOutlier	2	-6.55	93,89049876	0	0,135231343	0
shus.0001	pct6	J	N100	Large	1	500	NonOutlier	2	-6.55	61,2747214	0	0,029705601	0
shus.0001	pct6	J	N100	Large	1	500	NonOutlier	2	-6.55	75,88367406	1	0,04496703	0
shus.0001	pct6	J	N100	Large	1	500	NonOutlier	2	-6.55	69,01989953	1	0,032326575	0
shus.0001	pct6	J	N100	Large	1	500	NonOutlier	2	-6.55	73,33691546	0	0,05299262	0
shus.0001	pct6	J	N100	Large	1	500	NonOutlier	2	-6.55	79,81306494	0	0,071801066	0
shus.0001	pct6	J	N100	Large	1	500	NonOutlier	2	-6.55	67,69839096	0	0,040501162	0
shus.0001	pct6	J	N100	Large	1	500	NonOutlier	2	-6.55	71,19356054	0	0,047865014	0
shus.0001	pct6	J	N100	Large	1	500	NonOutlier	2	-6.55	58,7856171	1	0,019632923	0
shus.0001	pct6	J	N100	Large	1	500	NonOutlier	2	-6.55	89,73180245	0	0,112704385	0
shus.0001	pct6	J	N100	Large	1	500	NonOutlier	2	-6.55	80,27626901	0	0,073359984	0
shus.0001	pct6	J	N100	Large	1	500	NonOutlier	2	-6.55	59,07295076	0	0,02669159	0
shus.0001	pct6	J	N100	Large	1	500	NonOutlier	2	-6.55	71,03693201	1	0,035634593	1
shus.0001	pct6	J	N100	Large	1	500	NonOutlier	2	-6.55	80,53794997	0	0,074254395	0
shus.0001	pct6	J	N100	Large	1	500	NonOutlier	2	-6.55	77,2089777	0	0,063592744	0
shus.0001	pct6	J	N100	Large	1	500	NonOutlier	2	-6.55	87,99043995	1	0,079403601	0
shus.0001	pct6	J	N100	Large	1	500	NonOutlier	2	-6.55	61,25195373	0	0,029672806	0
shus.0001	pct6	J	N100	Large	1	500	NonOutlier	2	-6.55	88,98082408	0	0,109003666	0
shus.0001	pct6	J	N100	Large	1	500	NonOutlier	2	-6.55	72,22728238	1	0,037737395	0
shus.0001	pct6	J	N100	Large	1	500	NonOutlier	2	-6.55	87,42397691	0	0,10167037	0
shus.0001	pct6	J	N100	Large	1	500	NonOutlier	2	-6.55	82,90174342	0	0,082798835	0
shus.0001	pct6	J	N100	Large	1	500	NonOutlier	2	-6.55	83,92504924	1	0,065758407	0
shus.0001	pct6	J	N100	Large	1	500	NonOutlier	2	-6.55	53,46270013	0	0,020295238	0
shus.0001	pct6	J	N100	Large	1	500	NonOutlier	2	-6.55	70,8305053	1	0,035281598	0
shus.0001	pct6	J	N100	Large	1	500	NonOutlier	2	-6.55	92,08604212	1	0,095721202	0
shus.0001	pct6	J	N100	Large	1	500	NonOutlier	2	-6.55	83,36831829	0	0,084587825	0
shus.0001	pct6	J	N100	Large	1	500	NonOutlier	2	-6.55	64,45446771	0	0,034647203	0
shus.0001	pct6	J	N100	Large	1	500	NonOutlier	2	-6.55	88,94183425	0	0,108814472	0
shus.0001	pct6	J	N100	Large	1	500	NonOutlier	2	-6.55	63,68018501	0	0,033375412	0
shus.0001	pct6	J	N100	Large	1	500	NonOutlier	2	-6.55	73,7528626	1	0,040607135	0
shus.0001	pct6	J	N100	Large	1	500	NonOutlier	2	-6.55	91,62139447	0	0,122503832	0
shus.0001	pct6	J	N100	Large	1	500	NonOutlier	2	-6.55	69,06268249	0	0,04323672	0
shus.0001	pct6	J	N100	Large	1	500	NonOutlier	2	-6.55	64,89582105	0	0,035392923	0
shus.0001	pct6	J	N100	Large	1	500	NonOutlier	2	-6.55	93,55986622	0	0,133309703	1
shus.0001	pct6	J	N100	Large	1	500	NonOutlier	2	-6.55	77,35753678	1	0,048240055	0
shus.0001	pct6	J	N100	Large	1	500	NonOutlier	2	-6.55	50,90969114	0	0,017906628	0
shus.0001	pct6	J	N100	Large	1	500	NonOutlier	2	-6.55	71,76134746	0	0,049175563	0
shus.0001	pct6	J	N100	Large	1	500	NonOutlier	2	-6.55	75,76727797	1	0,04471776	0
shus.0001	pct6	J	N100	Large	1	500	NonOutlier	2	-6.55	89,75274181	0	0,112809126	1
shus.0001	pct6	J	N100	Large	1	500	NonOutlier	2	-6.55	73,19579012	0	0,05263962	0
shus.0001	pct6	J	N100	Large	1	500	NonOutlier	2	-6.55	46,30653627	0	0,014277737	0
shus.0001	pct6	J	N100	Large	1	500	NonOutlier	2	-6.55	81,86586988	0	0,078949497	0
shus.0001	pct6	J	N100	Large	1	500	NonOutlier	2	-6.55	75,30979137	1	0,043750725	0
shus.0001	pct6	J	N100	Large	1	500	NonOutlier	2	-6.55	91,40964281	1	0,092833549	0
shus.0001	pct6	J	N100	Large	1	500	NonOutlier	2	-6.55	72,84965995	0	0,051783219	0
shus.0001	pct6	J	N100	Large	1	500	NonOutlier	2	-6.55	69,62020225	0	0,04440467	0
shus.0001	pct6	J	N100	Large	1	500	NonOutlier	2	-6.55	84,73456698	0	0,090029757	0
shus.0001	pct6	J	N100	Large	1	500	NonOutlier	2	-6.55	94,09682278	1	0,104784477	1
shus.0001	pct6	J	N100	Large	1	500	NonOutlier	2	-6.55	75,92646804	1	0,045059009	0
shus.0001	pct6	J	N100	Large	1	500	NonOutlier	2	-6.55	72,22221946	0	0,050264282	0
shus.0001	pct6	J	N100	Large	1	500	NonOutlier	2	-6.55	75,28154882	1	0,043691685	0
shus.0001	pct6	J	N100	Large	1	500	NonOutlier	2	-6.55	82,98412506	1	0,062926535	0
shus.0001	pct6	J	N100	Large	1	500	NonOutlier	2	-6.55	80,00057834	0	0,072428428	1
shus.0001	pct6	J	N100	Large	1	500	NonOutlier	2	-6.55	69,01829224	1	0,032324061	0
shus.0001	pct6	J	N100	Large	1	500	NonOutlier	2	-6.55	78,82299287	0	0,068570994	0
shus.0001	pct6	J	N100	Large	1	500	NonOutlier	2	-6.55	74,27950591	0	0,05540823	0
shus.0001	pct6	J	N100	Large	1	500	NonOutlier	2	-6.55	60,56877348	0	0,028704933	0
shus.0001	pct6	J	N100	Large	1	500	NonOutlier	2	-6.55	72,17738202	1	0,037646897	0
shus.0001	pct6	J	N100	Large	1	500	NonOutlier	2	-6.55	71,80082747	1	0,036970682	0
shus.0001	pct6	J	N100	Large	1	500	NonOutlier	2	-6.55	63,45219606	0	0,033009598	0
shus.0001	pct6	J	N100	Large	1	500	NonOutlier	2	-6.55	83,39085994	0	0,084675139	0
shus.0001	pct6	J	N100	Large	1	500	NonOutlier	2	-6.55	70,80935261	1	0,035245617	0
shus.0001	pct6	J	N100	Large	1	500	NonOutlier	2	-6.55	46,47613673	0	0,014397576	0
shus.0001	pct6	J	N100	Large	1	500	NonOutlier	2	-6.55	79,67119642	1	0,053837699	0
shus.0001	pct6	J	N100	Large	1	500	NonOutlier	2	-6.55	70,6081062	0	0,04654846	0
shus.0001	pct6	J	N100	Large	1	500	NonOutlier	2	-6.55	70,56731013	0	0,046458013	0
shus.0001	pct6	J	N100	Large	1	500	NonOutlier	2	-6.55	70,62586766	0	0,04658789	0
shus.0001	pct6	J	N100	Large	1	500	NonOutlier	2	-6.55	87,47354245	0	0,101896944	0
shus.0001	pct6	J	N100	Large	1	500	NonOutlier	2	-6.55	84,69270402	1	0,06815609	0
shus.0001	pct6	J	N100	Large	1	500	NonOutlier	2	-6.55	62,0932702	1	0,023082296	0
shus.0001	pct6	J	N100	Large	1	500	NonOutlier	2	-6.55	74,55207095	0	0,056125845	0
shus.0001	pct6	J	N100	Large	1	500	NonOutlier	2	-6.55	91,94918302	1	0,095130522	0
shus.0001	pct6	J	N100	Large	1	500	NonOutlier	2	-6.55	89,5392395	0	0,111745134	0
shus.0001	pct6	J	N100	Large	1	500	NonOutlier	2	-6.55	55,7358543	1	0,016903156	0
shus.0001	pct6	J	N100	Large	1	500	NonOutlier	2	-6.55	56,99012937	1	0,017977495	0
shus.0001	pct6	J	N100	Large	1	500	NonOutlier	2	-6.55	77,19541675	0	0,063552379	0
shus.0001	pct6	J	N100	Large	1	500	NonOutlier	2	-6.55	83,16269824	1	0,063455089	0
shus.0001	pct6	J	N100	Large	1	500	NonOutlier	2	-6.55	63,21008588	0	0,032625368	0
shus.0001	pct6	J	N100	Large	1	500	NonOutlier	2	-6.55	86,45652689	1	0,073975026	0
shus.0001	pct6	J	N100	Large	1	500	NonOutlier	2	-6.55	95,87344657	0	0,14725087	0
shus.0001	pct6	J	N100	Large	1	500	NonOutlier	2	-6.55	73,43515532	0	0,053239667	0
shus.0001	pct6	J	N100	Large	1	500	NonOutlier	2	-6.55	89,86987966	1	0,086550027	0
shus.0001	pct6	J	N100	Large	1	500	NonOutlier	2	-6.55	81,05183226	0	0,076040062	0
shus.0001	pct6	J	N100	Large	1	500	NonOutlier	2	-6.55	75,74543857	1	0,044671136	0
shus.0001	pct6	J	N100	Large	1	500	NonOutlier	2	-6.55	58,26605117	0	0,025663238	0
shus.0001	pct6	J	N100	Large	1	500	NonOutlier	2	-6.55	88,08428334	0	0,104725678	0
shus.0001	pct6	J	N100	Large	1	500	NonOutlier	2	-6.55	87,4281118	1	0,077372482	0
shus.0001	pct6	J	N100	Large	1	500	NonOutlier	2	-6.55	75,57222236	0	0,058889992	0
shus.0001	pct6	J	N100	Large	1	500	NonOutlier	2	-6.55	80,70282662	1	0,056526503	0
shus.0001	pct6	J	N100	Large	1	500	NonOutlier	2	-6.55	72,76945007	1	0,03873422	0
shus.0001	pct6	J	N100	Large	1	500	NonOutlier	2	-6.55	80,74000763	0	0,074951868	1
shus.0001	pct6	J	N100	Large	1	500	NonOutlier	2	-6.55	75,77450746	1	0,044733204	0
shus.0001	pct6	J	N100	Large	1	500	NonOutlier	2	-6.55	91,02420262	0	0,119330037	0
shus.0001	pct6	J	N100	Large	1	500	NonOutlier	2	-6.55	90,51776988	0	0,116694521	0
shus.0001	pct6	J	N100	Large	1	500	NonOutlier	2	-6.55	81,81767084	1	0,059573847	0
shus.0001	pct6	J	N100	Large	1	500	NonOutlier	2	-6.55	73,62115324	0	0,053710383	0
shus.0001	pct6	J	N100	Large	1	500	NonOutlier	2	-6.55	73,11764734	1	0,039387688	0
shus.0001	pct6	J	N100	Large	1	500	NonOutlier	2	-6.55	70,68196836	1	0,035029682	0
shus.0001	pct6	J	N100	Large	1	500	NonOutlier	2	-6.55	88,28507108	0	0,105670695	0
shus.0001	pct6	J	N100	Large	1	500	NonOutlier	2	-6.55	63,3427923	1	0,024533881	0
shus.0001	pct6	J	N100	Large	1	500	NonOutlier	2	-6.55	65,62526137	0	0,036659408	0
shus.0001	pct6	J	N100	Large	1	500	NonOutlier	2	-6.55	68,19154449	0	0,04147031	0
shus.0001	pct6	J	N100	Large	1	500	NonOutlier	2	-6.55	64,2105108	0	0,034241533	0
shus.0001	pct6	J	N100	Large	1	500	NonOutlier	2	-6.55	76,97231716	1	0,047363381	0
shus.0001	pct6	J	N100	Large	1	500	NonOutlier	2	-6.55	61,84791832	0	0,030542897	0
shus.0001	pct6	J	N100	Large	1	500	NonOutlier	2	-6.55	66,14712189	1	0,028122934	0
shus.0001	pct6	J	N100	Large	1	500	NonOutlier	2	-6.55	79,15905372	0	0,069651999	0
shus.0001	pct6	J	N100	Large	1	500	NonOutlier	2	-6.55	81,38024077	0	0,077201789	0
shus.0001	pct6	J	N100	Large	1	500	NonOutlier	2	-6.55	64,49267034	0	0,034711148	0
shus.0001	pct6	J	N100	Large	1	500	NonOutlier	2	-6.55	67,25490018	0	0,039648167	0
shus.0001	pct6	J	N100	Large	1	500	NonOutlier	2	-6.55	53,69333294	0	0,020525798	0
shus.0001	pct6	J	N100	Large	1	500	NonOutlier	2	-6.55	92,05884111	0	0,124874514	0
shus.0001	pct6	J	N100	Large	1	500	NonOutlier	2	-6.55	85,0784726	0	0,091448436	1
shus.0001	pct6	J	N100	Large	1	500	NonOutlier	2	-6.55	58,62181319	1	0,019475902	0
shus.0001	pct6	J	N100	Large	1	500	NonOutlier	2	-6.55	80,87079175	1	0,056976064	0
shus.0001	pct6	J	N100	Large	1	500	NonOutlier	2	-6.55	77,63111912	0	0,06486128	0
shus.0001	pct6	J	N100	Large	1	500	NonOutlier	2	-6.55	76,29371508	0	0,060921424	0
shus.0001	pct6	J	N100	Large	1	500	NonOutlier	2	-6.55	59,35414041	0	0,027059284	0
shus.0001	pct6	J	N100	Large	1	500	NonOutlier	2	-6.55	66,99220584	0	0,03915106	1
shus.0001	pct6	J	N100	Large	1	500	NonOutlier	2	-6.55	95,3140837	1	0,110632581	0
shus.0001	pct6	J	N100	Large	1	500	NonOutlier	2	-6.55	46,77697418	1	0,010866429	0
shus.0001	pct6	J	N100	Large	1	500	NonOutlier	2	-6.55	70,89940285	1	0,035399038	0
shus.0001	pct6	J	N100	Large	1	500	NonOutlier	2	-6.55	59,87247095	0	0,027750018	0
shus.0001	pct6	J	N100	Large	1	500	NonOutlier	2	-6.55	61,45768054	0	0,029970411	0
shus.0001	pct6	J	N100	Large	1	500	NonOutlier	2	-6.55	43,32528976	0	0,01232486	0
shus.0001	pct6	J	N100	Large	1	500	NonOutlier	2	-6.55	54,1128989	0	0,020951826	0
shus.0001	pct6	J	N100	Large	1	500	NonOutlier	2	-6.55	75,23807362	0	0,057970828	0
shus.0001	pct6	J	N100	Large	1	500	NonOutlier	2	-6.55	70,84235068	1	0,035301762	0
shus.0001	pct6	J	N100	Large	1	500	NonOutlier	2	-6.55	76,95349594	0	0,062836291	0
shus.0001	pct6	J	N100	Large	1	500	NonOutlier	2	-6.55	73,46186474	1	0,040044071	0
shus.0001	pct6	J	N100	Large	1	500	NonOutlier	2	-6.55	64,12567718	1	0,025488321	0
shus.0001	pct6	J	N100	Large	1	500	NonOutlier	2	-6.55	96,04320044	0	0,148319847	1
shus.0001	pct6	J	N100	Large	1	500	NonOutlier	2	-6.55	72,07129436	1	0,037455192	0
shus.0001	pct6	J	N100	Large	1	500	NonOutlier	2	-6.55	77,08690702	1	0,047622568	0
shus.0001	pct6	J	N100	Large	1	500	NonOutlier	2	-6.55	93,88439965	0	0,135195684	0
shus.0001	pct6	J	N100	Large	1	500	NonOutlier	2	-6.55	91,94808121	0	0,124270573	0
shus.0001	pct6	J	N100	Large	1	500	NonOutlier	2	-6.55	67,6068778	1	0,030188048	0
shus.0001	pct6	J	N100	Large	1	500	NonOutlier	2	-6.55	82,41477574	1	0,06126864	1
shus.0001	pct6	J	N100	Large	1	500	NonOutlier	2	-6.55	36,90758924	0	0,008972121	0
shus.0001	pct6	J	N100	Large	1	500	NonOutlier	2	-6.55	47,70001009	0	0,015292239	0
shus.0001	pct6	J	N100	Large	1	500	NonOutlier	2	-6.55	71,80996348	0	0,049289345	0
shus.0001	pct6	J	N100	Large	1	500	NonOutlier	2	-6.55	90,82271876	0	0,118275389	0
shus.0001	pct6	J	N100	Large	1	500	NonOutlier	2	-6.55	73,61504861	0	0,053694871	0
shus.0001	pct6	J	N100	Large	1	500	NonOutlier	2	-6.55	43,08813907	0	0,01218135	0
shus.0001	pct6	J	N100	Large	1	500	NonOutlier	2	-6.55	76,88543216	1	0,047167753	0
shus.0001	pct6	J	N100	Large	1	500	NonOutlier	2	-6.55	68,5675833	0	0,042224175	0
shus.0001	pct6	J	N100	Large	1	500	NonOutlier	2	-6.55	48,40038995	0	0,015828618	0
shus.0001	pct6	J	N100	Large	1	500	NonOutlier	2	-6.55	59,86413826	0	0,02773878	0
shus.0001	pct6	J	N100	Large	1	500	NonOutlier	2	-6.55	83,57209625	1	0,06468251	0
shus.0001	pct6	J	N100	Large	1	500	NonOutlier	2	-6.55	73,53526076	0	0,053492524	0
shus.0001	pct6	J	N100	Large	1	500	NonOutlier	2	-6.55	78,44133872	0	0,067362189	0
shus.0001	pct6	J	N100	Large	1	500	NonOutlier	2	-6.55	71,09405413	0	0,047638778	0
shus.0001	pct6	J	N100	Large	1	500	NonOutlier	2	-6.55	90,38071145	1	0,088590762	0
shus.0001	pct6	J	N100	Large	1	500	NonOutlier	2	-6.55	69,72548936	0	0,044628588	0
shus.0001	pct6	J	N100	Large	1	500	NonOutlier	2	-6.55	75,4041682	1	0,043948571	0
shus.0001	pct6	J	N100	Large	1	500	NonOutlier	2	-6.55	88,08661935	0	0,10473663	1
shus.0001	pct6	J	N100	Large	1	500	NonOutlier	2	-6.55	68,34773116	1	0,031291615	0
shus.0001	pct6	J	N100	Large	1	500	NonOutlier	2	-6.55	67,73593592	0	0,040574176	0
shus.0001	pct6	J	N100	Large	1	500	NonOutlier	2	-6.55	60,51749504	0	0,028633534	0
shus.0001	pct6	J	N100	Large	1	500	NonOutlier	2	-6.55	80,20991246	1	0,055226392	0
shus.0001	pct6	J	N100	Large	1	500	NonOutlier	2	-6.55	57,72003037	1	0,018633253	0
shus.0001	pct6	J	N100	Large	1	500	NonOutlier	2	-6.55	71,58603085	0	0,048767312	0
shus.0001	pct6	J	N100	Large	1	500	NonOutlier	2	-6.55	54,82890344	0	0,021698923	0
shus.0001	pct6	J	N100	Large	1	500	NonOutlier	2	-6.55	73,83559262	1	0,040768592	0
shus.0001	pct6	J	N100	Large	1	500	NonOutlier	2	-6.55	70,76600851	1	0,035171999	0
shus.0001	pct6	J	N100	Large	1	500	NonOutlier	2	-6.55	89,31353289	1	0,084375957	1
shus.0001	pct6	J	N100	Large	1	500	NonOutlier	2	-6.55	76,22117338	0	0,060714249	0
shus.0001	pct6	J	N100	Large	1	500	NonOutlier	2	-6.55	79,19725248	0	0,069775866	0
shus.0001	pct6	J	N100	Large	1	500	NonOutlier	2	-6.55	76,05973772	0	0,06025556	0
shus.0001	pct6	J	N100	Large	1	500	NonOutlier	2	-6.55	49,61145843	0	0,016800109	0
shus.0001	pct6	J	N100	Large	1	500	NonOutlier	2	-6.55	93,23969478	0	0,131470934	0
shus.0001	pct6	J	N100	Large	1	500	NonOutlier	2	-6.55	84,02756422	1	0,066074006	0
shus.0001	pct6	J	N100	Large	1	500	NonOutlier	2	-6.55	58,96438097	0	0,026550924	0
shus.0001	pct6	J	N100	Large	1	500	NonOutlier	2	-6.55	90,1245974	1	0,087562231	0
shus.0001	pct6	J	N100	Large	1	500	NonOutlier	2	-6.55	63,13018827	1	0,024280761	0
shus.0001	pct6	J	N100	Large	1	500	NonOutlier	2	-6.55	84,95038695	0	0,090917723	0
shus.0001	pct6	J	N100	Large	1	500	NonOutlier	2	-6.55	63,11841412	0	0,032481015	0
shus.0001	pct6	J	N100	Large	1	500	NonOutlier	2	-6.55	60,92860209	1	0,021804997	0
shus.0001	pct6	J	N100	Large	1	500	NonOutlier	2	-6.55	96,94870913	1	0,118933924	0
shus.0001	pct6	J	N100	Large	1	500	NonOutlier	2	-6.55	66,91270028	0	0,039001791	0
shus.0001	pct6	J	N100	Large	1	500	NonOutlier	2	-6.55	64,7141343	0	0,035084087	0
shus.0001	pct6	J	N100	Large	1	500	NonOutlier	2	-6.55	75,89428983	1	0,044989831	0
shus.0001	pct6	J	N100	Large	1	500	NonOutlier	2	-6.55	75,28842337	1	0,043706049	0
shus.0001	pct6	J	N100	Large	1	500	NonOutlier	2	-6.55	67,59374117	1	0,030168824	0
shus.0001	pct6	J	N100	Large	1	500	NonOutlier	2	-6.55	89,11889428	1	0,083627135	0
shus.0001	pct6	J	N100	Large	1	500	NonOutlier	2	-6.55	84,40915761	0	0,08870567	0
shus.0001	pct6	J	N100	Large	1	500	NonOutlier	2	-6.55	81,20903087	1	0,057891578	0
shus.0001	pct6	J	N100	Large	1	500	NonOutlier	2	-6.55	62,26878076	0	0,031172177	0
shus.0001	pct6	J	N100	Large	1	500	NonOutlier	2	-6.55	78,13728717	1	0,050061945	0
shus.0001	pct6	J	N100	Large	1	500	NonOutlier	2	-6.55	63,59704455	0	0,03324156	0
shus.0001	pct6	J	N100	Large	1	500	NonOutlier	2	-6.55	89,63760076	1	0,085636237	0
shus.0001	pct6	J	N100	Large	1	500	NonOutlier	2	-6.55	85,7855799	1	0,071709532	0
shus.0001	pct6	J	N100	Large	1	500	NonOutlier	2	-6.55	68,73828144	0	0,042570689	0
shus.0001	pct6	J	N100	Large	1	500	NonOutlier	2	-6.55	77,12693717	0	0,06334891	0
shus.0001	pct6	J	N100	Large	1	500	NonOutlier	2	-6.55	87,84024144	1	0,078856366	0
shus.0001	pct6	J	N100	Large	1	500	NonOutlier	2	-6.55	67,5497694	0	0,040213368	0
shus.0001	pct6	J	N100	Large	1	500	NonOutlier	2	-6.55	79,32209926	1	0,052955455	0
shus.0001	pct6	J	N100	Large	1	500	NonOutlier	2	-6.55	74,73948793	1	0,042573148	0
shus.0001	pct6	J	N100	Large	1	500	NonOutlier	2	-6.55	80,30228755	1	0,055467878	0
shus.0001	pct6	J	N100	Large	1	500	NonOutlier	2	-6.55	61,32086195	0	0,029772169	0
shus.0001	pct6	J	N100	Large	1	500	NonOutlier	2	-6.55	76,81601078	0	0,062432694	0
shus.0001	pct6	J	N100	Large	1	500	NonOutlier	2	-6.55	60,19879068	0	0,028193631	0
shus.0001	pct6	J	N100	Large	1	500	NonOutlier	2	-6.55	94,49505881	1	0,10666705	1
shus.0001	pct6	J	N100	Large	1	500	NonOutlier	2	-6.55	74,22858437	0	0,055275124	0
shus.0001	pct6	J	N100	Large	1	500	NonOutlier	2	-6.55	57,06133447	1	0,018040457	0
shus.0001	pct6	J	N100	Large	1	500	NonOutlier	2	-6.55	91,19200424	1	0,091921174	0
shus.0001	pct6	J	N100	Large	1	500	NonOutlier	2	-6.55	77,41111905	0	0,064197268	0
shus.0001	pct6	J	N100	Large	1	500	NonOutlier	2	-6.55	84,19734404	0	0,087853272	0
shus.0001	pct6	J	N100	Large	1	500	NonOutlier	2	-6.55	79,13300204	1	0,052483282	0
shus.0001	pct6	J	N100	Large	1	500	NonOutlier	2	-6.55	79,42311091	0	0,070512428	0
shus.0001	pct6	J	N100	Large	1	500	NonOutlier	2	-6.55	92,70854449	1	0,098449461	0
shus.0001	pct6	J	N100	Large	1	500	NonOutlier	2	-6.55	61,73600796	0	0,030377648	0
shus.0001	pct6	J	N100	Large	1	500	NonOutlier	2	-6.55	63,97437466	1	0,025301087	0
shus.0001	pct6	J	N100	Large	1	500	NonOutlier	2	-6.55	76,74084157	1	0,046843899	0
shus.0001	pct6	J	N100	Large	1	500	NonOutlier	2	-6.55	79,32262216	0	0,070183834	0
shus.0001	pct6	J	N100	Large	1	500	NonOutlier	2	-6.55	63,21582649	0	0,032634428	0
shus.0001	pct6	J	N100	Large	1	500	NonOutlier	2	-6.55	86,4947277	0	0,097504637	0
shus.0001	pct6	J	N100	Large	1	500	NonOutlier	2	-6.55	82,38169727	1	0,061173584	0
shus.0001	pct6	J	N100	Large	1	500	NonOutlier	2	-6.55	62,8142549	1	0,023909318	0
shus.0001	pct6	J	N100	Large	1	500	NonOutlier	2	-6.55	54,12455129	0	0,02096378	0
shus.0001	pct6	J	N100	Large	1	500	NonOutlier	2	-6.55	91,74319006	1	0,09424761	1
shus.0001	pct6	J	N100	Large	1	500	NonOutlier	2	-6.55	54,66818859	1	0,016038565	0
shus.0001	pct6	J	N100	Large	1	500	NonOutlier	2	-6.55	82,29342839	0	0,080518083	0
shus.0001	pct6	J	N100	Large	1	500	NonOutlier	2	-6.55	93,11765397	1	0,100280003	0
shus.0001	pct6	J	N100	Large	1	500	NonOutlier	2	-6.55	41,27747493	1	0,008275662	0
shus.0001	pct6	J	N100	Large	1	500	NonOutlier	2	-6.55	64,95561587	0	0,035495136	0
shus.0001	pct6	J	N100	Large	1	500	NonOutlier	2	-6.55	54,56914243	1	0,015960598	0
shus.0001	pct6	J	N100	Large	1	500	NonOutlier	2	-6.55	87,36158627	0	0,101385806	0
shus.0001	pct6	J	N100	Large	1	500	NonOutlier	2	-6.55	67,00074661	1	0,029313293	0
shus.0001	pct6	J	N100	Large	1	500	NonOutlier	2	-6.55	62,52381024	1	0,023572736	0
shus.0001	pct6	J	N100	Large	1	500	NonOutlier	2	-6.55	83,14036061	0	0,083709424	0
shus.0001	pct6	J	N100	Large	1	500	NonOutlier	2	-6.55	86,50658651	0	0,097556827	0
shus.0001	pct6	J	N100	Large	1	500	NonOutlier	2	-6.55	88,58028054	0	0,107073766	0
shus.0001	pct6	J	N100	Large	1	500	NonOutlier	2	-6.55	71,24739569	1	0,035997992	0
shus.0001	pct6	J	N100	Large	1	500	NonOutlier	2	-6.55	53,59116619	0	0,020423349	0
shus.0001	pct6	J	N100	Large	1	500	NonOutlier	2	-6.55	78,13730843	0	0,066413419	0
shus.0001	pct6	J	N100	Large	1	500	NonOutlier	2	-6.55	65,47373585	0	0,036392785	0
shus.0001	pct6	J	N100	Large	1	500	NonOutlier	2	-6.55	94,3593926	1	0,106022396	0
shus.0001	pct6	J	N100	Large	1	500	NonOutlier	2	-6.55	81,52824162	0	0,077730632	0
shus.0001	pct6	J	N100	Large	1	500	NonOutlier	2	-6.55	75,94979559	1	0,045109224	0
shus.0001	pct6	J	N100	Large	1	500	NonOutlier	2	-6.55	53,80964513	0	0,020643045	0
shus.0001	pct6	J	N100	Large	1	500	NonOutlier	2	-6.55	83,46131448	1	0,06434821	0
shus.0001	pct6	J	N100	Large	1	500	NonOutlier	2	-6.55	63,46162442	1	0,024676477	1
shus.0001	pct6	J	N100	Large	1	500	NonOutlier	2	-6.55	60,35380283	0	0,028406767	0
shus.0001	pct6	J	N100	Large	1	500	NonOutlier	2	-6.55	83,70817134	0	0,085912934	0
shus.0001	pct6	J	N100	Large	1	500	NonOutlier	2	-6.55	82,69609799	1	0,06208266	0
shus.0001	pct6	J	N100	Large	1	500	NonOutlier	2	-6.55	88,07802739	1	0,079724317	0
shus.0001	pct6	J	N100	Large	1	500	NonOutlier	2	-6.55	85,38159132	0	0,092715498	0
shus.0001	pct6	J	N100	Large	1	500	NonOutlier	2	-6.55	88,88258884	1	0,082726131	0
shus.0001	pct6	J	N100	Large	1	500	NonOutlier	2	-6.55	73,05440058	0	0,052288188	0
shus.0001	pct6	J	N100	Large	1	500	NonOutlier	2	-6.55	51,20998883	1	0,013526302	0
shus.0001	pct6	J	N100	Large	1	500	NonOutlier	2	-6.55	69,14317381	0	0,043403512	0
shus.0001	pct6	J	N100	Large	1	500	NonOutlier	2	-6.55	54,78180422	0	0,021648988	0
shus.0001	pct6	J	N100	Large	1	500	NonOutlier	2	-6.55	83,34363717	0	0,084492318	0
shus.0001	pct6	J	N100	Large	1	500	NonOutlier	2	-6.55	78,5591004	0	0,067733049	1
shus.0001	pct6	J	N100	Large	1	500	NonOutlier	2	-6.55	61,57836307	0	0,030146335	0
shus.0001	pct6	J	N100	Large	1	500	NonOutlier	2	-6.55	69,82484318	1	0,033609545	0
shus.0001	pct6	J	N100	Large	1	500	NonOutlier	2	-6.55	74,38078904	1	0,041848075	0
shus.0001	pct6	J	N100	Large	1	500	NonOutlier	2	-6.55	82,60995707	0	0,081697598	1
shus.0001	pct6	J	N100	Large	1	500	NonOutlier	2	-6.55	76,60568854	1	0,046543095	0
shus.0001	pct6	J	N100	Large	1	500	NonOutlier	2	-6.55	63,91727611	1	0,025230777	0
shus.0001	pct6	J	N100	Large	1	500	NonOutlier	2	-6.55	80,83464687	1	0,056879039	0
shus.0001	pct6	J	N100	Large	1	500	NonOutlier	2	-6.55	58,40792033	0	0,025841206	0
shus.0001	pct6	J	N100	Large	1	500	NonOutlier	2	-6.55	62,58573149	1	0,023644103	0
shus.0001	pct6	J	N100	Large	1	500	NonOutlier	2	-6.55	94,23861244	1	0,105451369	0
shus.0001	pct6	J	N100	Large	1	500	NonOutlier	2	-6.55	94,55888132	0	0,13918736	0
shus.0001	pct6	J	N100	Large	1	500	NonOutlier	2	-6.55	90,50245423	1	0,089083485	0
shus.0001	pct6	J	N100	Large	1	500	NonOutlier	2	-6.55	87,95146053	1	0,07926125	0
shus.0001	pct6	J	N100	Large	1	500	NonOutlier	2	-6.55	88,91654543	0	0,108691915	0
shus.0001	pct6	J	N100	Large	1	500	NonOutlier	2	-6.55	88,19052801	1	0,080137993	0
shus.0001	pct6	J	N100	Large	1	500	NonOutlier	2	-6.55	68,94517144	1	0,032209898	0
shus.0001	pct6	J	N100	Large	1	500	NonOutlier	2	-6.55	68,72913802	0	0,042552059	0
shus.0001	pct6	J	N100	Large	1	500	NonOutlier	2	-6.55	90,42335136	1	0,088763056	0
shus.0001	pct6	J	N100	Large	1	500	NonOutlier	2	-6.55	52,0543948	0	0,018941436	0
shus.0001	pct6	J	N100	Large	1	500	NonOutlier	2	-6.55	66,06504724	1	0,028010988	0
shus.0001	pct6	J	N100	Large	1	500	NonOutlier	2	-6.55	59,57762935	0	0,027355035	0
shus.0001	pct6	J	N100	Large	1	500	NonOutlier	2	-6.55	64,83671798	0	0,035292172	0
shus.0001	pct6	J	N100	Large	1	500	NonOutlier	2	-6.55	72,49034291	0	0,050908135	0
shus.0001	pct6	J	N100	Large	1	500	NonOutlier	2	-6.55	93,01528358	0	0,130194989	0
shus.0001	pct6	J	N100	Large	1	500	NonOutlier	2	-6.55	61,49547641	1	0,02241782	0
shus.0001	pct6	J	N100	Large	1	500	NonOutlier	2	-6.55	91,81951921	1	0,094573907	0
shus.0001	pct6	J	N100	Large	1	500	NonOutlier	2	-6.55	78,59282374	0	0,0678396	0
shus.0001	pct6	J	N100	Large	1	500	NonOutlier	2	-6.55	86,61716397	0	0,09804467	0
shus.0001	pct6	J	N100	Large	1	500	NonOutlier	2	-6.55	91,72679595	1	0,094177659	0
shus.0001	pct6	J	N100	Large	1	500	NonOutlier	2	-6.55	85,30247358	1	0,07011812	0
shus.0001	pct6	J	N100	Large	1	500	NonOutlier	2	-6.55	70,47953122	0	0,046263971	0
shus.0001	pct6	J	N100	Large	1	500	NonOutlier	2	-6.55	72,89855264	0	0,051903387	0
shus.0001	pct6	J	N100	Large	1	500	NonOutlier	2	-6.55	43,26959262	0	0,012291006	0
shus.0001	pct6	J	N100	Large	1	500	NonOutlier	2	-6.55	98,33079205	0	0,163356873	0
shus.0001	pct6	J	N100	Large	1	500	NonOutlier	2	-6.55	71,99881269	1	0,037324754	0
shus.0001	pct6	J	N100	Large	1	500	NonOutlier	2	-6.55	59,40788664	1	0,020240816	0
shus.0001	pct6	J	N100	Large	1	500	NonOutlier	2	-6.55	56,16862628	1	0,017266518	0
shus.0001	pct6	J	N100	Large	1	500	NonOutlier	2	-6.55	58,9964441	0	0,026592391	0
shus.0001	pct6	J	N100	Large	1	500	NonOutlier	2	-6.55	54,56683676	0	0,021422501	0
shus.0001	pct6	J	N100	Large	1	500	NonOutlier	2	-6.55	74,78982196	0	0,056758929	0
shus.0001	pct6	J	N100	Large	1	500	NonOutlier	2	-6.55	81,01746722	1	0,057371389	0
shus.0001	pct6	J	N100	Large	1	500	NonOutlier	2	-6.55	71,86855305	1	0,037091436	0
shus.0001	pct6	J	N100	Large	1	500	NonOutlier	2	-6.55	94,16959139	0	0,136871573	0
shus.0001	pct6	J	N100	Large	1	500	NonOutlier	2	-6.55	80,40657712	0	0,073804123	0
shus.0001	pct6	J	N100	Large	1	500	NonOutlier	2	-6.55	71,05626694	0	0,047553133	0
shus.0001	pct6	J	N100	Large	1	500	NonOutlier	2	-6.55	82,10427181	0	0,079820646	0
shus.0001	pct6	J	N100	Large	1	500	NonOutlier	2	-6.55	75,4695602	0	0,058606148	0
shus.0001	pct6	J	N100	Large	1	500	NonOutlier	2	-6.55	63,97321634	0	0,033851338	0
shus.0001	pct6	J	N100	Large	1	500	NonOutlier	2	-6.55	68,163076	0	0,041413766	1
shus.0001	pct6	J	N100	Large	1	500	NonOutlier	2	-6.55	73,28581866	0	0,052864553	0
shus.0001	pct6	J	N100	Large	1	500	NonOutlier	2	-6.55	48,27111692	0	0,015728241	1
shus.0001	pct6	J	N100	Large	1	500	NonOutlier	2	-6.55	58,48124777	0	0,025933662	0
shus.0001	pct6	J	N100	Large	1	500	NonOutlier	2	-6.55	76,0548595	1	0,045336043	1
shus.0001	pct6	J	N100	Large	1	500	NonOutlier	2	-6.55	71,03542752	0	0,047505962	0
shus.0001	pct6	J	N100	Large	1	500	NonOutlier	2	-6.55	91,32828284	0	0,120937102	0
shus.0001	pct6	J	N100	Large	1	500	NonOutlier	2	-6.55	72,91221708	1	0,039000885	0
shus.0001	pct6	J	N100	Large	1	500	NonOutlier	2	-6.55	77,38625357	0	0,064122617	0
shus.0001	pct6	J	N100	Large	1	500	NonOutlier	2	-6.55	58,36509801	0	0,025787361	1
shus.0001	pct6	J	N100	Large	1	500	NonOutlier	2	-6.55	78,26383953	1	0,050363718	0
shus.0001	pct6	J	N100	Large	1	500	NonOutlier	2	-6.55	55,86824839	0	0,022829946	0
shus.0001	pct6	J	N100	Large	1	500	NonOutlier	2	-6.55	73,13897063	1	0,039428047	0
shus.0001	pct6	J	N100	Large	1	500	NonOutlier	2	-6.55	91,6231788	0	0,122513423	0
shus.0001	pct6	J	N100	Large	1	500	NonOutlier	2	-6.55	82,28858125	0	0,080500142	0
shus.0001	pct6	J	N100	Large	1	500	NonOutlier	2	-6.55	65,31851413	1	0,027012427	0
shus.0001	pct6	J	N100	Large	1	500	NonOutlier	2	-6.55	85,25782834	0	0,092196265	0
shus.0001	pct6	J	N100	Large	1	500	NonOutlier	2	-6.55	95,93626165	0	0,147645685	0
shus.0001	pct6	J	N100	Large	1	500	NonOutlier	2	-6.55	70,7642248	1	0,035168972	0
shus.0001	pct6	J	N100	Large	1	500	NonOutlier	2	-6.55	61,07831308	0	0,029423849	0
shus.0001	pct6	J	N100	Large	1	500	NonOutlier	2	-6.55	57,16819997	0	0,024325829	0
shus.0001	pct6	J	N100	Large	1	500	NonOutlier	2	-6.55	95,87389745	0	0,147253701	0
shus.0001	pct6	J	N100	Large	1	500	NonOutlier	2	-6.55	60,88740477	1	0,021761104	0
shus.0001	pct6	J	N100	Large	1	500	NonOutlier	2	-6.55	71,21777128	1	0,035946626	0
shus.0001	pct6	J	N100	Large	1	500	NonOutlier	2	-6.55	90,04824149	1	0,087257688	0
shus.0001	pct6	J	N100	Large	1	500	NonOutlier	2	-6.55	82,74276612	0	0,082197171	0
shus.0001	pct6	J	N100	Large	1	500	NonOutlier	2	-6.55	82,83593972	1	0,062491047	0
shus.0001	pct6	J	N100	Large	1	500	NonOutlier	2	-6.55	54,3559028	1	0,015794004	0
shus.0001	pct6	J	N100	Large	1	500	NonOutlier	2	-6.55	64,13736526	1	0,025502841	0
shus.0001	pct6	J	N100	Large	1	500	NonOutlier	2	-6.55	52,13333267	1	0,014156366	0
shus.0001	pct6	J	N100	Large	1	500	NonOutlier	2	-6.55	94,57779564	1	0,107061888	0
shus.0001	pct6	J	N100	Large	1	500	NonOutlier	2	-6.55	72,89945097	1	0,038976969	1
shus.0001	pct6	J	N100	Large	1	500	NonOutlier	2	-6.55	73,51819461	1	0,040152479	0
shus.0001	pct6	J	N100	Large	1	500	NonOutlier	2	-6.55	73,27779444	1	0,039691776	0
shus.0001	pct6	J	N100	Large	1	500	NonOutlier	2	-6.55	76,07506158	0	0,06029896	0
shus.0001	pct6	J	N100	Large	1	500	NonOutlier	2	-6.55	39,49595302	0	0,01019912	0
shus.0001	pct6	J	N100	Large	1	500	NonOutlier	2	-6.55	83,1660989	0	0,083808186	0
shus.0001	pct6	J	N100	Large	1	500	NonOutlier	2	-6.55	63,61194691	1	0,02485802	0
shus.0001	pct6	J	N100	Large	1	500	NonOutlier	2	-6.55	72,44806195	0	0,050806089	0
shus.0001	pct6	J	N100	Large	1	500	NonOutlier	2	-6.55	78,75717855	0	0,068361117	0
shus.0001	pct6	J	N100	Large	1	500	NonOutlier	2	-6.55	81,80018699	0	0,078711015	0
shus.0001	pct6	J	N100	Large	1	500	NonOutlier	2	-6.55	63,05469955	0	0,032381049	0
shus.0001	pct6	J	N100	Large	1	500	NonOutlier	2	-6.55	35,83936367	0	0,008509452	0
shus.0001	pct6	J	N100	Large	1	500	NonOutlier	2	-6.55	67,98372902	0	0,041059234	0
shus.0001	pct6	J	N100	Large	1	500	NonOutlier	2	-6.55	59,97572431	0	0,027889647	0
shus.0001	pct6	J	N100	Large	1	500	NonOutlier	2	-6.55	82,74611963	0	0,082209822	0
shus.0001	pct6	J	N100	Large	1	500	NonOutlier	2	-6.55	37,63035276	0	0,009299217	0
shus.0001	pct6	J	N100	Large	1	500	NonOutlier	2	-6.55	91,15108448	0	0,119998351	0
shus.0001	pct6	J	N100	Large	1	500	NonOutlier	2	-6.55	79,8084363	1	0,054188315	0
shus.0001	pct6	J	N100	Large	1	500	NonOutlier	2	-6.55	62,78270343	0	0,031957632	0
shus.0001	pct6	J	N100	Large	1	500	NonOutlier	2	-6.55	89,0169691	1	0,083237418	0
shus.0001	pct6	J	N100	Large	1	500	NonOutlier	2	-6.55	96,03394985	1	0,114224016	0
shus.0001	pct6	J	N100	Large	1	500	NonOutlier	2	-6.55	85,18166856	0	0,091878046	0
shus.0001	pct6	J	N100	Large	1	500	NonOutlier	2	-6.55	79,50021183	1	0,053403865	0
shus.0001	pct6	J	N100	Large	1	500	NonOutlier	2	-6.55	81,23083384	0	0,076671267	0
shus.0001	pct6	J	N100	Large	1	500	NonOutlier	2	-6.55	73,65610613	0	0,053799277	0
shus.0001	pct6	J	N100	Large	1	500	NonOutlier	2	-6.55	92,11082363	1	0,095828509	0
shus.0001	pct6	J	N100	Large	1	500	NonOutlier	2	-6.55	98,62348859	0	0,165366902	0
shus.0001	pct6	J	N100	Large	1	500	NonOutlier	2	-6.55	81,47866087	1	0,058631258	0
shus.0001	pct6	J	N100	Large	1	500	NonOutlier	2	-6.55	84,61303083	0	0,089533157	0
shus.0001	pct6	J	N100	Large	1	500	NonOutlier	2	-6.55	95,06702229	1	0,109422959	0
shus.0001	pct6	J	N100	Large	1	500	NonOutlier	2	-6.55	94,18803182	1	0,10521304	0
shus.0001	pct6	J	N100	Large	1	500	NonOutlier	2	-6.55	78,57329609	0	0,067777882	0
shus.0001	pct6	J	N100	Large	1	500	NonOutlier	2	-6.55	73,00249785	1	0,039170423	0
shus.0002	pct6	J	N100	Large	1	500	NonOutlier	2	-6.55	89,90783046	1	0,086700163	0
shus.0002	pct6	J	N100	Large	1	500	NonOutlier	2	-6.55	68,30539875	0	0,04169719	0
shus.0002	pct6	J	N100	Large	1	500	NonOutlier	2	-6.55	74,84893176	0	0,056917366	0
shus.0002	pct6	J	N100	Large	1	500	NonOutlier	2	-6.55	90,51451576	1	0,089132435	0
shus.0002	pct6	J	N100	Large	1	500	NonOutlier	2	-6.55	52,28456325	0	0,019156481	0
shus.0002	pct6	J	N100	Large	1	500	NonOutlier	2	-6.55	61,41407125	1	0,022328792	0
shus.0002	pct6	J	N100	Large	1	500	NonOutlier	2	-6.55	87,20039531	1	0,076563595	0
shus.0002	pct6	J	N100	Large	1	500	NonOutlier	2	-6.55	82,92414253	1	0,062749918	0
shus.0002	pct6	J	N100	Large	1	500	NonOutlier	2	-6.55	91,2645559	0	0,120598766	0
shus.0002	pct6	J	N100	Large	1	500	NonOutlier	2	-6.55	83,37064309	0	0,084596826	0
shus.0002	pct6	J	N100	Large	1	500	NonOutlier	2	-6.55	77,2145514	0	0,063609341	0
shus.0002	pct6	J	N100	Large	1	500	NonOutlier	2	-6.55	78,40879815	1	0,050711498	0
shus.0002	pct6	J	N100	Large	1	500	NonOutlier	2	-6.55	57,73261162	0	0,025004686	0
shus.0002	pct6	J	N100	Large	1	500	NonOutlier	2	-6.55	85,64229109	1	0,071234076	1
shus.0002	pct6	J	N100	Large	1	500	NonOutlier	2	-6.55	89,60956533	0	0,112094631	0
shus.0002	pct6	J	N100	Large	1	500	NonOutlier	2	-6.55	84,39388919	1	0,067213292	0
shus.0002	pct6	J	N100	Large	1	500	NonOutlier	2	-6.55	74,0530439	0	0,054818575	0
shus.0002	pct6	J	N100	Large	1	500	NonOutlier	2	-6.55	97,33795247	0	0,1566851	0
shus.0002	pct6	J	N100	Large	1	500	NonOutlier	2	-6.55	80,0153184	1	0,054720922	0
shus.0002	pct6	J	N100	Large	1	500	NonOutlier	2	-6.55	71,45537813	1	0,03636061	0
shus.0002	pct6	J	N100	Large	1	500	NonOutlier	2	-6.55	75,24449462	0	0,057988363	0
shus.0002	pct6	J	N100	Large	1	500	NonOutlier	2	-6.55	98,72069669	1	0,128536041	0
shus.0002	pct6	J	N100	Large	1	500	NonOutlier	2	-6.55	84,43359976	1	0,067337883	0
shus.0002	pct6	J	N100	Large	1	500	NonOutlier	2	-6.55	88,77136138	0	0,107990653	0
shus.0002	pct6	J	N100	Large	1	500	NonOutlier	2	-6.55	67,4602557	0	0,040040978	0
shus.0002	pct6	J	N100	Large	1	500	NonOutlier	2	-6.55	92,43895248	1	0,097259508	0
shus.0002	pct6	J	N100	Large	1	500	NonOutlier	2	-6.55	86,80534254	0	0,098879872	0
shus.0002	pct6	J	N100	Large	1	500	NonOutlier	2	-6.55	69,7156352	1	0,033432643	0
shus.0002	pct6	J	N100	Large	1	500	NonOutlier	2	-6.55	78,79160084	1	0,051640865	0
shus.0002	pct6	J	N100	Large	1	500	NonOutlier	2	-6.55	70,94504301	1	0,035477042	0
shus.0002	pct6	J	N100	Large	1	500	NonOutlier	2	-6.55	46,04973046	1	0,010482467	0
shus.0002	pct6	J	N100	Large	1	500	NonOutlier	2	-6.55	48,36902493	1	0,011756199	0
shus.0002	pct6	J	N100	Large	1	500	NonOutlier	2	-6.55	95,830599	1	0,113199324	0
shus.0002	pct6	J	N100	Large	1	500	NonOutlier	2	-6.55	64,00250931	1	0,025335801	0
shus.0002	pct6	J	N100	Large	1	500	NonOutlier	2	-6.55	46,07251914	0	0,014113993	0
shus.0002	pct6	J	N100	Large	1	500	NonOutlier	2	-6.55	64,36315442	0	0,034494821	0
shus.0002	pct6	J	N100	Large	1	500	NonOutlier	2	-6.55	84,0635058	1	0,066184987	0
shus.0002	pct6	J	N100	Large	1	500	NonOutlier	2	-6.55	72,74096308	0	0,051517008	0
shus.0002	pct6	J	N100	Large	1	500	NonOutlier	2	-6.55	97,54863244	0	0,158082048	0
shus.0002	pct6	J	N100	Large	1	500	NonOutlier	2	-6.55	91,9689414	1	0,095215596	0
shus.0002	pct6	J	N100	Large	1	500	NonOutlier	2	-6.55	73,56868486	1	0,040249887	1
shus.0002	pct6	J	N100	Large	1	500	NonOutlier	2	-6.55	86,57016235	0	0,097837044	0
shus.0002	pct6	J	N100	Large	1	500	NonOutlier	2	-6.55	47,83140953	0	0,015391487	0
shus.0002	pct6	J	N100	Large	1	500	NonOutlier	2	-6.55	47,04552673	0	0,014807202	0
shus.0002	pct6	J	N100	Large	1	500	NonOutlier	2	-6.55	80,80252423	0	0,075168883	0
shus.0002	pct6	J	N100	Large	1	500	NonOutlier	2	-6.55	76,11498564	1	0,045466336	1
shus.0002	pct6	J	N100	Large	1	500	NonOutlier	2	-6.55	81,43273012	1	0,058504632	0
shus.0002	pct6	J	N100	Large	1	500	NonOutlier	2	-6.55	52,90471043	1	0,014704841	0
shus.0002	pct6	J	N100	Large	1	500	NonOutlier	2	-6.55	74,78778468	1	0,042671687	0
shus.0002	pct6	J	N100	Large	1	500	NonOutlier	2	-6.55	90,75591927	1	0,090117259	0
shus.0002	pct6	J	N100	Large	1	500	NonOutlier	2	-6.55	81,07627209	0	0,076125961	0
shus.0002	pct6	J	N100	Large	1	500	NonOutlier	2	-6.55	85,28128434	0	0,092294471	0
shus.0002	pct6	J	N100	Large	1	500	NonOutlier	2	-6.55	81,51819356	0	0,077694623	0
shus.0002	pct6	J	N100	Large	1	500	NonOutlier	2	-6.55	74,98726035	0	0,057289764	0
shus.0002	pct6	J	N100	Large	1	500	NonOutlier	2	-6.55	81,85195081	1	0,059669946	0
shus.0002	pct6	J	N100	Large	1	500	NonOutlier	2	-6.55	85,2527537	1	0,069956202	0
shus.0002	pct6	J	N100	Large	1	500	NonOutlier	2	-6.55	80,24192429	0	0,073243335	0
shus.0002	pct6	J	N100	Large	1	500	NonOutlier	2	-6.55	40,63347114	1	0,008015531	0
shus.0002	pct6	J	N100	Large	1	500	NonOutlier	2	-6.55	88,48722326	1	0,081238385	0
shus.0002	pct6	J	N100	Large	1	500	NonOutlier	2	-6.55	84,73301964	0	0,090023419	0
shus.0002	pct6	J	N100	Large	1	500	NonOutlier	2	-6.55	69,87760651	0	0,044954004	0
shus.0002	pct6	J	N100	Large	1	500	NonOutlier	2	-6.55	87,1621507	1	0,076428506	0
shus.0002	pct6	J	N100	Large	1	500	NonOutlier	2	-6.55	64,9318841	0	0,035454535	0
shus.0002	pct6	J	N100	Large	1	500	NonOutlier	2	-6.55	80,30401427	1	0,055472401	0
shus.0002	pct6	J	N100	Large	1	500	NonOutlier	2	-6.55	70,04419972	0	0,045312981	0
shus.0002	pct6	J	N100	Large	1	500	NonOutlier	2	-6.55	63,12311678	0	0,032488405	0
shus.0002	pct6	J	N100	Large	1	500	NonOutlier	2	-6.55	74,95213554	0	0,057194988	0
shus.0002	pct6	J	N100	Large	1	500	NonOutlier	2	-6.55	69,7846459	0	0,044754871	0
shus.0002	pct6	J	N100	Large	1	500	NonOutlier	2	-6.55	96,29782505	0	0,149935281	0
shus.0002	pct6	J	N100	Large	1	500	NonOutlier	2	-6.55	72,36499757	0	0,050606174	0
shus.0002	pct6	J	N100	Large	1	500	NonOutlier	2	-6.55	84,526933	1	0,067631558	0
shus.0002	pct6	J	N100	Large	1	500	NonOutlier	2	-6.55	60,88453871	1	0,021758053	0
shus.0002	pct6	J	N100	Large	1	500	NonOutlier	2	-6.55	71,1455318	0	0,04775569	0
shus.0002	pct6	J	N100	Large	1	500	NonOutlier	2	-6.55	86,12483839	0	0,095889242	0
shus.0002	pct6	J	N100	Large	1	500	NonOutlier	2	-6.55	71,36769136	1	0,036207301	0
shus.0002	pct6	J	N100	Large	1	500	NonOutlier	2	-6.55	69,50627877	1	0,033096023	0
shus.0002	pct6	J	N100	Large	1	500	NonOutlier	2	-6.55	70,83261344	1	0,035285185	0
shus.0002	pct6	J	N100	Large	1	500	NonOutlier	2	-6.55	54,24626787	0	0,021089053	0
shus.0002	pct6	J	N100	Large	1	500	NonOutlier	2	-6.55	53,17496538	1	0,014901911	0
shus.0002	pct6	J	N100	Large	1	500	NonOutlier	2	-6.55	82,85465194	0	0,082620197	0
shus.0002	pct6	J	N100	Large	1	500	NonOutlier	2	-6.55	64,56711135	1	0,026042333	0
shus.0002	pct6	J	N100	Large	1	500	NonOutlier	2	-6.55	80,26440575	0	0,073319672	0
shus.0002	pct6	J	N100	Large	1	500	NonOutlier	2	-6.55	83,56825734	0	0,085365138	0
shus.0002	pct6	J	N100	Large	1	500	NonOutlier	2	-6.55	80,89744737	0	0,075499495	0
shus.0002	pct6	J	N100	Large	1	500	NonOutlier	2	-6.55	84,33349801	1	0,067024226	0
shus.0002	pct6	J	N100	Large	1	500	NonOutlier	2	-6.55	67,4452386	0	0,040012127	0
shus.0002	pct6	J	N100	Large	1	500	NonOutlier	2	-6.55	61,50729808	0	0,03004262	0
shus.0002	pct6	J	N100	Large	1	500	NonOutlier	2	-6.55	55,58267425	1	0,016776353	0
shus.0002	pct6	J	N100	Large	1	500	NonOutlier	2	-6.55	87,23708423	0	0,100820063	0
shus.0002	pct6	J	N100	Large	1	500	NonOutlier	2	-6.55	90,41506595	1	0,088729553	0
shus.0002	pct6	J	N100	Large	1	500	NonOutlier	2	-6.55	80,66738954	0	0,074700511	0
shus.0002	pct6	J	N100	Large	1	500	NonOutlier	2	-6.55	62,10928276	1	0,023100357	1
shus.0002	pct6	J	N100	Large	1	500	NonOutlier	2	-6.55	68,38366862	0	0,041853849	0
shus.0002	pct6	J	N100	Large	1	500	NonOutlier	2	-6.55	82,7809079	0	0,082341158	0
shus.0002	pct6	J	N100	Large	1	500	NonOutlier	2	-6.55	85,56800708	1	0,070988736	0
shus.0002	pct6	J	N100	Large	1	500	NonOutlier	2	-6.55	86,28880358	1	0,073402599	0
shus.0002	pct6	J	N100	Large	1	500	NonOutlier	2	-6.55	92,8054614	1	0,098880402	0
shus.0002	pct6	J	N100	Large	1	500	NonOutlier	2	-6.55	82,28626294	0	0,080491563	0
shus.0002	pct6	J	N100	Large	1	500	NonOutlier	2	-6.55	88,76955889	1	0,082298291	0
shus.0002	pct6	J	N100	Large	1	500	NonOutlier	2	-6.55	76,84220998	0	0,062509417	0
shus.0002	pct6	J	N100	Large	1	500	NonOutlier	2	-6.55	48,21113477	0	0,01568188	0
shus.0002	pct6	J	N100	Large	1	500	NonOutlier	2	-6.55	86,23131296	0	0,096351774	0
shus.0002	pct6	J	N100	Large	1	500	NonOutlier	2	-6.55	67,81464646	1	0,030493676	0
shus.0002	pct6	J	N100	Large	1	500	NonOutlier	2	-6.55	69,22714735	1	0,032652302	0
shus.0002	pct6	J	N100	Large	1	500	NonOutlier	2	-6.55	63,58615787	1	0,024826782	0
shus.0002	pct6	J	N100	Large	1	500	NonOutlier	2	-6.55	67,62588103	1	0,030215878	0
shus.0002	pct6	J	N100	Large	1	500	NonOutlier	2	-6.55	56,60837383	1	0,017643596	0
shus.0002	pct6	J	N100	Large	1	500	NonOutlier	2	-6.55	97,64494834	0	0,158724048	1
shus.0002	pct6	J	N100	Large	1	500	NonOutlier	2	-6.55	93,09757906	0	0,130661673	0
shus.0002	pct6	J	N100	Large	1	500	NonOutlier	2	-6.55	73,35138255	0	0,053028933	0
shus.0002	pct6	J	N100	Large	1	500	NonOutlier	2	-6.55	66,93019552	0	0,039034591	0
shus.0002	pct6	J	N100	Large	1	500	NonOutlier	2	-6.55	80,57093486	1	0,056175832	0
shus.0002	pct6	J	N100	Large	1	500	NonOutlier	2	-6.55	81,84373957	0	0,078869072	0
shus.0002	pct6	J	N100	Large	1	500	NonOutlier	2	-6.55	89,98551169	0	0,113979204	0
shus.0002	pct6	J	N100	Large	1	500	NonOutlier	2	-6.55	79,21071611	0	0,069819573	0
shus.0002	pct6	J	N100	Large	1	500	NonOutlier	2	-6.55	81,58726631	0	0,077942466	0
shus.0002	pct6	J	N100	Large	1	500	NonOutlier	2	-6.55	60,16530534	0	0,028147795	0
shus.0002	pct6	J	N100	Large	1	500	NonOutlier	2	-6.55	94,90873411	0	0,141296485	0
shus.0002	pct6	J	N100	Large	1	500	NonOutlier	2	-6.55	81,32825974	0	0,077016831	0
shus.0002	pct6	J	N100	Large	1	500	NonOutlier	2	-6.55	79,93212861	0	0,072198833	1
shus.0002	pct6	J	N100	Large	1	500	NonOutlier	2	-6.55	67,04267042	0	0,03924609	0
shus.0002	pct6	J	N100	Large	1	500	NonOutlier	2	-6.55	81,22560687	1	0,057936797	0
shus.0002	pct6	J	N100	Large	1	500	NonOutlier	2	-6.55	90,00256775	1	0,087075978	0
shus.0002	pct6	J	N100	Large	1	500	NonOutlier	2	-6.55	64,26943076	1	0,025667464	0
shus.0002	pct6	J	N100	Large	1	500	NonOutlier	2	-6.55	83,83601264	0	0,086416246	0
shus.0002	pct6	J	N100	Large	1	500	NonOutlier	2	-6.55	84,57687545	0	0,089385902	0
shus.0002	pct6	J	N100	Large	1	500	NonOutlier	2	-6.55	74,03569638	1	0,041161663	0
shus.0002	pct6	J	N100	Large	1	500	NonOutlier	2	-6.55	55,8287372	0	0,022785916	0
shus.0002	pct6	J	N100	Large	1	500	NonOutlier	2	-6.55	46,61664504	1	0,010780602	0
shus.0002	pct6	J	N100	Large	1	500	NonOutlier	2	-6.55	51,6061909	0	0,018529454	0
shus.0002	pct6	J	N100	Large	1	500	NonOutlier	2	-6.55	65,0470872	1	0,026658015	0
shus.0002	pct6	J	N100	Large	1	500	NonOutlier	2	-6.55	43,22844761	1	0,009115898	0
shus.0002	pct6	J	N100	Large	1	500	NonOutlier	2	-6.55	70,0724042	0	0,045374026	0
shus.0002	pct6	J	N100	Large	1	500	NonOutlier	2	-6.55	89,13174699	0	0,109738727	0
shus.0002	pct6	J	N100	Large	1	500	NonOutlier	2	-6.55	77,47999128	0	0,064404457	1
shus.0002	pct6	J	N100	Large	1	500	NonOutlier	2	-6.55	82,4783486	1	0,061451714	0
shus.0002	pct6	J	N100	Large	1	500	NonOutlier	2	-6.55	84,02251569	1	0,066058431	0
shus.0002	pct6	J	N100	Large	1	500	NonOutlier	2	-6.55	78,84415615	1	0,051769709	0
shus.0002	pct6	J	N100	Large	1	500	NonOutlier	2	-6.55	73,35755345	0	0,053044429	0
shus.0002	pct6	J	N100	Large	1	500	NonOutlier	2	-6.55	69,86002796	0	0,044916284	0
shus.0002	pct6	J	N100	Large	1	500	NonOutlier	2	-6.55	71,76449099	0	0,049182913	0
shus.0002	pct6	J	N100	Large	1	500	NonOutlier	2	-6.55	97,6417697	0	0,158702827	0
shus.0002	pct6	J	N100	Large	1	500	NonOutlier	2	-6.55	89,56992649	1	0,085371654	0
shus.0002	pct6	J	N100	Large	1	500	NonOutlier	2	-6.55	58,42561608	1	0,019289447	0
shus.0002	pct6	J	N100	Large	1	500	NonOutlier	2	-6.55	64,72979891	0	0,035110612	0
shus.0002	pct6	J	N100	Large	1	500	NonOutlier	2	-6.55	83,57698698	1	0,064697306	0
shus.0002	pct6	J	N100	Large	1	500	NonOutlier	2	-6.55	55,79455336	0	0,022747889	0
shus.0002	pct6	J	N100	Large	1	500	NonOutlier	2	-6.55	41,65198002	0	0,011346877	0
shus.0002	pct6	J	N100	Large	1	500	NonOutlier	2	-6.55	88,09086609	0	0,104756542	0
shus.0002	pct6	J	N100	Large	1	500	NonOutlier	2	-6.55	94,37288973	1	0,106086377	0
shus.0002	pct6	J	N100	Large	1	500	NonOutlier	2	-6.55	84,37277685	0	0,088558734	0
shus.0002	pct6	J	N100	Large	1	500	NonOutlier	2	-6.55	97,26083657	1	0,120579045	0
shus.0002	pct6	J	N100	Large	1	500	NonOutlier	2	-6.55	86,48300352	0	0,097453064	0
shus.0002	pct6	J	N100	Large	1	500	NonOutlier	2	-6.55	67,57029141	0	0,04025299	1
shus.0002	pct6	J	N100	Large	1	500	NonOutlier	2	-6.55	73,70783356	1	0,040519513	0
shus.0002	pct6	J	N100	Large	1	500	NonOutlier	2	-6.55	54,82783925	1	0,016165028	0
shus.0002	pct6	J	N100	Large	1	500	NonOutlier	2	-6.55	45,6645913	1	0,010284594	0
shus.0002	pct6	J	N100	Large	1	500	NonOutlier	2	-6.55	80,84440423	0	0,075314584	0
shus.0002	pct6	J	N100	Large	1	500	NonOutlier	2	-6.55	77,29615097	0	0,063852791	0
shus.0002	pct6	J	N100	Large	1	500	NonOutlier	2	-6.55	78,90549674	1	0,051920475	0
shus.0002	pct6	J	N100	Large	1	500	NonOutlier	2	-6.55	69,75210562	0	0,044685364	0
shus.0002	pct6	J	N100	Large	1	500	NonOutlier	2	-6.55	88,90673484	1	0,08281779	1
shus.0002	pct6	J	N100	Large	1	500	NonOutlier	2	-6.55	65,79376844	1	0,027644046	0
shus.0002	pct6	J	N100	Large	1	500	NonOutlier	2	-6.55	80,62760702	0	0,074563138	0
shus.0002	pct6	J	N100	Large	1	500	NonOutlier	2	-6.55	47,8567654	0	0,015410712	0
shus.0002	pct6	J	N100	Large	1	500	NonOutlier	2	-6.55	83,29291951	1	0,063843133	0
shus.0002	pct6	J	N100	Large	1	500	NonOutlier	2	-6.55	87,0290035	0	0,099880791	0
shus.0002	pct6	J	N100	Large	1	500	NonOutlier	2	-6.55	65,87583218	1	0,027754553	0
shus.0002	pct6	J	N100	Large	1	500	NonOutlier	2	-6.55	90,87084812	1	0,090589556	0
shus.0002	pct6	J	N100	Large	1	500	NonOutlier	2	-6.55	68,15450802	1	0,031000084	0
shus.0002	pct6	J	N100	Large	1	500	NonOutlier	2	-6.55	91,24613909	0	0,120501141	0
shus.0002	pct6	J	N100	Large	1	500	NonOutlier	2	-6.55	75,07745627	0	0,057533815	0
shus.0002	pct6	J	N100	Large	1	500	NonOutlier	2	-6.55	84,47901332	0	0,088988422	0
shus.0002	pct6	J	N100	Large	1	500	NonOutlier	2	-6.55	89,78738031	0	0,112982579	0
shus.0002	pct6	J	N100	Large	1	500	NonOutlier	2	-6.55	83,0095027	0	0,083208935	0
shus.0002	pct6	J	N100	Large	1	500	NonOutlier	2	-6.55	61,13125977	1	0,022022177	0
shus.0002	pct6	J	N100	Large	1	500	NonOutlier	2	-6.55	68,61596881	0	0,042322122	0
shus.0002	pct6	J	N100	Large	1	500	NonOutlier	2	-6.55	62,36167625	0	0,031312758	0
shus.0002	pct6	J	N100	Large	1	500	NonOutlier	2	-6.55	76,25429642	0	0,060808765	0
shus.0002	pct6	J	N100	Large	1	500	NonOutlier	2	-6.55	73,27632684	1	0,039688979	0
shus.0002	pct6	J	N100	Large	1	500	NonOutlier	2	-6.55	85,25663893	0	0,092191288	0
shus.0002	pct6	J	N100	Large	1	500	NonOutlier	2	-6.55	44,72444158	1	0,009816964	0
shus.0002	pct6	J	N100	Large	1	500	NonOutlier	2	-6.55	72,96919823	0	0,052077483	0
shus.0002	pct6	J	N100	Large	1	500	NonOutlier	2	-6.55	84,74820591	1	0,06833255	0
shus.0002	pct6	J	N100	Large	1	500	NonOutlier	2	-6.55	94,97909804	0	0,141723893	0
shus.0002	pct6	J	N100	Large	1	500	NonOutlier	2	-6.55	61,79088867	1	0,022743816	0
shus.0002	pct6	J	N100	Large	1	500	NonOutlier	2	-6.55	95,332726	0	0,143888282	0
shus.0002	pct6	J	N100	Large	1	500	NonOutlier	2	-6.55	81,41553904	0	0,077327618	0
shus.0002	pct6	J	N100	Large	1	500	NonOutlier	2	-6.55	71,04045022	0	0,047517327	0
shus.0002	pct6	J	N100	Large	1	500	NonOutlier	2	-6.55	43,61418678	1	0,009291773	0
shus.0002	pct6	J	N100	Large	1	500	NonOutlier	2	-6.55	80,21183663	0	0,073141285	0
shus.0002	pct6	J	N100	Large	1	500	NonOutlier	2	-6.55	68,01231991	0	0,041115557	0
shus.0002	pct6	J	N100	Large	1	500	NonOutlier	2	-6.55	73,74091713	0	0,054015551	0
shus.0002	pct6	J	N100	Large	1	500	NonOutlier	2	-6.55	92,81890823	0	0,129087101	0
shus.0002	pct6	J	N100	Large	1	500	NonOutlier	2	-6.55	82,54670625	0	0,081460648	0
shus.0002	pct6	J	N100	Large	1	500	NonOutlier	2	-6.55	81,1725571	1	0,057792194	0
shus.0002	pct6	J	N100	Large	1	500	NonOutlier	2	-6.55	80,93138115	0	0,075618008	0
shus.0002	pct6	J	N100	Large	1	500	NonOutlier	2	-6.55	73,23772261	1	0,039615477	0
shus.0002	pct6	J	N100	Large	1	500	NonOutlier	2	-6.55	88,39933302	1	0,080910987	0
shus.0002	pct6	J	N100	Large	1	500	NonOutlier	2	-6.55	81,80675844	1	0,059543286	1
shus.0002	pct6	J	N100	Large	1	500	NonOutlier	2	-6.55	74,09106377	0	0,054917155	0
shus.0002	pct6	J	N100	Large	1	500	NonOutlier	2	-6.55	50,85392841	1	0,013290796	0
shus.0002	pct6	J	N100	Large	1	500	NonOutlier	2	-6.55	85,88033508	0	0,09483461	0
shus.0002	pct6	J	N100	Large	1	500	NonOutlier	2	-6.55	89,47925889	1	0,085018338	1
shus.0002	pct6	J	N100	Large	1	500	NonOutlier	2	-6.55	90,15012812	0	0,114813062	0
shus.0002	pct6	J	N100	Large	1	500	NonOutlier	2	-6.55	79,80920717	0	0,071788212	0
shus.0002	pct6	J	N100	Large	1	500	NonOutlier	2	-6.55	66,41039559	0	0,038071278	1
shus.0002	pct6	J	N100	Large	1	500	NonOutlier	2	-6.55	56,09934204	0	0,023089143	0
shus.0002	pct6	J	N100	Large	1	500	NonOutlier	2	-6.55	76,35909674	0	0,061108717	0
shus.0002	pct6	J	N100	Large	1	500	NonOutlier	2	-6.55	77,63811158	1	0,048888253	0
shus.0002	pct6	J	N100	Large	1	500	NonOutlier	2	-6.55	81,61898098	0	0,078056505	0
shus.0002	pct6	J	N100	Large	1	500	NonOutlier	2	-6.55	69,11151095	1	0,032470169	0
shus.0002	pct6	J	N100	Large	1	500	NonOutlier	2	-6.55	73,56824626	1	0,04024904	0
shus.0002	pct6	J	N100	Large	1	500	NonOutlier	2	-6.55	92,41328263	1	0,097146876	0
shus.0002	pct6	J	N100	Large	1	500	NonOutlier	2	-6.55	83,26380028	1	0,06375617	0
shus.0002	pct6	J	N100	Large	1	500	NonOutlier	2	-6.55	84,59401814	0	0,089455694	0
shus.0002	pct6	J	N100	Large	1	500	NonOutlier	2	-6.55	57,97701336	1	0,018869672	0
shus.0002	pct6	J	N100	Large	1	500	NonOutlier	2	-6.55	92,01437464	0	0,12463175	1
shus.0002	pct6	J	N100	Large	1	500	NonOutlier	2	-6.55	88,7109599	0	0,107700078	1
shus.0002	pct6	J	N100	Large	1	500	NonOutlier	2	-6.55	60,68582573	1	0,021547579	0
shus.0002	pct6	J	N100	Large	1	500	NonOutlier	2	-6.55	80,89550399	1	0,05704249	0
shus.0002	pct6	J	N100	Large	1	500	NonOutlier	2	-6.55	84,26346176	0	0,088118551	1
shus.0002	pct6	J	N100	Large	1	500	NonOutlier	2	-6.55	89,62406854	0	0,112166826	0
shus.0002	pct6	J	N100	Large	1	500	NonOutlier	2	-6.55	89,35380996	1	0,084531671	0
shus.0002	pct6	J	N100	Large	1	500	NonOutlier	2	-6.55	67,90353839	0	0,040901655	0
shus.0002	pct6	J	N100	Large	1	500	NonOutlier	2	-6.55	54,37113981	0	0,021218333	0
shus.0002	pct6	J	N100	Large	1	500	NonOutlier	2	-6.55	95,31035328	0	0,143750538	0
shus.0002	pct6	J	N100	Large	1	500	NonOutlier	2	-6.55	63,97828185	1	0,025305905	0
shus.0002	pct6	J	N100	Large	1	500	NonOutlier	2	-6.55	77,24256288	0	0,063692815	1
shus.0002	pct6	J	N100	Large	1	500	NonOutlier	2	-6.55	69,58287651	0	0,044325545	0
shus.0002	pct6	J	N100	Large	1	500	NonOutlier	2	-6.55	93,29087938	0	0,131763439	0
shus.0002	pct6	J	N100	Large	1	500	NonOutlier	2	-6.55	88,4821643	0	0,10660563	0
shus.0002	pct6	J	N100	Large	1	500	NonOutlier	2	-6.55	78,88089473	1	0,051859957	0
shus.0002	pct6	J	N100	Large	1	500	NonOutlier	2	-6.55	72,62339738	0	0,051230534	0
shus.0002	pct6	J	N100	Large	1	500	NonOutlier	2	-6.55	93,10754558	0	0,130718288	0
shus.0002	pct6	J	N100	Large	1	500	NonOutlier	2	-6.55	91,07526028	0	0,119598581	0
shus.0002	pct6	J	N100	Large	1	500	NonOutlier	2	-6.55	87,86532938	0	0,103703674	0
shus.0002	pct6	J	N100	Large	1	500	NonOutlier	2	-6.55	69,60665371	1	0,033257003	0
shus.0002	pct6	J	N100	Large	1	500	NonOutlier	2	-6.55	59,47147899	0	0,027214173	0
shus.0002	pct6	J	N100	Large	1	500	NonOutlier	2	-6.55	87,4681529	0	0,101872285	0
shus.0002	pct6	J	N100	Large	1	500	NonOutlier	2	-6.55	73,86324578	0	0,054328942	0
shus.0002	pct6	J	N100	Large	1	500	NonOutlier	2	-6.55	81,16146353	0	0,076426081	0
shus.0002	pct6	J	N100	Large	1	500	NonOutlier	2	-6.55	76,44800536	1	0,046194469	1
shus.0002	pct6	J	N100	Large	1	500	NonOutlier	2	-6.55	65,14232931	1	0,026781858	0
shus.0002	pct6	J	N100	Large	1	500	NonOutlier	2	-6.55	94,48581065	1	0,106622995	0
shus.0002	pct6	J	N100	Large	1	500	NonOutlier	2	-6.55	47,29632695	1	0,011149112	0
shus.0002	pct6	J	N100	Large	1	500	NonOutlier	2	-6.55	86,1491073	1	0,072928943	0
shus.0002	pct6	J	N100	Large	1	500	NonOutlier	2	-6.55	79,30646779	1	0,052916272	0
shus.0002	pct6	J	N100	Large	1	500	NonOutlier	2	-6.55	60,17007397	0	0,028154318	0
shus.0002	pct6	J	N100	Large	1	500	NonOutlier	2	-6.55	66,2192371	0	0,03772279	0
shus.0002	pct6	J	N100	Large	1	500	NonOutlier	2	-6.55	77,71388528	0	0,065112739	0
shus.0002	pct6	J	N100	Large	1	500	NonOutlier	2	-6.55	88,54551636	0	0,106907691	0
shus.0002	pct6	J	N100	Large	1	500	NonOutlier	2	-6.55	48,14721775	0	0,015632625	0
shus.0002	pct6	J	N100	Large	1	500	NonOutlier	2	-6.55	62,13344966	0	0,030968471	0
shus.0002	pct6	J	N100	Large	1	500	NonOutlier	2	-6.55	78,9876693	1	0,052123094	0
shus.0002	pct6	J	N100	Large	1	500	NonOutlier	2	-6.55	81,55481481	1	0,058841772	0
shus.0002	pct6	J	N100	Large	1	500	NonOutlier	2	-6.55	57,73056593	1	0,018642888	0
shus.0002	pct6	J	N100	Large	1	500	NonOutlier	2	-6.55	68,3075927	0	0,041701574	1
shus.0002	pct6	J	N100	Large	1	500	NonOutlier	2	-6.55	75,01203897	0	0,057356713	0
shus.0002	pct6	J	N100	Large	1	500	NonOutlier	2	-6.55	93,3189153	1	0,101191591	0
shus.0002	pct6	J	N100	Large	1	500	NonOutlier	2	-6.55	76,00220966	0	0,06009289	0
shus.0002	pct6	J	N100	Large	1	500	NonOutlier	2	-6.55	74,0033256	0	0,054689913	0
shus.0002	pct6	J	N100	Large	1	500	NonOutlier	2	-6.55	64,05430505	1	0,025399832	0
shus.0002	pct6	J	N100	Large	1	500	NonOutlier	2	-6.55	47,09389304	1	0,011038073	0
shus.0002	pct6	J	N100	Large	1	500	NonOutlier	2	-6.55	96,8817939	1	0,118583773	0
shus.0002	pct6	J	N100	Large	1	500	NonOutlier	2	-6.55	76,16832368	1	0,045582218	0
shus.0002	pct6	J	N100	Large	1	500	NonOutlier	2	-6.55	91,77034333	0	0,123306661	0
shus.0002	pct6	J	N100	Large	1	500	NonOutlier	2	-6.55	61,360495	0	0,029829464	0
shus.0002	pct6	J	N100	Large	1	500	NonOutlier	2	-6.55	76,7148426	0	0,062137256	0
shus.0002	pct6	J	N100	Large	1	500	NonOutlier	2	-6.55	84,7065883	1	0,068200194	0
shus.0002	pct6	J	N100	Large	1	500	NonOutlier	2	-6.55	64,62249672	0	0,034929306	0
shus.0002	pct6	J	N100	Large	1	500	NonOutlier	2	-6.55	84,08418954	0	0,087400946	0
shus.0002	pct6	J	N100	Large	1	500	NonOutlier	2	-6.55	68,39772099	0	0,041882034	1
shus.0002	pct6	J	N100	Large	1	500	NonOutlier	2	-6.55	54,24766724	1	0,0157101	0
shus.0002	pct6	J	N100	Large	1	500	NonOutlier	2	-6.55	88,64865453	0	0,107401064	0
shus.0002	pct6	J	N100	Large	1	500	NonOutlier	2	-6.55	77,80214698	0	0,065381893	0
shus.0002	pct6	J	N100	Large	1	500	NonOutlier	2	-6.55	82,08295361	0	0,079742391	0
shus.0002	pct6	J	N100	Large	1	500	NonOutlier	2	-6.55	86,64808032	1	0,074633805	0
shus.0002	pct6	J	N100	Large	1	500	NonOutlier	2	-6.55	74,03614639	0	0,054774815	0
shus.0002	pct6	J	N100	Large	1	500	NonOutlier	2	-6.55	99,58753333	1	0,133469614	0
shus.0002	pct6	J	N100	Large	1	500	NonOutlier	2	-6.55	92,18701803	0	0,125576564	0
shus.0002	pct6	J	N100	Large	1	500	NonOutlier	2	-6.55	56,80606774	0	0,023899766	0
shus.0002	pct6	J	N100	Large	1	500	NonOutlier	2	-6.55	69,83892504	1	0,033632422	0
shus.0002	pct6	J	N100	Large	1	500	NonOutlier	2	-6.55	80,03317218	1	0,054767116	0
shus.0002	pct6	J	N100	Large	1	500	NonOutlier	2	-6.55	85,0774143	1	0,069387949	0
shus.0002	pct6	J	N100	Large	1	500	NonOutlier	2	-6.55	92,3515275	1	0,096876387	0
shus.0002	pct6	J	N100	Large	1	500	NonOutlier	2	-6.55	77,18799915	0	0,06353031	0
shus.0002	pct6	J	N100	Large	1	500	NonOutlier	2	-6.55	72,3841702	1	0,038023286	0
shus.0002	pct6	J	N100	Large	1	500	NonOutlier	2	-6.55	65,37040714	0	0,03621204	0
shus.0002	pct6	J	N100	Large	1	500	NonOutlier	2	-6.55	93,22536377	1	0,10076695	0
shus.0002	pct6	J	N100	Large	1	500	NonOutlier	2	-6.55	80,23886333	1	0,055301968	0
shus.0002	pct6	J	N100	Large	1	500	NonOutlier	2	-6.55	51,50569904	0	0,018438296	0
shus.0002	pct6	J	N100	Large	1	500	NonOutlier	2	-6.55	87,68007503	0	0,102845867	0
shus.0002	pct6	J	N100	Large	1	500	NonOutlier	2	-6.55	70,5634442	0	0,046449451	0
shus.0002	pct6	J	N100	Large	1	500	NonOutlier	2	-6.55	72,45415666	0	0,050820787	0
shus.0002	pct6	J	N100	Large	1	500	NonOutlier	2	-6.55	83,05336256	0	0,083376381	0
shus.0002	pct6	J	N100	Large	1	500	NonOutlier	2	-6.55	75,55254874	1	0,044261354	0
shus.0002	pct6	J	N100	Large	1	500	NonOutlier	2	-6.55	49,14082926	0	0,016415807	0
shus.0002	pct6	J	N100	Large	1	500	NonOutlier	2	-6.55	86,28427584	0	0,096582589	0
shus.0002	pct6	J	N100	Large	1	500	NonOutlier	2	-6.55	84,60744431	1	0,067885843	0
shus.0002	pct6	J	N100	Large	1	500	NonOutlier	2	-6.55	40,15681935	1	0,007828236	0
shus.0002	pct6	J	N100	Large	1	500	NonOutlier	2	-6.55	93,95597018	1	0,104125681	0
shus.0002	pct6	J	N100	Large	1	500	NonOutlier	2	-6.55	89,54622079	0	0,111779786	0
shus.0002	pct6	J	N100	Large	1	500	NonOutlier	2	-6.55	93,58002299	1	0,1023852	0
shus.0002	pct6	J	N100	Large	1	500	NonOutlier	2	-6.55	93,68833066	1	0,10288396	0
shus.0002	pct6	J	N100	Large	1	500	NonOutlier	2	-6.55	82,26705973	0	0,080420527	0
shus.0002	pct6	J	N100	Large	1	500	NonOutlier	2	-6.55	68,20348252	0	0,041494044	0
shus.0002	pct6	J	N100	Large	1	500	NonOutlier	2	-6.55	77,57670455	1	0,048745685	0
shus.0002	pct6	J	N100	Large	1	500	NonOutlier	2	-6.55	68,03175181	1	0,03081624	0
shus.0002	pct6	J	N100	Large	1	500	NonOutlier	2	-6.55	91,06399501	0	0,119539285	0
shus.0002	pct6	J	N100	Large	1	500	NonOutlier	2	-6.55	63,86594053	0	0,033676351	0
shus.0002	pct6	J	N100	Large	1	500	NonOutlier	2	-6.55	98,04728454	0	0,161428738	0
shus.0002	pct6	J	N100	Large	1	500	NonOutlier	2	-6.55	85,81520362	0	0,094555432	0
shus.0002	pct6	J	N100	Large	1	500	NonOutlier	2	-6.55	63,01369726	1	0,024143152	0
shus.0002	pct6	J	N100	Large	1	500	NonOutlier	2	-6.55	81,01644257	0	0,075915834	0
shus.0002	pct6	J	N100	Large	1	500	NonOutlier	2	-6.55	67,05583952	1	0,029391775	0
shus.0002	pct6	J	N100	Large	1	500	NonOutlier	2	-6.55	84,13607943	0	0,08760811	0
shus.0002	pct6	J	N100	Large	1	500	NonOutlier	2	-6.55	82,0118541	0	0,079481903	0
shus.0002	pct6	J	N100	Large	1	500	NonOutlier	2	-6.55	74,04741251	1	0,041184789	0
shus.0002	pct6	J	N100	Large	1	500	NonOutlier	2	-6.55	61,39514659	0	0,029879645	0
shus.0002	pct6	J	N100	Large	1	500	NonOutlier	2	-6.55	79,71026022	0	0,071459245	0
shus.0002	pct6	J	N100	Large	1	500	NonOutlier	2	-6.55	74,91695179	0	0,057100199	0
shus.0002	pct6	J	N100	Large	1	500	NonOutlier	2	-6.55	88,03288895	0	0,104484991	0
shus.0002	pct6	J	N100	Large	1	500	NonOutlier	2	-6.55	85,39863642	1	0,070432267	0
shus.0002	pct6	J	N100	Large	1	500	NonOutlier	2	-6.55	72,07362692	0	0,049910791	0
shus.0002	pct6	J	N100	Large	1	500	NonOutlier	2	-6.55	67,98295143	1	0,030743448	0
shus.0002	pct6	J	N100	Large	1	500	NonOutlier	2	-6.55	70,59657184	1	0,034885637	0
shus.0002	pct6	J	N100	Large	1	500	NonOutlier	2	-6.55	59,94802567	0	0,027852124	0
shus.0002	pct6	J	N100	Large	1	500	NonOutlier	2	-6.55	73,37036795	0	0,053076622	0
shus.0002	pct6	J	N100	Large	1	500	NonOutlier	2	-6.55	85,60320474	0	0,093651812	0
shus.0002	pct6	J	N100	Large	1	500	NonOutlier	2	-6.55	74,90421075	1	0,042910126	0
shus.0002	pct6	J	N100	Large	1	500	NonOutlier	2	-6.55	88,73274947	1	0,082159396	0
shus.0002	pct6	J	N100	Large	1	500	NonOutlier	2	-6.55	91,05802544	0	0,119507874	0
shus.0002	pct6	J	N100	Large	1	500	NonOutlier	2	-6.55	77,15892176	0	0,063443868	0
shus.0002	pct6	J	N100	Large	1	500	NonOutlier	2	-6.55	73,91316959	0	0,054457332	0
shus.0002	pct6	J	N100	Large	1	500	NonOutlier	2	-6.55	91,78754915	0	0,12339969	0
shus.0002	pct6	J	N100	Large	1	500	NonOutlier	2	-6.55	88,8485078	1	0,082596915	0
shus.0002	pct6	J	N100	Large	1	500	NonOutlier	2	-6.55	85,11327232	0	0,091593107	0
shus.0002	pct6	J	N100	Large	1	500	NonOutlier	2	-6.55	87,28731329	1	0,076871423	0
shus.0002	pct6	J	N100	Large	1	500	NonOutlier	2	-6.55	67,16113093	1	0,029542335	0
shus.0002	pct6	J	N100	Large	1	500	NonOutlier	2	-6.55	72,58254999	0	0,051131353	0
shus.0002	pct6	J	N100	Large	1	500	NonOutlier	2	-6.55	80,58144852	1	0,05620371	0
shus.0002	pct6	J	N100	Large	1	500	NonOutlier	2	-6.55	58,73793092	0	0,026259847	0
shus.0002	pct6	J	N100	Large	1	500	NonOutlier	2	-6.55	80,58358542	0	0,074411398	0
shus.0002	pct6	J	N100	Large	1	500	NonOutlier	2	-6.55	62,70969924	1	0,023787617	0
shus.0002	pct6	J	N100	Large	1	500	NonOutlier	2	-6.55	54,45709912	1	0,015872849	0
shus.0002	pct6	J	N100	Large	1	500	NonOutlier	2	-6.55	75,62269372	1	0,044409956	0
shus.0002	pct6	J	N100	Large	1	500	NonOutlier	2	-6.55	61,62235447	0	0,030210711	0
shus.0002	pct6	J	N100	Large	1	500	NonOutlier	2	-6.55	78,48585951	0	0,067502173	0
shus.0002	pct6	J	N100	Large	1	500	NonOutlier	2	-6.55	73,95043711	0	0,05455336	0
shus.0002	pct6	J	N100	Large	1	500	NonOutlier	2	-6.55	84,87940324	1	0,068751357	0
shus.0002	pct6	J	N100	Large	1	500	NonOutlier	2	-6.55	49,81029105	0	0,016965115	0
shus.0002	pct6	J	N100	Large	1	500	NonOutlier	2	-6.55	90,04468265	0	0,114278323	0
shus.0002	pct6	J	N100	Large	1	500	NonOutlier	2	-6.55	86,39955044	0	0,097086671	0
shus.0002	pct6	J	N100	Large	1	500	NonOutlier	2	-6.55	86,29581082	0	0,096632925	0
shus.0002	pct6	J	N100	Large	1	500	NonOutlier	2	-6.55	81,39862175	1	0,058410765	0
shus.0002	pct6	J	N100	Large	1	500	NonOutlier	2	-6.55	81,38121738	1	0,058362923	0
shus.0002	pct6	J	N100	Large	1	500	NonOutlier	2	-6.55	96,6343268	0	0,152092371	0
shus.0002	pct6	J	N100	Large	1	500	NonOutlier	2	-6.55	79,6088249	0	0,071123449	0
shus.0002	pct6	J	N100	Large	1	500	NonOutlier	2	-6.55	69,96739154	0	0,045147136	0
shus.0002	pct6	J	N100	Large	1	500	NonOutlier	2	-6.55	77,40930984	0	0,064191833	0
shus.0002	pct6	J	N100	Large	1	500	NonOutlier	2	-6.55	68,32911464	0	0,041744599	1
shus.0002	pct6	J	N100	Large	1	500	NonOutlier	2	-6.55	62,95421025	0	0,032223989	0
shus.0002	pct6	J	N100	Large	1	500	NonOutlier	2	-6.55	84,93312314	0	0,090846404	0
shus.0002	pct6	J	N100	Large	1	500	NonOutlier	2	-6.55	81,7750809	0	0,078620034	0
shus.0002	pct6	J	N100	Large	1	500	NonOutlier	2	-6.55	69,34570308	1	0,032840058	0
shus.0002	pct6	J	N100	Large	1	500	NonOutlier	2	-6.55	68,33626123	1	0,031274236	1
shus.0002	pct6	J	N100	Large	1	500	NonOutlier	2	-6.55	73,96388414	1	0,041020184	0
shus.0002	pct6	J	N100	Large	1	500	NonOutlier	2	-6.55	82,81811102	0	0,082481823	0
shus.0002	pct6	J	N100	Large	1	500	NonOutlier	2	-6.55	76,94630462	0	0,06281512	0
shus.0002	pct6	J	N100	Large	1	500	NonOutlier	2	-6.55	64,69016136	0	0,035043532	0
shus.0002	pct6	J	N100	Large	1	500	NonOutlier	2	-6.55	74,80830256	1	0,042713615	0
shus.0002	pct6	J	N100	Large	1	500	NonOutlier	2	-6.55	73,39500075	1	0,039915754	0
shus.0002	pct6	J	N100	Large	1	500	NonOutlier	2	-6.55	64,17377265	1	0,025548121	0
shus.0002	pct6	J	N100	Large	1	500	NonOutlier	2	-6.55	56,76853284	1	0,017782929	0
shus.0002	pct6	J	N100	Large	1	500	NonOutlier	2	-6.55	80,51460114	1	0,056026678	0
shus.0002	pct6	J	N100	Large	1	500	NonOutlier	2	-6.55	49,49671512	1	0,012429635	0
shus.0002	pct6	J	N100	Large	1	500	NonOutlier	2	-6.55	78,54375822	1	0,051037332	0
shus.0002	pct6	J	N100	Large	1	500	NonOutlier	2	-6.55	95,27529193	0	0,143534894	0
shus.0002	pct6	J	N100	Large	1	500	NonOutlier	2	-6.55	82,00413907	0	0,079453685	0
shus.0002	pct6	J	N100	Large	1	500	NonOutlier	2	-6.55	46,88414631	1	0,010924176	0
shus.0002	pct6	J	N100	Large	1	500	NonOutlier	2	-6.55	80,81077358	1	0,05681504	0
shus.0002	pct6	J	N100	Large	1	500	NonOutlier	2	-6.55	58,39223203	0	0,025821467	0
shus.0002	pct6	J	N100	Large	1	500	NonOutlier	2	-6.55	57,53186841	0	0,024761149	0
shus.0002	pct6	J	N100	Large	1	500	NonOutlier	2	-6.55	78,38844167	1	0,050662522	0
shus.0002	pct6	J	N100	Large	1	500	NonOutlier	2	-6.55	81,35880861	0	0,07712548	0
shus.0002	pct6	J	N100	Large	1	500	NonOutlier	2	-6.55	98,04832866	0	0,161435805	0
shus.0002	pct6	J	N100	Large	1	500	NonOutlier	2	-6.55	76,01779424	1	0,0452559	0
shus.0002	pct6	J	N100	Large	1	500	NonOutlier	2	-6.55	60,82979434	0	0,029071055	0
shus.0002	pct6	J	N100	Large	1	500	NonOutlier	2	-6.55	72,33599187	0	0,05053654	0
shus.0002	pct6	J	N100	Large	1	500	NonOutlier	2	-6.55	92,72618499	0	0,128566783	0
shus.0002	pct6	J	N100	Large	1	500	NonOutlier	2	-6.55	69,80316289	0	0,044794469	0
shus.0002	pct6	J	N100	Large	1	500	NonOutlier	2	-6.55	63,64524581	0	0,033319098	0
shus.0002	pct6	J	N100	Large	1	500	NonOutlier	2	-6.55	95,75731967	0	0,146523271	0
shus.0002	pct6	J	N100	Large	1	500	NonOutlier	2	-6.55	66,47987666	0	0,038198708	0
shus.0002	pct6	J	N100	Large	1	500	NonOutlier	2	-6.55	88,6211883	1	0,081739738	0
shus.0002	pct6	J	N100	Large	1	500	NonOutlier	2	-6.55	54,46750995	0	0,021318636	0
shus.0002	pct6	J	N100	Large	1	500	NonOutlier	2	-6.55	80,93633777	0	0,075635333	0
shus.0002	pct6	J	N100	Large	1	500	NonOutlier	2	-6.55	52,78537853	1	0,014618643	0
shus.0002	pct6	J	N100	Large	1	500	NonOutlier	2	-6.55	83,13644646	1	0,063377128	0
shus.0002	pct6	J	N100	Large	1	500	NonOutlier	2	-6.55	87,73277721	0	0,103089259	0
shus.0002	pct6	J	N100	Large	1	500	NonOutlier	2	-6.55	84,74559659	1	0,068324245	0
shus.0002	pct6	J	N100	Large	1	500	NonOutlier	2	-6.55	69,60845125	0	0,044379745	0
shus.0002	pct6	J	N100	Large	1	500	NonOutlier	2	-6.55	56,85032487	0	0,023951443	0
shus.0002	pct6	J	N100	Large	1	500	NonOutlier	2	-6.55	63,41043469	0	0,032943012	0
shus.0002	pct6	J	N100	Large	1	500	NonOutlier	2	-6.55	77,26531924	0	0,063760703	1
shus.0002	pct6	J	N100	Large	1	500	NonOutlier	2	-6.55	58,13958111	0	0,025505595	0
shus.0002	pct6	J	N100	Large	1	500	NonOutlier	2	-6.55	59,44121553	1	0,02027389	0
shus.0002	pct6	J	N100	Large	1	500	NonOutlier	2	-6.55	87,99381423	0	0,104302325	0
shus.0002	pct6	J	N100	Large	1	500	NonOutlier	2	-6.55	86,08175363	1	0,07270158	0
shus.0002	pct6	J	N100	Large	1	500	NonOutlier	2	-6.55	75,67371605	1	0,044518346	0
shus.0002	pct6	J	N100	Large	1	500	NonOutlier	2	-6.55	77,117777	1	0,047692622	0
shus.0002	pct6	J	N100	Large	1	500	NonOutlier	2	-6.55	71,36806804	0	0,048264236	0
shus.0002	pct6	J	N100	Large	1	500	NonOutlier	2	-6.55	76,70475014	1	0,046763391	0
shus.0002	pct6	J	N100	Large	1	500	NonOutlier	2	-6.55	90,22491132	1	0,087963791	0
shus.0002	pct6	J	N100	Large	1	500	NonOutlier	2	-6.55	81,07073968	1	0,057515607	0
shus.0002	pct6	J	N100	Large	1	500	NonOutlier	2	-6.55	73,16506684	0	0,052563067	0
shus.0002	pct6	J	N100	Large	1	500	NonOutlier	2	-6.55	94,58814121	0	0,13936274	0
shus.0002	pct6	J	N100	Large	1	500	NonOutlier	2	-6.55	93,87920984	0	0,135165348	0
shus.0002	pct6	J	N100	Large	1	500	NonOutlier	2	-6.55	79,08025998	0	0,069397137	0
shus.0002	pct6	J	N100	Large	1	500	NonOutlier	2	-6.55	64,46322322	0	0,034661849	0
shus.0002	pct6	J	N100	Large	1	500	NonOutlier	2	-6.55	69,22276939	0	0,043569051	0
shus.0002	pct6	J	N100	Large	1	500	NonOutlier	2	-6.55	86,08692498	0	0,095725023	0
shus.0002	pct6	J	N100	Large	1	500	NonOutlier	2	-6.55	75,21079037	1	0,043544099	0
shus.0002	pct6	J	N100	Large	1	500	NonOutlier	2	-6.55	90,3071709	1	0,088294319	0
shus.0002	pct6	J	N100	Large	1	500	NonOutlier	2	-6.55	83,86169962	0	0,086517697	0
shus.0002	pct6	J	N100	Large	1	500	NonOutlier	2	-6.55	65,23533121	0	0,035977065	0
shus.0002	pct6	J	N100	Large	1	500	NonOutlier	2	-6.55	77,82846151	0	0,065462339	0
shus.0002	pct6	J	N100	Large	1	500	NonOutlier	2	-6.55	60,82205756	0	0,029060138	0
shus.0002	pct6	J	N100	Large	1	500	NonOutlier	2	-6.55	53,36573095	1	0,015042582	0
shus.0002	pct6	J	N100	Large	1	500	NonOutlier	2	-6.55	68,55045937	1	0,031600339	0
shus.0002	pct6	J	N100	Large	1	500	NonOutlier	2	-6.55	72,31299346	0	0,050481392	0
shus.0002	pct6	J	N100	Large	1	500	NonOutlier	2	-6.55	88,7182814	1	0,082104861	0
shus.0002	pct6	J	N100	Large	1	500	NonOutlier	2	-6.55	63,66475905	0	0,033350537	0
shus.0002	pct6	J	N100	Large	1	500	NonOutlier	2	-6.55	65,3286059	0	0,036139166	0
shus.0002	pct6	J	N100	Large	1	500	NonOutlier	2	-6.55	84,3167398	0	0,08833284	0
shus.0002	pct6	J	N100	Large	1	500	NonOutlier	2	-6.55	84,27238947	0	0,088154426	0
shus.0002	pct6	J	N100	Large	1	500	NonOutlier	2	-6.55	58,4720614	0	0,025922061	0
shus.0002	pct6	J	N100	Large	1	500	NonOutlier	2	-6.55	83,93049922	0	0,086789954	0
shus.0002	pct6	J	N100	Large	1	500	NonOutlier	2	-6.55	89,60218264	0	0,112057897	0
shus.0002	pct6	J	N100	Large	1	500	NonOutlier	2	-6.55	65,49514189	1	0,027245512	0
shus.0002	pct6	J	N100	Large	1	500	NonOutlier	2	-6.55	66,03340224	0	0,037386947	0
shus.0002	pct6	J	N100	Large	1	500	NonOutlier	2	-6.55	74,66509011	0	0,05642596	0
shus.0002	pct6	J	N100	Large	1	500	NonOutlier	2	-6.55	91,34639174	0	0,121033394	0
shus.0002	pct6	J	N100	Large	1	500	NonOutlier	2	-6.55	82,10790241	1	0,06039207	0
shus.0002	pct6	J	N100	Large	1	500	NonOutlier	2	-6.55	95,01078598	0	0,141916726	0
shus.0002	pct6	J	N100	Large	1	500	NonOutlier	2	-6.55	84,75522134	1	0,068354885	0
shus.0002	pct6	J	N100	Large	1	500	NonOutlier	2	-6.55	72,05112058	1	0,037418843	0
shus.0002	pct6	J	N100	Large	1	500	NonOutlier	2	-6.55	89,964623	1	0,086925277	0
shus.0002	pct6	J	N100	Large	1	500	NonOutlier	2	-6.55	75,38389708	1	0,043906004	0
shus.0002	pct6	J	N100	Large	1	500	NonOutlier	2	-6.55	54,49959167	0	0,02135213	0
shus.0002	pct6	J	N100	Large	1	500	NonOutlier	2	-6.55	85,80934984	0	0,094530376	0
shus.0002	pct6	J	N100	Large	1	500	NonOutlier	2	-6.55	35,01914714	0	0,008170326	0
shus.0002	pct6	J	N100	Large	1	500	NonOutlier	2	-6.55	78,9276208	1	0,051974955	0
shus.0002	pct6	J	N100	Large	1	500	NonOutlier	2	-6.55	65,94448876	1	0,027847336	0
shus.0002	pct6	J	N100	Large	1	500	NonOutlier	2	-6.55	78,55328049	0	0,067714676	0
shus.0002	pct6	J	N100	Large	1	500	NonOutlier	2	-6.55	75,92050785	1	0,045046188	0
shus.0002	pct6	J	N100	Large	1	500	NonOutlier	2	-6.55	76,94742533	0	0,062818419	0
shus.0002	pct6	J	N100	Large	1	500	NonOutlier	2	-6.55	74,12917213	0	0,055016133	0
shus.0002	pct6	J	N100	Large	1	500	NonOutlier	2	-6.55	74,23181885	1	0,041550431	0
shus.0002	pct6	J	N100	Large	1	500	NonOutlier	2	-6.55	69,6056928	0	0,044373896	0
shus.0002	pct6	J	N100	Large	1	500	NonOutlier	2	-6.55	65,5104502	1	0,027265806	0
shus.0002	pct6	J	N100	Large	1	500	NonOutlier	2	-6.55	73,70680454	0	0,053928463	0
shus.0002	pct6	J	N100	Large	1	500	NonOutlier	2	-6.55	72,35736096	0	0,050587832	0
shus.0002	pct6	J	N100	Large	1	500	NonOutlier	2	-6.55	57,80781026	1	0,01871368	0
shus.0002	pct6	J	N100	Large	1	500	NonOutlier	2	-6.55	88,4404821	1	0,081064121	0
shus.0002	pct6	J	N100	Large	1	500	NonOutlier	2	-6.55	86,03079776	0	0,095482375	0
shus.0002	pct6	J	N100	Large	1	500	NonOutlier	2	-6.55	85,79148923	0	0,094453965	0
shus.0002	pct6	J	N100	Large	1	500	NonOutlier	2	-6.55	63,82608274	0	0,033611558	0
shus.0002	pct6	J	N100	Large	1	500	NonOutlier	2	-6.55	74,25825002	1	0,041603092	0
shus.0002	pct6	J	N100	Large	1	500	NonOutlier	2	-6.55	80,69535274	1	0,056506577	0
shus.0002	pct6	J	N100	Large	1	500	NonOutlier	2	-6.55	83,8236291	0	0,086367375	0
shus.0002	pct6	J	N100	Large	1	500	NonOutlier	2	-6.55	86,93499941	0	0,099459015	0
shus.0002	pct6	J	N100	Large	1	500	NonOutlier	2	-6.55	82,14378807	0	0,079965889	0
shus.0002	pct6	J	N100	Large	1	500	NonOutlier	2	-6.55	82,9203439	0	0,082869491	0
shus.0002	pct6	J	N100	Large	1	500	NonOutlier	2	-6.55	63,53310909	0	0,033138979	0
shus.0002	pct6	J	N100	Large	1	500	NonOutlier	2	-6.55	62,48317287	0	0,031497547	0
shus.0002	pct6	J	N100	Large	1	500	NonOutlier	2	-6.55	65,47927607	1	0,027224495	0
shus.0002	pct6	J	N100	Large	1	500	NonOutlier	2	-6.55	49,28910651	0	0,016535944	0
shus.0002	pct6	J	N100	Large	1	500	NonOutlier	2	-6.55	61,03701643	0	0,029364938	0
shus.0002	pct6	J	N100	Large	1	500	NonOutlier	2	-6.55	83,8347298	1	0,065481516	0
shus.0002	pct6	J	N100	Large	1	500	NonOutlier	2	-6.55	71,27133331	1	0,036039549	0
shus.0002	pct6	J	N100	Large	1	500	NonOutlier	2	-6.55	78,80292995	0	0,068506952	1
shus.0002	pct6	J	N100	Large	1	500	NonOutlier	2	-6.55	50,73423063	0	0,017752997	0
shus.0002	pct6	J	N100	Large	1	500	NonOutlier	2	-6.55	85,00538059	1	0,069155737	0
shus.0002	pct6	J	N100	Large	1	500	NonOutlier	2	-6.55	74,25092076	1	0,041588483	0
shus.0002	pct6	J	N100	Large	1	500	NonOutlier	2	-6.55	67,19631204	1	0,029592808	0
shus.0002	pct6	J	N100	Large	1	500	NonOutlier	2	-6.55	60,73172177	0	0,028932965	0
shus.0002	pct6	J	N100	Large	1	500	NonOutlier	2	-6.55	31,41531721	0	0,006832327	0
shus.0002	pct6	J	N100	Large	1	500	NonOutlier	2	-6.55	87,9919846	0	0,104293779	0
shus.0002	pct6	J	N100	Large	1	500	NonOutlier	2	-6.55	87,66444347	0	0,102773774	0
shus.0002	pct6	J	N100	Large	1	500	NonOutlier	2	-6.55	97,10058269	0	0,155123241	0
shus.0002	pct6	J	N100	Large	1	500	NonOutlier	2	-6.55	93,76642015	0	0,134507472	0
shus.0002	pct6	J	N100	Large	1	500	NonOutlier	2	-6.55	69,27487901	0	0,043677753	0
shus.0002	pct6	J	N100	Large	1	500	NonOutlier	2	-6.55	61,27176044	1	0,022173985	0
shus.0002	pct6	J	N100	Large	1	500	NonOutlier	2	-6.55	97,16968864	1	0,120096615	0
shus.0002	pct6	J	N100	Large	1	500	NonOutlier	2	-6.55	70,241286	0	0,045741191	0
shus.0002	pct6	J	N100	Large	1	500	NonOutlier	2	-6.55	75,3776166	0	0,058353029	0
shus.0002	pct6	J	N100	Large	1	500	NonOutlier	2	-6.55	74,52929757	0	0,056065553	0
shus.0002	pct6	J	N100	Large	1	500	NonOutlier	2	-6.55	85,45322787	0	0,093017239	0
shus.0003	pct6	J	N100	Large	1	500	NonOutlier	2	-6.55	80,82924599	0	0,075261819	0
shus.0003	pct6	J	N100	Large	1	500	NonOutlier	2	-6.55	58,34625931	0	0,025763708	0
shus.0003	pct6	J	N100	Large	1	500	NonOutlier	2	-6.55	49,60137798	0	0,016791786	0
shus.0003	pct6	J	N100	Large	1	500	NonOutlier	2	-6.55	64,58419466	0	0,034864807	0
shus.0003	pct6	J	N100	Large	1	500	NonOutlier	2	-6.55	65,90795936	1	0,027797932	0
shus.0003	pct6	J	N100	Large	1	500	NonOutlier	2	-6.55	53,53591603	1	0,015169179	0
shus.0003	pct6	J	N100	Large	1	500	NonOutlier	2	-6.55	60,44504288	0	0,028532948	1
shus.0003	pct6	J	N100	Large	1	500	NonOutlier	2	-6.55	75,54828557	0	0,058823696	0
shus.0003	pct6	J	N100	Large	1	500	NonOutlier	2	-6.55	67,57093047	1	0,030135471	0
shus.0003	pct6	J	N100	Large	1	500	NonOutlier	2	-6.55	66,92429367	1	0,029204719	0
shus.0003	pct6	J	N100	Large	1	500	NonOutlier	2	-6.55	89,43296899	1	0,084838465	0
shus.0003	pct6	J	N100	Large	1	500	NonOutlier	2	-6.55	89,28152519	0	0,110472506	0
shus.0003	pct6	J	N100	Large	1	500	NonOutlier	2	-6.55	78,50838981	0	0,067573117	0
shus.0003	pct6	J	N100	Large	1	500	NonOutlier	2	-6.55	69,25238171	0	0,043630791	0
shus.0003	pct6	J	N100	Large	1	500	NonOutlier	2	-6.55	96,0794869	1	0,114454583	0
shus.0003	pct6	J	N100	Large	1	500	NonOutlier	2	-6.55	56,46826622	0	0,023508897	0
shus.0003	pct6	J	N100	Large	1	500	NonOutlier	2	-6.55	64,41983345	0	0,03458933	0
shus.0003	pct6	J	N100	Large	1	500	NonOutlier	2	-6.55	79,18429464	1	0,052610965	0
shus.0003	pct6	J	N100	Large	1	500	NonOutlier	2	-6.55	91,00643613	1	0,091149616	0
shus.0003	pct6	J	N100	Large	1	500	NonOutlier	2	-6.55	73,99780064	0	0,054675633	0
shus.0003	pct6	J	N100	Large	1	500	NonOutlier	2	-6.55	76,81053722	0	0,062416677	0
shus.0003	pct6	J	N100	Large	1	500	NonOutlier	2	-6.55	63,04680037	0	0,032368676	0
shus.0003	pct6	J	N100	Large	1	500	NonOutlier	2	-6.55	85,86239202	0	0,094757626	0
shus.0003	pct6	J	N100	Large	1	500	NonOutlier	2	-6.55	70,38499386	1	0,034531207	0
shus.0003	pct6	J	N100	Large	1	500	NonOutlier	2	-6.55	69,7581523	1	0,033501408	0
shus.0003	pct6	J	N100	Large	1	500	NonOutlier	2	-6.55	84,6937464	1	0,068159401	0
shus.0003	pct6	J	N100	Large	1	500	NonOutlier	2	-6.55	88,62855181	0	0,107304743	0
shus.0003	pct6	J	N100	Large	1	500	NonOutlier	2	-6.55	72,3684025	1	0,037994459	0
shus.0003	pct6	J	N100	Large	1	500	NonOutlier	2	-6.55	80,37749714	0	0,073704794	1
shus.0003	pct6	J	N100	Large	1	500	NonOutlier	2	-6.55	88,43608471	0	0,106386396	0
shus.0003	pct6	J	N100	Large	1	500	NonOutlier	2	-6.55	80,03259993	1	0,054765635	0
shus.0003	pct6	J	N100	Large	1	500	NonOutlier	2	-6.55	65,9153616	0	0,037175117	0
shus.0003	pct6	J	N100	Large	1	500	NonOutlier	2	-6.55	83,95713741	1	0,065857042	1
shus.0003	pct6	J	N100	Large	1	500	NonOutlier	2	-6.55	89,22994569	0	0,110219329	0
shus.0003	pct6	J	N100	Large	1	500	NonOutlier	2	-6.55	58,74784165	0	0,026272521	0
shus.0003	pct6	J	N100	Large	1	500	NonOutlier	2	-6.55	68,96597986	1	0,032242346	0
shus.0003	pct6	J	N100	Large	1	500	NonOutlier	2	-6.55	84,10087866	1	0,066300571	0
shus.0003	pct6	J	N100	Large	1	500	NonOutlier	2	-6.55	79,9106091	0	0,072126791	1
shus.0003	pct6	J	N100	Large	1	500	NonOutlier	2	-6.55	67,98815652	0	0,041067951	0
shus.0003	pct6	J	N100	Large	1	500	NonOutlier	2	-6.55	60,27099236	1	0,021114589	0
shus.0003	pct6	J	N100	Large	1	500	NonOutlier	2	-6.55	87,14769802	0	0,100415619	0
shus.0003	pct6	J	N100	Large	1	500	NonOutlier	2	-6.55	88,27210836	0	0,105609459	0
shus.0003	pct6	J	N100	Large	1	500	NonOutlier	2	-6.55	90,11751019	1	0,087533924	0
shus.0003	pct6	J	N100	Large	1	500	NonOutlier	2	-6.55	82,76585081	0	0,08228429	0
shus.0003	pct6	J	N100	Large	1	500	NonOutlier	2	-6.55	72,91048156	1	0,038997633	0
shus.0003	pct6	J	N100	Large	1	500	NonOutlier	2	-6.55	78,53054938	1	0,051005355	0
shus.0003	pct6	J	N100	Large	1	500	NonOutlier	2	-6.55	66,14317214	0	0,037584976	0
shus.0003	pct6	J	N100	Large	1	500	NonOutlier	2	-6.55	76,89797242	0	0,062673006	0
shus.0003	pct6	J	N100	Large	1	500	NonOutlier	2	-6.55	84,44091128	0	0,088834097	0
shus.0003	pct6	J	N100	Large	1	500	NonOutlier	2	-6.55	85,46499305	0	0,093066879	0
shus.0003	pct6	J	N100	Large	1	500	NonOutlier	2	-6.55	74,21921284	0	0,05525066	0
shus.0003	pct6	J	N100	Large	1	500	NonOutlier	2	-6.55	92,91720167	0	0,129640635	0
shus.0003	pct6	J	N100	Large	1	500	NonOutlier	2	-6.55	83,08311743	1	0,06321903	0
shus.0003	pct6	J	N100	Large	1	500	NonOutlier	2	-6.55	62,42636471	1	0,02346085	0
shus.0003	pct6	J	N100	Large	1	500	NonOutlier	2	-6.55	73,47928958	0	0,053351007	0
shus.0003	pct6	J	N100	Large	1	500	NonOutlier	2	-6.55	66,69326512	1	0,02887899	0
shus.0003	pct6	J	N100	Large	1	500	NonOutlier	2	-6.55	83,59177509	0	0,085456993	0
shus.0003	pct6	J	N100	Large	1	500	NonOutlier	2	-6.55	74,97667862	0	0,057261196	0
shus.0003	pct6	J	N100	Large	1	500	NonOutlier	2	-6.55	84,66043142	1	0,068053679	0
shus.0003	pct6	J	N100	Large	1	500	NonOutlier	2	-6.55	87,96609373	1	0,079314663	0
shus.0003	pct6	J	N100	Large	1	500	NonOutlier	2	-6.55	84,52382324	0	0,089170225	0
shus.0003	pct6	J	N100	Large	1	500	NonOutlier	2	-6.55	64,03459224	0	0,033951848	0
shus.0003	pct6	J	N100	Large	1	500	NonOutlier	2	-6.55	68,17562616	0	0,041438684	0
shus.0003	pct6	J	N100	Large	1	500	NonOutlier	2	-6.55	77,03401499	1	0,047502767	0
shus.0003	pct6	J	N100	Large	1	500	NonOutlier	2	-6.55	72,77689288	0	0,051604861	0
shus.0003	pct6	J	N100	Large	1	500	NonOutlier	2	-6.55	76,21271013	1	0,045678866	0
shus.0003	pct6	J	N100	Large	1	500	NonOutlier	2	-6.55	82,67810373	0	0,081953592	0
shus.0003	pct6	J	N100	Large	1	500	NonOutlier	2	-6.55	80,34386211	0	0,073590059	0
shus.0003	pct6	J	N100	Large	1	500	NonOutlier	2	-6.55	89,16022649	1	0,083785644	0
shus.0003	pct6	J	N100	Large	1	500	NonOutlier	2	-6.55	78,69612965	1	0,051407584	0
shus.0003	pct6	J	N100	Large	1	500	NonOutlier	2	-6.55	85,75468221	1	0,071606761	0
shus.0003	pct6	J	N100	Large	1	500	NonOutlier	2	-6.55	89,65154254	0	0,1123037	0
shus.0003	pct6	J	N100	Large	1	500	NonOutlier	2	-6.55	56,23609327	0	0,023243875	0
shus.0003	pct6	J	N100	Large	1	500	NonOutlier	2	-6.55	80,86527601	1	0,056961248	0
shus.0003	pct6	J	N100	Large	1	500	NonOutlier	2	-6.55	77,98441945	0	0,065941011	0
shus.0003	pct6	J	N100	Large	1	500	NonOutlier	2	-6.55	78,30453253	0	0,066933719	0
shus.0003	pct6	J	N100	Large	1	500	NonOutlier	2	-6.55	67,601342	0	0,040313011	0
shus.0003	pct6	J	N100	Large	1	500	NonOutlier	2	-6.55	40,25887319	0	0,010591491	0
shus.0003	pct6	J	N100	Large	1	500	NonOutlier	2	-6.55	88,89431664	0	0,108584288	0
shus.0003	pct6	J	N100	Large	1	500	NonOutlier	2	-6.55	70,89768626	0	0,047195298	0
shus.0003	pct6	J	N100	Large	1	500	NonOutlier	2	-6.55	88,43876952	0	0,106399158	1
shus.0003	pct6	J	N100	Large	1	500	NonOutlier	2	-6.55	74,50584829	0	0,056003536	0
shus.0003	pct6	J	N100	Large	1	500	NonOutlier	2	-6.55	74,28642845	0	0,055426349	0
shus.0003	pct6	J	N100	Large	1	500	NonOutlier	2	-6.55	47,13985205	1	0,011063186	0
shus.0003	pct6	J	N100	Large	1	500	NonOutlier	2	-6.55	83,85776961	1	0,065552045	1
shus.0003	pct6	J	N100	Large	1	500	NonOutlier	2	-6.55	80,31391641	1	0,055498348	0
shus.0003	pct6	J	N100	Large	1	500	NonOutlier	2	-6.55	78,24511276	0	0,066748409	0
shus.0003	pct6	J	N100	Large	1	500	NonOutlier	2	-6.55	51,13956367	0	0,018109879	0
shus.0003	pct6	J	N100	Large	1	500	NonOutlier	2	-6.55	43,14438431	0	0,012215236	0
shus.0003	pct6	J	N100	Large	1	500	NonOutlier	2	-6.55	87,48348207	0	0,101942433	1
shus.0003	pct6	J	N100	Large	1	500	NonOutlier	2	-6.55	60,64768024	1	0,021507404	0
shus.0003	pct6	J	N100	Large	1	500	NonOutlier	2	-6.55	94,85730843	1	0,108405309	0
shus.0003	pct6	J	N100	Large	1	500	NonOutlier	2	-6.55	94,32646401	1	0,105866446	0
shus.0003	pct6	J	N100	Large	1	500	NonOutlier	2	-6.55	93,5195217	1	0,102107523	0
shus.0003	pct6	J	N100	Large	1	500	NonOutlier	2	-6.55	39,37847743	1	0,007531686	0
shus.0003	pct6	J	N100	Large	1	500	NonOutlier	2	-6.55	56,60851068	1	0,017643714	0
shus.0003	pct6	J	N100	Large	1	500	NonOutlier	2	-6.55	93,86703839	0	0,135094224	0
shus.0003	pct6	J	N100	Large	1	500	NonOutlier	2	-6.55	54,16242052	0	0,021002678	0
shus.0003	pct6	J	N100	Large	1	500	NonOutlier	2	-6.55	73,23962119	0	0,052749017	0
shus.0003	pct6	J	N100	Large	1	500	NonOutlier	2	-6.55	75,20772487	0	0,057888016	0
shus.0003	pct6	J	N100	Large	1	500	NonOutlier	2	-6.55	61,49395637	0	0,030023187	0
shus.0003	pct6	J	N100	Large	1	500	NonOutlier	2	-6.55	61,90173594	1	0,02286733	0
shus.0003	pct6	J	N100	Large	1	500	NonOutlier	2	-6.55	80,78577622	1	0,0567481	0
shus.0003	pct6	J	N100	Large	1	500	NonOutlier	2	-6.55	75,95666363	1	0,045124018	0
shus.0003	pct6	J	N100	Large	1	500	NonOutlier	2	-6.55	75,24244709	1	0,043610069	0
shus.0003	pct6	J	N100	Large	1	500	NonOutlier	2	-6.55	94,28232321	0	0,137538831	1
shus.0003	pct6	J	N100	Large	1	500	NonOutlier	2	-6.55	89,32492922	1	0,08441999	0
shus.0003	pct6	J	N100	Large	1	500	NonOutlier	2	-6.55	48,58569098	0	0,015973599	0
shus.0003	pct6	J	N100	Large	1	500	NonOutlier	2	-6.55	86,76821569	1	0,075049716	0
shus.0003	pct6	J	N100	Large	1	500	NonOutlier	2	-6.55	58,98782686	1	0,019828473	0
shus.0003	pct6	J	N100	Large	1	500	NonOutlier	2	-6.55	83,83025684	0	0,086393528	0
shus.0003	pct6	J	N100	Large	1	500	NonOutlier	2	-6.55	52,13341855	1	0,014156426	0
shus.0003	pct6	J	N100	Large	1	500	NonOutlier	2	-6.55	83,82694565	0	0,086380461	0
shus.0003	pct6	J	N100	Large	1	500	NonOutlier	2	-6.55	69,56511742	0	0,044287946	0
shus.0003	pct6	J	N100	Large	1	500	NonOutlier	2	-6.55	92,03938898	1	0,095519481	0
shus.0003	pct6	J	N100	Large	1	500	NonOutlier	2	-6.55	68,78567192	1	0,031962224	0
shus.0003	pct6	J	N100	Large	1	500	NonOutlier	2	-6.55	78,3220709	1	0,050503152	0
shus.0003	pct6	J	N100	Large	1	500	NonOutlier	2	-6.55	94,41944256	1	0,106307314	0
shus.0003	pct6	J	N100	Large	1	500	NonOutlier	2	-6.55	76,66130434	1	0,046666653	0
shus.0003	pct6	J	N100	Large	1	500	NonOutlier	2	-6.55	78,19684023	0	0,066598214	0
shus.0003	pct6	J	N100	Large	1	500	NonOutlier	2	-6.55	83,88198067	0	0,086597874	0
shus.0003	pct6	J	N100	Large	1	500	NonOutlier	2	-6.55	69,00886395	1	0,032309319	0
shus.0003	pct6	J	N100	Large	1	500	NonOutlier	2	-6.55	78,5761571	0	0,067786921	0
shus.0003	pct6	J	N100	Large	1	500	NonOutlier	2	-6.55	93,02070018	0	0,130225662	0
shus.0003	pct6	J	N100	Large	1	500	NonOutlier	2	-6.55	82,13877727	0	0,079947458	0
shus.0003	pct6	J	N100	Large	1	500	NonOutlier	2	-6.55	94,4931615	0	0,138794118	0
shus.0003	pct6	J	N100	Large	1	500	NonOutlier	2	-6.55	67,84723581	1	0,030541886	0
shus.0003	pct6	J	N100	Large	1	500	NonOutlier	2	-6.55	69,14552595	1	0,032523642	0
shus.0003	pct6	J	N100	Large	1	500	NonOutlier	2	-6.55	63,08322992	0	0,032425775	1
shus.0003	pct6	J	N100	Large	1	500	NonOutlier	2	-6.55	75,4711149	0	0,058610437	0
shus.0003	pct6	J	N100	Large	1	500	NonOutlier	2	-6.55	83,12640402	0	0,083655915	1
shus.0003	pct6	J	N100	Large	1	500	NonOutlier	2	-6.55	65,40298886	0	0,03626894	0
shus.0003	pct6	J	N100	Large	1	500	NonOutlier	2	-6.55	65,06174973	1	0,026677044	0
shus.0003	pct6	J	N100	Large	1	500	NonOutlier	2	-6.55	85,46060476	0	0,093048361	0
shus.0003	pct6	J	N100	Large	1	500	NonOutlier	2	-6.55	45,11234946	0	0,013461315	0
shus.0003	pct6	J	N100	Large	1	500	NonOutlier	2	-6.55	72,96777839	0	0,052073979	0
shus.0003	pct6	J	N100	Large	1	500	NonOutlier	2	-6.55	56,5818927	0	0,023639673	0
shus.0003	pct6	J	N100	Large	1	500	NonOutlier	2	-6.55	90,72246514	1	0,089980197	0
shus.0003	pct6	J	N100	Large	1	500	NonOutlier	2	-6.55	61,91051394	0	0,030635706	0
shus.0003	pct6	J	N100	Large	1	500	NonOutlier	2	-6.55	78,12263779	0	0,066367952	0
shus.0003	pct6	J	N100	Large	1	500	NonOutlier	2	-6.55	47,20920216	1	0,011101188	0
shus.0003	pct6	J	N100	Large	1	500	NonOutlier	2	-6.55	85,11502476	0	0,091600397	1
shus.0003	pct6	J	N100	Large	1	500	NonOutlier	2	-6.55	85,73962471	1	0,071556727	0
shus.0003	pct6	J	N100	Large	1	500	NonOutlier	2	-6.55	83,02611772	0	0,083272331	0
shus.0003	pct6	J	N100	Large	1	500	NonOutlier	2	-6.55	71,15604973	1	0,035839833	0
shus.0003	pct6	J	N100	Large	1	500	NonOutlier	2	-6.55	51,43831505	1	0,013679483	0
shus.0003	pct6	J	N100	Large	1	500	NonOutlier	2	-6.55	83,00410225	1	0,06298546	0
shus.0003	pct6	J	N100	Large	1	500	NonOutlier	2	-6.55	63,55617597	0	0,033175953	0
shus.0003	pct6	J	N100	Large	1	500	NonOutlier	2	-6.55	83,84960515	0	0,086469916	0
shus.0003	pct6	J	N100	Large	1	500	NonOutlier	2	-6.55	73,54570548	1	0,040205526	0
shus.0003	pct6	J	N100	Large	1	500	NonOutlier	2	-6.55	63,97298485	0	0,03385096	0
shus.0003	pct6	J	N100	Large	1	500	NonOutlier	2	-6.55	92,59780472	0	0,127849327	0
shus.0003	pct6	J	N100	Large	1	500	NonOutlier	2	-6.55	88,52565397	0	0,106812907	0
shus.0003	pct6	J	N100	Large	1	500	NonOutlier	2	-6.55	73,77748428	1	0,040655123	0
shus.0003	pct6	J	N100	Large	1	500	NonOutlier	2	-6.55	49,89195971	1	0,012674571	0
shus.0003	pct6	J	N100	Large	1	500	NonOutlier	2	-6.55	82,85880784	0	0,082635948	1
shus.0003	pct6	J	N100	Large	1	500	NonOutlier	2	-6.55	72,99193729	0	0,052133638	0
shus.0003	pct6	J	N100	Large	1	500	NonOutlier	2	-6.55	98,7673483	1	0,128797551	0
shus.0003	pct6	J	N100	Large	1	500	NonOutlier	2	-6.55	88,60074818	0	0,10717165	0
shus.0003	pct6	J	N100	Large	1	500	NonOutlier	2	-6.55	67,32146093	0	0,03977508	0
shus.0003	pct6	J	N100	Large	1	500	NonOutlier	2	-6.55	90,72825503	1	0,090003905	0
shus.0003	pct6	J	N100	Large	1	500	NonOutlier	2	-6.55	81,31892932	0	0,076983675	0
shus.0003	pct6	J	N100	Large	1	500	NonOutlier	2	-6.55	55,81580871	0	0,022771526	0
shus.0003	pct6	J	N100	Large	1	500	NonOutlier	2	-6.55	23,46187047	0	0,004600833	0
shus.0003	pct6	J	N100	Large	1	500	NonOutlier	2	-6.55	80,24672306	1	0,055322503	0
shus.0003	pct6	J	N100	Large	1	500	NonOutlier	2	-6.55	83,17634913	0	0,083847548	0
shus.0003	pct6	J	N100	Large	1	500	NonOutlier	2	-6.55	53,29459097	1	0,014989971	0
shus.0003	pct6	J	N100	Large	1	500	NonOutlier	2	-6.55	61,36583297	0	0,029837189	0
shus.0003	pct6	J	N100	Large	1	500	NonOutlier	2	-6.55	90,66308599	1	0,089737384	0
shus.0003	pct6	J	N100	Large	1	500	NonOutlier	2	-6.55	68,16648712	0	0,041420537	0
shus.0003	pct6	J	N100	Large	1	500	NonOutlier	2	-6.55	75,89905612	1	0,045000071	0
shus.0003	pct6	J	N100	Large	1	500	NonOutlier	2	-6.55	57,30859367	1	0,018260777	0
shus.0003	pct6	J	N100	Large	1	500	NonOutlier	2	-6.55	87,61626858	0	0,102551873	0
shus.0003	pct6	J	N100	Large	1	500	NonOutlier	2	-6.55	64,66327808	1	0,026164571	0
shus.0003	pct6	J	N100	Large	1	500	NonOutlier	2	-6.55	80,16763392	0	0,072991597	0
shus.0003	pct6	J	N100	Large	1	500	NonOutlier	2	-6.55	84,28495129	0	0,088204927	0
shus.0003	pct6	J	N100	Large	1	500	NonOutlier	2	-6.55	76,9847323	1	0,047391398	0
shus.0003	pct6	J	N100	Large	1	500	NonOutlier	2	-6.55	71,91298702	1	0,037170867	0
shus.0003	pct6	J	N100	Large	1	500	NonOutlier	2	-6.55	67,7408854	0	0,040583811	0
shus.0003	pct6	J	N100	Large	1	500	NonOutlier	2	-6.55	90,24929096	0	0,115317926	0
shus.0003	pct6	J	N100	Large	1	500	NonOutlier	2	-6.55	62,52793116	0	0,031565887	0
shus.0003	pct6	J	N100	Large	1	500	NonOutlier	2	-6.55	45,38075752	0	0,013640708	0
shus.0003	pct6	J	N100	Large	1	500	NonOutlier	2	-6.55	83,57220065	0	0,085380533	0
shus.0003	pct6	J	N100	Large	1	500	NonOutlier	2	-6.55	88,80261137	0	0,108141259	1
shus.0003	pct6	J	N100	Large	1	500	NonOutlier	2	-6.55	68,65393105	1	0,031759044	0
shus.0003	pct6	J	N100	Large	1	500	NonOutlier	2	-6.55	95,74029213	0	0,146416835	0
shus.0003	pct6	J	N100	Large	1	500	NonOutlier	2	-6.55	71,50417482	0	0,048577801	0
shus.0003	pct6	J	N100	Large	1	500	NonOutlier	2	-6.55	78,73486054	0	0,068290082	0
shus.0003	pct6	J	N100	Large	1	500	NonOutlier	2	-6.55	73,73200746	0	0,053992792	0
shus.0003	pct6	J	N100	Large	1	500	NonOutlier	2	-6.55	83,84569994	1	0,065515089	0
shus.0003	pct6	J	N100	Large	1	500	NonOutlier	2	-6.55	55,53131446	0	0,022457124	0
shus.0003	pct6	J	N100	Large	1	500	NonOutlier	2	-6.55	83,29105095	0	0,084289154	0
shus.0003	pct6	J	N100	Large	1	500	NonOutlier	2	-6.55	75,88930953	1	0,044979133	0
shus.0003	pct6	J	N100	Large	1	500	NonOutlier	2	-6.55	65,25847945	0	0,036017229	0
shus.0003	pct6	J	N100	Large	1	500	NonOutlier	2	-6.55	67,58870727	1	0,030161461	0
shus.0003	pct6	J	N100	Large	1	500	NonOutlier	2	-6.55	81,34102776	1	0,058252586	0
shus.0003	pct6	J	N100	Large	1	500	NonOutlier	2	-6.55	90,31800533	0	0,115668901	0
shus.0003	pct6	J	N100	Large	1	500	NonOutlier	2	-6.55	62,71756987	1	0,023796757	0
shus.0003	pct6	J	N100	Large	1	500	NonOutlier	2	-6.55	88,65433204	0	0,107428281	0
shus.0003	pct6	J	N100	Large	1	500	NonOutlier	2	-6.55	89,34456828	0	0,110782644	0
shus.0003	pct6	J	N100	Large	1	500	NonOutlier	2	-6.55	90,18066523	0	0,114968329	0
shus.0003	pct6	J	N100	Large	1	500	NonOutlier	2	-6.55	53,02849302	1	0,014794783	0
shus.0003	pct6	J	N100	Large	1	500	NonOutlier	2	-6.55	77,49734834	1	0,048562028	0
shus.0003	pct6	J	N100	Large	1	500	NonOutlier	2	-6.55	62,81355528	0	0,032005389	0
shus.0003	pct6	J	N100	Large	1	500	NonOutlier	2	-6.55	86,2075743	0	0,096248479	0
shus.0003	pct6	J	N100	Large	1	500	NonOutlier	2	-6.55	70,41919526	0	0,046131041	0
shus.0003	pct6	J	N100	Large	1	500	NonOutlier	2	-6.55	91,12602224	0	0,119866087	0
shus.0003	pct6	J	N100	Large	1	500	NonOutlier	2	-6.55	70,28210865	1	0,034360114	0
shus.0003	pct6	J	N100	Large	1	500	NonOutlier	2	-6.55	53,07505803	0	0,019913419	0
shus.0003	pct6	J	N100	Large	1	500	NonOutlier	2	-6.55	75,80515879	0	0,059538807	0
shus.0003	pct6	J	N100	Large	1	500	NonOutlier	2	-6.55	88,34869473	1	0,080722903	0
shus.0003	pct6	J	N100	Large	1	500	NonOutlier	2	-6.55	89,58898994	0	0,111992279	0
shus.0003	pct6	J	N100	Large	1	500	NonOutlier	2	-6.55	58,3178454	1	0,019187774	0
shus.0003	pct6	J	N100	Large	1	500	NonOutlier	2	-6.55	85,04159217	0	0,09129534	0
shus.0003	pct6	J	N100	Large	1	500	NonOutlier	2	-6.55	87,7095863	1	0,078383143	0
shus.0003	pct6	J	N100	Large	1	500	NonOutlier	2	-6.55	82,92338052	1	0,062747677	0
shus.0003	pct6	J	N100	Large	1	500	NonOutlier	2	-6.55	93,39704177	0	0,132371885	0
shus.0003	pct6	J	N100	Large	1	500	NonOutlier	2	-6.55	74,91566386	0	0,057096732	0
shus.0003	pct6	J	N100	Large	1	500	NonOutlier	2	-6.55	76,60951346	0	0,061831053	0
shus.0003	pct6	J	N100	Large	1	500	NonOutlier	2	-6.55	96,04061545	0	0,148303521	0
shus.0003	pct6	J	N100	Large	1	500	NonOutlier	2	-6.55	87,99049249	0	0,104286809	0
shus.0003	pct6	J	N100	Large	1	500	NonOutlier	2	-6.55	88,72651527	0	0,107774845	0
shus.0003	pct6	J	N100	Large	1	500	NonOutlier	2	-6.55	88,06935662	1	0,079692515	0
shus.0003	pct6	J	N100	Large	1	500	NonOutlier	2	-6.55	83,91263294	0	0,086719178	0
shus.0003	pct6	J	N100	Large	1	500	NonOutlier	2	-6.55	72,43639639	1	0,038118916	0
shus.0003	pct6	J	N100	Large	1	500	NonOutlier	2	-6.55	71,51371467	0	0,048599851	0
shus.0003	pct6	J	N100	Large	1	500	NonOutlier	2	-6.55	72,78360919	0	0,051621299	0
shus.0003	pct6	J	N100	Large	1	500	NonOutlier	2	-6.55	43,88299925	1	0,00941632	0
shus.0003	pct6	J	N100	Large	1	500	NonOutlier	2	-6.55	62,31076305	0	0,031235634	0
shus.0003	pct6	J	N100	Large	1	500	NonOutlier	2	-6.55	84,85510584	0	0,090524732	0
shus.0003	pct6	J	N100	Large	1	500	NonOutlier	2	-6.55	79,8335942	0	0,071869506	1
shus.0003	pct6	J	N100	Large	1	500	NonOutlier	2	-6.55	78,89316634	1	0,051890135	0
shus.0003	pct6	J	N100	Large	1	500	NonOutlier	2	-6.55	88,43494139	1	0,081043486	0
shus.0003	pct6	J	N100	Large	1	500	NonOutlier	2	-6.55	75,8327456	1	0,044857801	0
shus.0003	pct6	J	N100	Large	1	500	NonOutlier	2	-6.55	68,13446963	1	0,030970002	0
shus.0003	pct6	J	N100	Large	1	500	NonOutlier	2	-6.55	85,32858722	0	0,092492805	1
shus.0003	pct6	J	N100	Large	1	500	NonOutlier	2	-6.55	68,06280276	0	0,041215187	0
shus.0003	pct6	J	N100	Large	1	500	NonOutlier	2	-6.55	83,98581389	0	0,08700941	0
shus.0003	pct6	J	N100	Large	1	500	NonOutlier	2	-6.55	81,60531044	0	0,07800733	0
shus.0003	pct6	J	N100	Large	1	500	NonOutlier	2	-6.55	72,54270339	0	0,051034778	0
shus.0003	pct6	J	N100	Large	1	500	NonOutlier	2	-6.55	68,24369794	1	0,031134324	0
shus.0003	pct6	J	N100	Large	1	500	NonOutlier	2	-6.55	78,72170947	0	0,068248256	0
shus.0003	pct6	J	N100	Large	1	500	NonOutlier	2	-6.55	88,0476403	1	0,079612916	0
shus.0003	pct6	J	N100	Large	1	500	NonOutlier	2	-6.55	83,25694672	1	0,063735718	0
shus.0003	pct6	J	N100	Large	1	500	NonOutlier	2	-6.55	88,79207325	0	0,108090451	0
shus.0003	pct6	J	N100	Large	1	500	NonOutlier	2	-6.55	83,25611454	1	0,063733235	0
shus.0003	pct6	J	N100	Large	1	500	NonOutlier	2	-6.55	84,56793032	0	0,089349504	0
shus.0003	pct6	J	N100	Large	1	500	NonOutlier	2	-6.55	56,99103913	0	0,024116475	0
shus.0003	pct6	J	N100	Large	1	500	NonOutlier	2	-6.55	77,8839845	0	0,065632381	0
shus.0003	pct6	J	N100	Large	1	500	NonOutlier	2	-6.55	80,4938107	1	0,055971725	0
shus.0003	pct6	J	N100	Large	1	500	NonOutlier	2	-6.55	69,83498296	0	0,044862594	1
shus.0003	pct6	J	N100	Large	1	500	NonOutlier	2	-6.55	74,90104134	0	0,057057384	0
shus.0003	pct6	J	N100	Large	1	500	NonOutlier	2	-6.55	79,38838382	1	0,053121914	0
shus.0003	pct6	J	N100	Large	1	500	NonOutlier	2	-6.55	76,62314669	0	0,061870607	0
shus.0003	pct6	J	N100	Large	1	500	NonOutlier	2	-6.55	33,82854215	0	0,007701775	0
shus.0003	pct6	J	N100	Large	1	500	NonOutlier	2	-6.55	82,28108055	1	0,060885293	0
shus.0003	pct6	J	N100	Large	1	500	NonOutlier	2	-6.55	83,80690244	1	0,065396424	0
shus.0003	pct6	J	N100	Large	1	500	NonOutlier	2	-6.55	92,83626771	1	0,099017734	0
shus.0003	pct6	J	N100	Large	1	500	NonOutlier	2	-6.55	75,99954609	0	0,060085368	0
shus.0003	pct6	J	N100	Large	1	500	NonOutlier	2	-6.55	90,65330121	0	0,117394845	0
shus.0003	pct6	J	N100	Large	1	500	NonOutlier	2	-6.55	58,60077654	0	0,026085062	0
shus.0003	pct6	J	N100	Large	1	500	NonOutlier	2	-6.55	76,79495997	1	0,046964865	0
shus.0003	pct6	J	N100	Large	1	500	NonOutlier	2	-6.55	80,9471401	1	0,05718152	0
shus.0003	pct6	J	N100	Large	1	500	NonOutlier	2	-6.55	70,6131044	0	0,046559552	0
shus.0003	pct6	J	N100	Large	1	500	NonOutlier	2	-6.55	55,70846452	1	0,016880414	0
shus.0003	pct6	J	N100	Large	1	500	NonOutlier	2	-6.55	71,19792964	1	0,035912262	0
shus.0003	pct6	J	N100	Large	1	500	NonOutlier	2	-6.55	83,97808257	0	0,086978706	0
shus.0003	pct6	J	N100	Large	1	500	NonOutlier	2	-6.55	72,2388358	0	0,050303958	0
shus.0003	pct6	J	N100	Large	1	500	NonOutlier	2	-6.55	73,62159204	0	0,053711498	0
shus.0003	pct6	J	N100	Large	1	500	NonOutlier	2	-6.55	77,56107087	0	0,064649167	0
shus.0003	pct6	J	N100	Large	1	500	NonOutlier	2	-6.55	44,08027965	0	0,012792944	0
shus.0003	pct6	J	N100	Large	1	500	NonOutlier	2	-6.55	65,63177923	1	0,027427165	0
shus.0003	pct6	J	N100	Large	1	500	NonOutlier	2	-6.55	53,1892917	0	0,020025199	0
shus.0003	pct6	J	N100	Large	1	500	NonOutlier	2	-6.55	83,9445621	1	0,065818371	0
shus.0003	pct6	J	N100	Large	1	500	NonOutlier	2	-6.55	77,22296729	1	0,047932068	0
shus.0003	pct6	J	N100	Large	1	500	NonOutlier	2	-6.55	71,60459307	1	0,03662293	0
shus.0003	pct6	J	N100	Large	1	500	NonOutlier	2	-6.55	87,2024714	0	0,10066328	0
shus.0003	pct6	J	N100	Large	1	500	NonOutlier	2	-6.55	64,59841977	1	0,026082068	0
shus.0003	pct6	J	N100	Large	1	500	NonOutlier	2	-6.55	55,57971178	0	0,022510308	1
shus.0003	pct6	J	N100	Large	1	500	NonOutlier	2	-6.55	92,06612192	1	0,095635024	0
shus.0003	pct6	J	N100	Large	1	500	NonOutlier	2	-6.55	77,55308134	0	0,064625015	0
shus.0003	pct6	J	N100	Large	1	500	NonOutlier	2	-6.55	67,13486664	1	0,029504709	0
shus.0003	pct6	J	N100	Large	1	500	NonOutlier	2	-6.55	83,01998229	0	0,083248916	1
shus.0003	pct6	J	N100	Large	1	500	NonOutlier	2	-6.55	86,27442951	1	0,073353732	0
shus.0003	pct6	J	N100	Large	1	500	NonOutlier	2	-6.55	65,98697564	0	0,037303494	0
shus.0003	pct6	J	N100	Large	1	500	NonOutlier	2	-6.55	77,45275395	0	0,064322444	0
shus.0003	pct6	J	N100	Large	1	500	NonOutlier	2	-6.55	81,16024379	0	0,076421777	0
shus.0003	pct6	J	N100	Large	1	500	NonOutlier	2	-6.55	94,93799101	0	0,141474068	0
shus.0003	pct6	J	N100	Large	1	500	NonOutlier	2	-6.55	57,93352254	0	0,025250763	0
shus.0003	pct6	J	N100	Large	1	500	NonOutlier	2	-6.55	78,47164165	1	0,050862975	0
shus.0003	pct6	J	N100	Large	1	500	NonOutlier	2	-6.55	78,61178043	0	0,067899563	0
shus.0003	pct6	J	N100	Large	1	500	NonOutlier	2	-6.55	73,40222581	0	0,053156737	0
shus.0003	pct6	J	N100	Large	1	500	NonOutlier	2	-6.55	92,13676	1	0,095940931	0
shus.0003	pct6	J	N100	Large	1	500	NonOutlier	2	-6.55	87,36640607	0	0,101407764	0
shus.0003	pct6	J	N100	Large	1	500	NonOutlier	2	-6.55	67,8978752	1	0,030616945	0
shus.0003	pct6	J	N100	Large	1	500	NonOutlier	2	-6.55	96,64753545	1	0,117364978	0
shus.0003	pct6	J	N100	Large	1	500	NonOutlier	2	-6.55	55,22000847	0	0,02211795	0
shus.0003	pct6	J	N100	Large	1	500	NonOutlier	2	-6.55	85,07374366	1	0,069376098	0
shus.0003	pct6	J	N100	Large	1	500	NonOutlier	2	-6.55	79,12285149	0	0,069534794	0
shus.0003	pct6	J	N100	Large	1	500	NonOutlier	2	-6.55	71,56994297	0	0,04873001	0
shus.0003	pct6	J	N100	Large	1	500	NonOutlier	2	-6.55	94,37245775	1	0,106084329	0
shus.0003	pct6	J	N100	Large	1	500	NonOutlier	2	-6.55	90,49312657	1	0,089045646	0
shus.0003	pct6	J	N100	Large	1	500	NonOutlier	2	-6.55	45,24562666	1	0,010073538	0
shus.0003	pct6	J	N100	Large	1	500	NonOutlier	2	-6.55	60,72054353	0	0,028917266	0
shus.0003	pct6	J	N100	Large	1	500	NonOutlier	2	-6.55	81,23486014	1	0,057962054	0
shus.0003	pct6	J	N100	Large	1	500	NonOutlier	2	-6.55	85,845148	1	0,071908049	0
shus.0003	pct6	J	N100	Large	1	500	NonOutlier	2	-6.55	81,33079371	0	0,077025838	0
shus.0003	pct6	J	N100	Large	1	500	NonOutlier	2	-6.55	74,48743946	0	0,055954895	0
shus.0003	pct6	J	N100	Large	1	500	NonOutlier	2	-6.55	81,11851916	1	0,057645245	0
shus.0003	pct6	J	N100	Large	1	500	NonOutlier	2	-6.55	61,68694206	0	0,03030547	0
shus.0003	pct6	J	N100	Large	1	500	NonOutlier	2	-6.55	88,81783189	1	0,082480767	0
shus.0003	pct6	J	N100	Large	1	500	NonOutlier	2	-6.55	82,12638173	0	0,079901882	0
shus.0003	pct6	J	N100	Large	1	500	NonOutlier	2	-6.55	77,73049326	1	0,04910348	0
shus.0003	pct6	J	N100	Large	1	500	NonOutlier	2	-6.55	89,83548813	1	0,086414175	0
shus.0003	pct6	J	N100	Large	1	500	NonOutlier	2	-6.55	80,90565872	1	0,057069806	0
shus.0003	pct6	J	N100	Large	1	500	NonOutlier	2	-6.55	76,94519267	0	0,062811847	0
shus.0003	pct6	J	N100	Large	1	500	NonOutlier	2	-6.55	76,28295147	0	0,060890642	0
shus.0003	pct6	J	N100	Large	1	500	NonOutlier	2	-6.55	82,08026096	0	0,079732511	0
shus.0003	pct6	J	N100	Large	1	500	NonOutlier	2	-6.55	56,46446394	0	0,023504533	0
shus.0003	pct6	J	N100	Large	1	500	NonOutlier	2	-6.55	94,57216586	0	0,139266963	1
shus.0003	pct6	J	N100	Large	1	500	NonOutlier	2	-6.55	61,21089767	1	0,022108099	0
shus.0003	pct6	J	N100	Large	1	500	NonOutlier	2	-6.55	80,94924721	0	0,075680473	0
shus.0003	pct6	J	N100	Large	1	500	NonOutlier	2	-6.55	71,42070041	0	0,048385263	0
shus.0003	pct6	J	N100	Large	1	500	NonOutlier	2	-6.55	68,13779527	0	0,041363614	0
shus.0003	pct6	J	N100	Large	1	500	NonOutlier	2	-6.55	82,53741472	1	0,061622268	0
shus.0003	pct6	J	N100	Large	1	500	NonOutlier	2	-6.55	81,92588874	1	0,059877715	0
shus.0003	pct6	J	N100	Large	1	500	NonOutlier	2	-6.55	83,90084413	0	0,086672507	0
shus.0003	pct6	J	N100	Large	1	500	NonOutlier	2	-6.55	81,0273924	0	0,075954251	0
shus.0003	pct6	J	N100	Large	1	500	NonOutlier	2	-6.55	72,12147876	0	0,050024369	0
shus.0003	pct6	J	N100	Large	1	500	NonOutlier	2	-6.55	88,03220256	1	0,079556375	0
shus.0003	pct6	J	N100	Large	1	500	NonOutlier	2	-6.55	50,47716773	0	0,01753025	0
shus.0003	pct6	J	N100	Large	1	500	NonOutlier	2	-6.55	74,14242333	1	0,041372791	0
shus.0003	pct6	J	N100	Large	1	500	NonOutlier	2	-6.55	87,38081739	0	0,101473444	0
shus.0003	pct6	J	N100	Large	1	500	NonOutlier	2	-6.55	80,73838432	0	0,074946241	0
shus.0003	pct6	J	N100	Large	1	500	NonOutlier	2	-6.55	86,05867463	0	0,095602823	0
shus.0003	pct6	J	N100	Large	1	500	NonOutlier	2	-6.55	65,08723831	1	0,026710155	0
shus.0003	pct6	J	N100	Large	1	500	NonOutlier	2	-6.55	73,21287337	0	0,052682233	0
shus.0003	pct6	J	N100	Large	1	500	NonOutlier	2	-6.55	79,02396604	0	0,069215581	0
shus.0003	pct6	J	N100	Large	1	500	NonOutlier	2	-6.55	69,95367297	0	0,045117575	0
shus.0003	pct6	J	N100	Large	1	500	NonOutlier	2	-6.55	69,48524995	0	0,044119228	0
shus.0003	pct6	J	N100	Large	1	500	NonOutlier	2	-6.55	61,0058379	0	0,029320537	0
shus.0003	pct6	J	N100	Large	1	500	NonOutlier	2	-6.55	83,27788261	0	0,084238348	0
shus.0003	pct6	J	N100	Large	1	500	NonOutlier	2	-6.55	92,20531719	1	0,096238663	0
shus.0003	pct6	J	N100	Large	1	500	NonOutlier	2	-6.55	81,77928108	1	0,059466399	0
shus.0003	pct6	J	N100	Large	1	500	NonOutlier	2	-6.55	74,96003434	1	0,043024903	0
shus.0003	pct6	J	N100	Large	1	500	NonOutlier	2	-6.55	71,68215733	0	0,048990757	1
shus.0003	pct6	J	N100	Large	1	500	NonOutlier	2	-6.55	39,66447521	1	0,007639334	0
shus.0003	pct6	J	N100	Large	1	500	NonOutlier	2	-6.55	78,39995167	0	0,067232299	0
shus.0003	pct6	J	N100	Large	1	500	NonOutlier	2	-6.55	81,96337898	0	0,079304751	0
shus.0003	pct6	J	N100	Large	1	500	NonOutlier	2	-6.55	84,98112401	1	0,069077704	0
shus.0003	pct6	J	N100	Large	1	500	NonOutlier	2	-6.55	71,41300318	0	0,048367546	0
shus.0003	pct6	J	N100	Large	1	500	NonOutlier	2	-6.55	67,64771287	0	0,040402806	0
shus.0003	pct6	J	N100	Large	1	500	NonOutlier	2	-6.55	90,04674552	0	0,114288763	0
shus.0003	pct6	J	N100	Large	1	500	NonOutlier	2	-6.55	85,24192712	0	0,092129743	1
shus.0003	pct6	J	N100	Large	1	500	NonOutlier	2	-6.55	94,46942088	1	0,10654496	1
shus.0003	pct6	J	N100	Large	1	500	NonOutlier	2	-6.55	82,73916356	0	0,082183583	1
shus.0003	pct6	J	N100	Large	1	500	NonOutlier	2	-6.55	82,85842973	1	0,062556959	0
shus.0003	pct6	J	N100	Large	1	500	NonOutlier	2	-6.55	81,53296107	1	0,058781289	0
shus.0003	pct6	J	N100	Large	1	500	NonOutlier	2	-6.55	93,13762532	0	0,130889282	0
shus.0003	pct6	J	N100	Large	1	500	NonOutlier	2	-6.55	69,0016095	0	0,043110575	0
shus.0003	pct6	J	N100	Large	1	500	NonOutlier	2	-6.55	66,88268846	0	0,038945586	0
shus.0003	pct6	J	N100	Large	1	500	NonOutlier	2	-6.55	89,49065326	1	0,085062667	0
shus.0003	pct6	J	N100	Large	1	500	NonOutlier	2	-6.55	90,24025975	0	0,115271866	0
shus.0003	pct6	J	N100	Large	1	500	NonOutlier	2	-6.55	66,71714293	0	0,038636957	0
shus.0003	pct6	J	N100	Large	1	500	NonOutlier	2	-6.55	74,08972079	0	0,05491367	0
shus.0003	pct6	J	N100	Large	1	500	NonOutlier	2	-6.55	47,49660164	0	0,015139841	0
shus.0003	pct6	J	N100	Large	1	500	NonOutlier	2	-6.55	80,17097255	1	0,055124893	0
shus.0003	pct6	J	N100	Large	1	500	NonOutlier	2	-6.55	86,67191204	0	0,098287011	0
shus.0003	pct6	J	N100	Large	1	500	NonOutlier	2	-6.55	78,56536854	0	0,067752841	0
shus.0003	pct6	J	N100	Large	1	500	NonOutlier	2	-6.55	56,07311511	0	0,023059583	0
shus.0003	pct6	J	N100	Large	1	500	NonOutlier	2	-6.55	72,57115379	1	0,038366736	0
shus.0003	pct6	J	N100	Large	1	500	NonOutlier	2	-6.55	77,51754087	0	0,06451768	0
shus.0003	pct6	J	N100	Large	1	500	NonOutlier	2	-6.55	95,90299268	0	0,147436469	1
shus.0003	pct6	J	N100	Large	1	500	NonOutlier	2	-6.55	51,01534353	0	0,017999765	0
shus.0003	pct6	J	N100	Large	1	500	NonOutlier	2	-6.55	71,79595008	0	0,049256522	0
shus.0003	pct6	J	N100	Large	1	500	NonOutlier	2	-6.55	51,23327209	0	0,018193383	0
shus.0003	pct6	J	N100	Large	1	500	NonOutlier	2	-6.55	81,38706241	0	0,077226091	1
shus.0003	pct6	J	N100	Large	1	500	NonOutlier	2	-6.55	93,33548617	0	0,132018803	0
shus.0003	pct6	J	N100	Large	1	500	NonOutlier	2	-6.55	76,98101215	0	0,062917358	0
shus.0003	pct6	J	N100	Large	1	500	NonOutlier	2	-6.55	69,96304145	0	0,04513776	0
shus.0003	pct6	J	N100	Large	1	500	NonOutlier	2	-6.55	73,5104556	0	0,053429763	0
shus.0003	pct6	J	N100	Large	1	500	NonOutlier	2	-6.55	66,84288447	1	0,029089535	0
shus.0003	pct6	J	N100	Large	1	500	NonOutlier	2	-6.55	51,90038465	0	0,018798869	0
shus.0003	pct6	J	N100	Large	1	500	NonOutlier	2	-6.55	93,94025589	1	0,10405241	0
shus.0003	pct6	J	N100	Large	1	500	NonOutlier	2	-6.55	78,61090134	1	0,051200173	0
shus.0003	pct6	J	N100	Large	1	500	NonOutlier	2	-6.55	73,93064303	0	0,054502336	1
shus.0003	pct6	J	N100	Large	1	500	NonOutlier	2	-6.55	70,33996013	1	0,034456217	1
shus.0003	pct6	J	N100	Large	1	500	NonOutlier	2	-6.55	66,51167764	0	0,038257169	1
shus.0003	pct6	J	N100	Large	1	500	NonOutlier	2	-6.55	58,60611922	0	0,026091849	0
shus.0003	pct6	J	N100	Large	1	500	NonOutlier	2	-6.55	93,52447676	0	0,133105393	0
shus.0003	pct6	J	N100	Large	1	500	NonOutlier	2	-6.55	93,88321	0	0,13518873	0
shus.0003	pct6	J	N100	Large	1	500	NonOutlier	2	-6.55	55,82455903	0	0,022781264	0
shus.0003	pct6	J	N100	Large	1	500	NonOutlier	2	-6.55	62,22106517	0	0,031100206	0
shus.0003	pct6	J	N100	Large	1	500	NonOutlier	2	-6.55	63,46455359	0	0,033029326	0
shus.0003	pct6	J	N100	Large	1	500	NonOutlier	2	-6.55	75,67731629	1	0,044526003	1
shus.0003	pct6	J	N100	Large	1	500	NonOutlier	2	-6.55	57,39179947	0	0,024592591	0
shus.0003	pct6	J	N100	Large	1	500	NonOutlier	2	-6.55	55,64332897	0	0,022580405	0
shus.0003	pct6	J	N100	Large	1	500	NonOutlier	2	-6.55	83,99427032	1	0,065971354	0
shus.0003	pct6	J	N100	Large	1	500	NonOutlier	2	-6.55	81,25969456	1	0,058029893	0
shus.0003	pct6	J	N100	Large	1	500	NonOutlier	2	-6.55	86,01169998	1	0,072465796	0
shus.0003	pct6	J	N100	Large	1	500	NonOutlier	2	-6.55	69,56738053	1	0,033193928	0
shus.0003	pct6	J	N100	Large	1	500	NonOutlier	2	-6.55	51,47345759	0	0,018409143	0
shus.0003	pct6	J	N100	Large	1	500	NonOutlier	2	-6.55	86,12839229	1	0,072858946	0
shus.0003	pct6	J	N100	Large	1	500	NonOutlier	2	-6.55	68,92922777	1	0,032185057	0
shus.0003	pct6	J	N100	Large	1	500	NonOutlier	2	-6.55	82,7336512	0	0,082162796	0
shus.0003	pct6	J	N100	Large	1	500	NonOutlier	2	-6.55	61,12223849	1	0,022012464	0
shus.0003	pct6	J	N100	Large	1	500	NonOutlier	2	-6.55	65,67242914	1	0,027481433	0
shus.0003	pct6	J	N100	Large	1	500	NonOutlier	2	-6.55	80,95458955	1	0,057201604	0
shus.0003	pct6	J	N100	Large	1	500	NonOutlier	2	-6.55	87,25575148	0	0,100904709	1
shus.0003	pct6	J	N100	Large	1	500	NonOutlier	2	-6.55	81,72270754	0	0,07843055	0
shus.0003	pct6	J	N100	Large	1	500	NonOutlier	2	-6.55	86,1184238	1	0,072825285	0
shus.0003	pct6	J	N100	Large	1	500	NonOutlier	2	-6.55	49,23427995	0	0,016491422	0
shus.0003	pct6	J	N100	Large	1	500	NonOutlier	2	-6.55	87,67342562	0	0,102815194	1
shus.0003	pct6	J	N100	Large	1	500	NonOutlier	2	-6.55	55,69390935	0	0,022636289	0
shus.0003	pct6	J	N100	Large	1	500	NonOutlier	2	-6.55	77,40636816	0	0,064182998	0
shus.0003	pct6	J	N100	Large	1	500	NonOutlier	2	-6.55	75,17657	0	0,05780312	0
shus.0003	pct6	J	N100	Large	1	500	NonOutlier	2	-6.55	60,5819176	0	0,028723262	0
shus.0003	pct6	J	N100	Large	1	500	NonOutlier	2	-6.55	77,04917374	0	0,063118594	1
shus.0003	pct6	J	N100	Large	1	500	NonOutlier	2	-6.55	61,5336527	0	0,030081042	0
shus.0003	pct6	J	N100	Large	1	500	NonOutlier	2	-6.55	53,04550118	1	0,014807183	0
shus.0003	pct6	J	N100	Large	1	500	NonOutlier	2	-6.55	81,14270427	1	0,057710969	0
shus.0003	pct6	J	N100	Large	1	500	NonOutlier	2	-6.55	69,78585535	1	0,033546287	0
shus.0003	pct6	J	N100	Large	1	500	NonOutlier	2	-6.55	88,90853034	1	0,08282461	0
shus.0003	pct6	J	N100	Large	1	500	NonOutlier	2	-6.55	72,63621896	1	0,038486945	0
shus.0003	pct6	J	N100	Large	1	500	NonOutlier	2	-6.55	77,29498447	0	0,063849304	0
shus.0003	pct6	J	N100	Large	1	500	NonOutlier	2	-6.55	79,69373599	0	0,071404443	0
shus.0003	pct6	J	N100	Large	1	500	NonOutlier	2	-6.55	67,28461878	1	0,029719868	0
shus.0003	pct6	J	N100	Large	1	500	NonOutlier	2	-6.55	63,90069014	1	0,025210389	0
shus.0003	pct6	J	N100	Large	1	500	NonOutlier	2	-6.55	88,92473189	0	0,108731576	0
shus.0003	pct6	J	N100	Large	1	500	NonOutlier	2	-6.55	66,97160807	1	0,029271866	0
shus.0003	pct6	J	N100	Large	1	500	NonOutlier	2	-6.55	89,75145861	0	0,112802705	0
shus.0003	pct6	J	N100	Large	1	500	NonOutlier	2	-6.55	83,98450723	0	0,08700422	0
shus.0003	pct6	J	N100	Large	1	500	NonOutlier	2	-6.55	75,49526351	1	0,044140347	0
shus.0003	pct6	J	N100	Large	1	500	NonOutlier	2	-6.55	93,33695018	0	0,132027191	0
shus.0003	pct6	J	N100	Large	1	500	NonOutlier	2	-6.55	60,33595776	0	0,028382151	0
shus.0003	pct6	J	N100	Large	1	500	NonOutlier	2	-6.55	64,07887625	1	0,025430262	0
shus.0003	pct6	J	N100	Large	1	500	NonOutlier	2	-6.55	85,665848	0	0,093918013	0
shus.0003	pct6	J	N100	Large	1	500	NonOutlier	2	-6.55	78,24387177	0	0,066744544	0
shus.0003	pct6	J	N100	Large	1	500	NonOutlier	2	-6.55	84,33450839	0	0,088404412	0
shus.0003	pct6	J	N100	Large	1	500	NonOutlier	2	-6.55	53,04841483	1	0,014809309	0
shus.0003	pct6	J	N100	Large	1	500	NonOutlier	2	-6.55	85,66143891	0	0,093899254	0
shus.0003	pct6	J	N100	Large	1	500	NonOutlier	2	-6.55	91,76335778	0	0,123268908	0
shus.0003	pct6	J	N100	Large	1	500	NonOutlier	2	-6.55	36,99618331	1	0,006691582	0
shus.0003	pct6	J	N100	Large	1	500	NonOutlier	2	-6.55	80,96227509	0	0,075726053	0
shus.0003	pct6	J	N100	Large	1	500	NonOutlier	2	-6.55	68,14888259	0	0,041385602	0
shus.0003	pct6	J	N100	Large	1	500	NonOutlier	2	-6.55	68,76304493	1	0,031927238	0
shus.0003	pct6	J	N100	Large	1	500	NonOutlier	2	-6.55	76,48864826	0	0,061481423	0
shus.0003	pct6	J	N100	Large	1	500	NonOutlier	2	-6.55	63,60617804	0	0,033256239	0
shus.0003	pct6	J	N100	Large	1	500	NonOutlier	2	-6.55	86,37921819	1	0,073710669	0
shus.0003	pct6	J	N100	Large	1	500	NonOutlier	2	-6.55	82,20987887	1	0,060682052	0
shus.0003	pct6	J	N100	Large	1	500	NonOutlier	2	-6.55	89,7362642	0	0,112726696	0
shus.0003	pct6	J	N100	Large	1	500	NonOutlier	2	-6.55	89,44133011	0	0,111260141	0
shus.0003	pct6	J	N100	Large	1	500	NonOutlier	2	-6.55	84,9407633	0	0,09087796	0
shus.0003	pct6	J	N100	Large	1	500	NonOutlier	2	-6.55	57,88105464	0	0,025186273	0
shus.0003	pct6	J	N100	Large	1	500	NonOutlier	2	-6.55	82,30442077	0	0,080558784	0
shus.0003	pct6	J	N100	Large	1	500	NonOutlier	2	-6.55	63,58900159	0	0,033228638	0
shus.0003	pct6	J	N100	Large	1	500	NonOutlier	2	-6.55	75,19415682	0	0,057851029	1
shus.0003	pct6	J	N100	Large	1	500	NonOutlier	2	-6.55	93,3856954	0	0,132306742	1
shus.0003	pct6	J	N100	Large	1	500	NonOutlier	2	-6.55	69,18159473	0	0,043483343	0
shus.0003	pct6	J	N100	Large	1	500	NonOutlier	2	-6.55	44,34703708	0	0,012962491	0
shus.0003	pct6	J	N100	Large	1	500	NonOutlier	2	-6.55	75,11854608	0	0,057645318	0
shus.0003	pct6	J	N100	Large	1	500	NonOutlier	2	-6.55	75,62089962	1	0,044406149	0
shus.0003	pct6	J	N100	Large	1	500	NonOutlier	2	-6.55	63,64990146	1	0,024904062	0
shus.0003	pct6	J	N100	Large	1	500	NonOutlier	2	-6.55	79,19565196	0	0,069770672	0
shus.0003	pct6	J	N100	Large	1	500	NonOutlier	2	-6.55	71,99590931	0	0,049726846	0
shus.0003	pct6	J	N100	Large	1	500	NonOutlier	2	-6.55	84,75531439	1	0,068355181	0
shus.0003	pct6	J	N100	Large	1	500	NonOutlier	2	-6.55	67,94663618	1	0,030689388	0
shus.0003	pct6	J	N100	Large	1	500	NonOutlier	2	-6.55	72,31145338	0	0,050477701	0
shus.0003	pct6	J	N100	Large	1	500	NonOutlier	2	-6.55	73,40132083	1	0,039927865	0
shus.0003	pct6	J	N100	Large	1	500	NonOutlier	2	-6.55	83,30846023	1	0,06388959	0
shus.0003	pct6	J	N100	Large	1	500	NonOutlier	2	-6.55	93,71584355	0	0,134213349	0
shus.0003	pct6	J	N100	Large	1	500	NonOutlier	2	-6.55	69,63311538	0	0,044432075	0
shus.0003	pct6	J	N100	Large	1	500	NonOutlier	2	-6.55	89,88469589	1	0,086608613	0
shus.0003	pct6	J	N100	Large	1	500	NonOutlier	2	-6.55	86,81676743	0	0,098930783	0
shus.0003	pct6	J	N100	Large	1	500	NonOutlier	2	-6.55	79,09582663	1	0,052390925	0
shus.0003	pct6	J	N100	Large	1	500	NonOutlier	2	-6.55	81,99720675	0	0,079428337	1
shus.0003	pct6	J	N100	Large	1	500	NonOutlier	2	-6.55	92,38550584	0	0,126670388	1
shus.0003	pct6	J	N100	Large	1	500	NonOutlier	2	-6.55	83,84609629	1	0,065516302	0
shus.0003	pct6	J	N100	Large	1	500	NonOutlier	2	-6.55	76,15941085	1	0,045562835	0
shus.0003	pct6	J	N100	Large	1	500	NonOutlier	2	-6.55	82,45157707	0	0,081105455	0
shus.0003	pct6	J	N100	Large	1	500	NonOutlier	2	-6.55	91,80687117	1	0,094519769	1
shus.0003	pct6	J	N100	Large	1	500	NonOutlier	2	-6.55	70,81471533	0	0,047009096	0
shus.0003	pct6	J	N100	Large	1	500	NonOutlier	2	-6.55	84,38642266	1	0,06718989	0
shus.0003	pct6	J	N100	Large	1	500	NonOutlier	2	-6.55	63,72423348	0	0,033446538	0
shus.0003	pct6	J	N100	Large	1	500	NonOutlier	2	-6.55	83,59415362	1	0,064749264	0
shus.0003	pct6	J	N100	Large	1	500	NonOutlier	2	-6.55	69,99731568	0	0,045211679	0
shus.0003	pct6	J	N100	Large	1	500	NonOutlier	2	-6.55	70,46996698	0	0,046242875	0
shus.0003	pct6	J	N100	Large	1	500	NonOutlier	2	-6.55	47,27907496	0	0,01497852	0
shus.0003	pct6	J	N100	Large	1	500	NonOutlier	2	-6.55	56,82454017	0	0,023921322	0
shus.0003	pct6	J	N100	Large	1	500	NonOutlier	2	-6.55	84,77121085	0	0,090179971	0
shus.0003	pct6	J	N100	Large	1	500	NonOutlier	2	-6.55	62,93289933	0	0,032190776	0
shus.0003	pct6	J	N100	Large	1	500	NonOutlier	2	-6.55	89,00646831	1	0,083197362	0
shus.0003	pct6	J	N100	Large	1	500	NonOutlier	2	-6.55	56,14465058	0	0,023140297	0
shus.0003	pct6	J	N100	Large	1	500	NonOutlier	2	-6.55	77,56378782	1	0,048715746	0
shus.0003	pct6	J	N100	Large	1	500	NonOutlier	2	-6.55	84,81243058	1	0,068537271	0
shus.0003	pct6	J	N100	Large	1	500	NonOutlier	2	-6.55	67,18597432	0	0,039517153	0
shus.0003	pct6	J	N100	Large	1	500	NonOutlier	2	-6.55	62,98440441	1	0,024108668	0
shus.0003	pct6	J	N100	Large	1	500	NonOutlier	2	-6.55	76,35950322	0	0,061109883	0
shus.0003	pct6	J	N100	Large	1	500	NonOutlier	2	-6.55	82,54905098	1	0,06165592	0
shus.0003	pct6	J	N100	Large	1	500	NonOutlier	2	-6.55	90,38870093	0	0,116030963	0
shus.0004	pct6	J	N100	Large	1	500	NonOutlier	2	-6.55	97,10068491	0	0,155123911	0
shus.0004	pct6	J	N100	Large	1	500	NonOutlier	2	-6.55	81,01008855	0	0,07589355	0
shus.0004	pct6	J	N100	Large	1	500	NonOutlier	2	-6.55	82,89257598	0	0,082764031	1
shus.0004	pct6	J	N100	Large	1	500	NonOutlier	2	-6.55	68,45860637	1	0,031460098	0
shus.0004	pct6	J	N100	Large	1	500	NonOutlier	2	-6.55	80,62949028	1	0,056331265	0
shus.0004	pct6	J	N100	Large	1	500	NonOutlier	2	-6.55	91,8739463	0	0,123867739	1
shus.0004	pct6	J	N100	Large	1	500	NonOutlier	2	-6.55	86,2158995	0	0,096284693	0
shus.0004	pct6	J	N100	Large	1	500	NonOutlier	2	-6.55	54,45815395	0	0,021308878	0
shus.0004	pct6	J	N100	Large	1	500	NonOutlier	2	-6.55	77,35405335	0	0,064026067	0
shus.0004	pct6	J	N100	Large	1	500	NonOutlier	2	-6.55	67,70163608	1	0,030327068	0
shus.0004	pct6	J	N100	Large	1	500	NonOutlier	2	-6.55	87,07830547	0	0,100102633	0
shus.0004	pct6	J	N100	Large	1	500	NonOutlier	2	-6.55	85,69568295	0	0,094045033	0
shus.0004	pct6	J	N100	Large	1	500	NonOutlier	2	-6.55	50,38224514	0	0,017448694	0
shus.0004	pct6	J	N100	Large	1	500	NonOutlier	2	-6.55	71,55353538	0	0,048691996	0
shus.0004	pct6	J	N100	Large	1	500	NonOutlier	2	-6.55	77,63898463	0	0,064885138	0
shus.0004	pct6	J	N100	Large	1	500	NonOutlier	2	-6.55	63,29215988	0	0,032755133	0
shus.0004	pct6	J	N100	Large	1	500	NonOutlier	2	-6.55	80,52700893	1	0,056059498	0
shus.0004	pct6	J	N100	Large	1	500	NonOutlier	2	-6.55	74,37041181	0	0,055646604	0
shus.0004	pct6	J	N100	Large	1	500	NonOutlier	2	-6.55	55,56360199	0	0,022492591	0
shus.0004	pct6	J	N100	Large	1	500	NonOutlier	2	-6.55	89,44296918	0	0,111268245	1
shus.0004	pct6	J	N100	Large	1	500	NonOutlier	2	-6.55	71,88297388	0	0,04946069	0
shus.0004	pct6	J	N100	Large	1	500	NonOutlier	2	-6.55	49,83669837	0	0,016987149	0
shus.0004	pct6	J	N100	Large	1	500	NonOutlier	2	-6.55	33,60189019	1	0,005652968	0
shus.0004	pct6	J	N100	Large	1	500	NonOutlier	2	-6.55	86,43797134	0	0,097255201	0
shus.0004	pct6	J	N100	Large	1	500	NonOutlier	2	-6.55	76,62095463	1	0,04657698	0
shus.0004	pct6	J	N100	Large	1	500	NonOutlier	2	-6.55	55,69317082	1	0,016867728	0
shus.0004	pct6	J	N100	Large	1	500	NonOutlier	2	-6.55	93,6028849	0	0,133558414	0
shus.0004	pct6	J	N100	Large	1	500	NonOutlier	2	-6.55	82,08707429	1	0,060333003	0
shus.0004	pct6	J	N100	Large	1	500	NonOutlier	2	-6.55	57,0330618	1	0,018015431	0
shus.0004	pct6	J	N100	Large	1	500	NonOutlier	2	-6.55	74,19143484	0	0,055178207	0
shus.0004	pct6	J	N100	Large	1	500	NonOutlier	2	-6.55	94,87894446	0	0,14111586	0
shus.0004	pct6	J	N100	Large	1	500	NonOutlier	2	-6.55	86,52716174	1	0,074217324	0
shus.0004	pct6	J	N100	Large	1	500	NonOutlier	2	-6.55	62,77601191	0	0,031947283	0
shus.0004	pct6	J	N100	Large	1	500	NonOutlier	2	-6.55	53,2031364	1	0,014922603	0
shus.0004	pct6	J	N100	Large	1	500	NonOutlier	2	-6.55	81,29126342	1	0,058116234	0
shus.0004	pct6	J	N100	Large	1	500	NonOutlier	2	-6.55	88,19666183	0	0,10525367	1
shus.0004	pct6	J	N100	Large	1	500	NonOutlier	2	-6.55	89,19302844	0	0,110038433	0
shus.0004	pct6	J	N100	Large	1	500	NonOutlier	2	-6.55	77,00404649	0	0,062985296	1
shus.0004	pct6	J	N100	Large	1	500	NonOutlier	2	-6.55	34,80449786	0	0,008083812	0
shus.0004	pct6	J	N100	Large	1	500	NonOutlier	2	-6.55	62,33531393	0	0,031272801	0
shus.0004	pct6	J	N100	Large	1	500	NonOutlier	2	-6.55	77,72262622	0	0,065139348	0
shus.0004	pct6	J	N100	Large	1	500	NonOutlier	2	-6.55	89,47317036	0	0,111417659	0
shus.0004	pct6	J	N100	Large	1	500	NonOutlier	2	-6.55	57,31131632	0	0,024496245	0
shus.0004	pct6	J	N100	Large	1	500	NonOutlier	2	-6.55	67,97850108	0	0,041048943	0
shus.0004	pct6	J	N100	Large	1	500	NonOutlier	2	-6.55	92,55585346	1	0,097773914	0
shus.0004	pct6	J	N100	Large	1	500	NonOutlier	2	-6.55	51,6394532	0	0,018559723	0
shus.0004	pct6	J	N100	Large	1	500	NonOutlier	2	-6.55	87,46318006	0	0,101849538	0
shus.0004	pct6	J	N100	Large	1	500	NonOutlier	2	-6.55	90,60044356	0	0,117121284	0
shus.0004	pct6	J	N100	Large	1	500	NonOutlier	2	-6.55	93,86846245	0	0,135102544	0
shus.0004	pct6	J	N100	Large	1	500	NonOutlier	2	-6.55	68,17191742	0	0,041431319	0
shus.0004	pct6	J	N100	Large	1	500	NonOutlier	2	-6.55	65,20417823	0	0,03592308	0
shus.0004	pct6	J	N100	Large	1	500	NonOutlier	2	-6.55	61,41991141	0	0,029915558	0
shus.0004	pct6	J	N100	Large	1	500	NonOutlier	2	-6.55	69,00167992	1	0,03229809	0
shus.0004	pct6	J	N100	Large	1	500	NonOutlier	2	-6.55	81,31297301	1	0,058175681	0
shus.0004	pct6	J	N100	Large	1	500	NonOutlier	2	-6.55	81,33692158	0	0,077047623	0
shus.0004	pct6	J	N100	Large	1	500	NonOutlier	2	-6.55	85,2979554	0	0,092364327	0
shus.0004	pct6	J	N100	Large	1	500	NonOutlier	2	-6.55	63,59842888	0	0,033243784	0
shus.0004	pct6	J	N100	Large	1	500	NonOutlier	2	-6.55	59,73296889	0	0,027562449	0
shus.0004	pct6	J	N100	Large	1	500	NonOutlier	2	-6.55	78,73866614	1	0,051511397	0
shus.0004	pct6	J	N100	Large	1	500	NonOutlier	2	-6.55	84,96416441	0	0,090974675	0
shus.0004	pct6	J	N100	Large	1	500	NonOutlier	2	-6.55	73,33407829	0	0,052985501	0
shus.0004	pct6	J	N100	Large	1	500	NonOutlier	2	-6.55	73,14506973	1	0,039439599	0
shus.0004	pct6	J	N100	Large	1	500	NonOutlier	2	-6.55	78,75545375	0	0,068355625	0
shus.0004	pct6	J	N100	Large	1	500	NonOutlier	2	-6.55	88,08876455	0	0,104746688	0
shus.0004	pct6	J	N100	Large	1	500	NonOutlier	2	-6.55	45,000332	0	0,013387137	0
shus.0004	pct6	J	N100	Large	1	500	NonOutlier	2	-6.55	74,43145195	0	0,055807205	0
shus.0004	pct6	J	N100	Large	1	500	NonOutlier	2	-6.55	88,02836429	1	0,079542322	0
shus.0004	pct6	J	N100	Large	1	500	NonOutlier	2	-6.55	61,49954363	1	0,022422277	0
shus.0004	pct6	J	N100	Large	1	500	NonOutlier	2	-6.55	81,79924121	0	0,078707586	0
shus.0004	pct6	J	N100	Large	1	500	NonOutlier	2	-6.55	58,62870074	0	0,026120555	0
shus.0004	pct6	J	N100	Large	1	500	NonOutlier	2	-6.55	88,39477095	0	0,106190174	0
shus.0004	pct6	J	N100	Large	1	500	NonOutlier	2	-6.55	65,17251789	0	0,035868297	0
shus.0004	pct6	J	N100	Large	1	500	NonOutlier	2	-6.55	79,84518646	0	0,071908178	0
shus.0004	pct6	J	N100	Large	1	500	NonOutlier	2	-6.55	92,0931117	0	0,12506189	0
shus.0004	pct6	J	N100	Large	1	500	NonOutlier	2	-6.55	76,65955492	1	0,046662762	0
shus.0004	pct6	J	N100	Large	1	500	NonOutlier	2	-6.55	86,12129028	0	0,095873863	0
shus.0004	pct6	J	N100	Large	1	500	NonOutlier	2	-6.55	89,67970087	1	0,085801208	0
shus.0004	pct6	J	N100	Large	1	500	NonOutlier	2	-6.55	81,43274222	0	0,077389011	0
shus.0004	pct6	J	N100	Large	1	500	NonOutlier	2	-6.55	90,70639722	1	0,089914434	0
shus.0004	pct6	J	N100	Large	1	500	NonOutlier	2	-6.55	69,42868645	0	0,044000109	0
shus.0004	pct6	J	N100	Large	1	500	NonOutlier	2	-6.55	87,77302773	0	0,10327549	0
shus.0004	pct6	J	N100	Large	1	500	NonOutlier	2	-6.55	65,86951715	0	0,037093158	0
shus.0004	pct6	J	N100	Large	1	500	NonOutlier	2	-6.55	60,37095338	1	0,02121814	0
shus.0004	pct6	J	N100	Large	1	500	NonOutlier	2	-6.55	60,27642563	1	0,021120204	0
shus.0004	pct6	J	N100	Large	1	500	NonOutlier	2	-6.55	83,95144835	0	0,086873009	0
shus.0004	pct6	J	N100	Large	1	500	NonOutlier	2	-6.55	85,79553905	0	0,094471286	0
shus.0004	pct6	J	N100	Large	1	500	NonOutlier	2	-6.55	64,44247731	0	0,034627157	0
shus.0004	pct6	J	N100	Large	1	500	NonOutlier	2	-6.55	92,11302673	0	0,125170888	0
shus.0004	pct6	J	N100	Large	1	500	NonOutlier	2	-6.55	88,41030361	1	0,080951788	0
shus.0004	pct6	J	N100	Large	1	500	NonOutlier	2	-6.55	70,22943889	0	0,045715342	0
shus.0004	pct6	J	N100	Large	1	500	NonOutlier	2	-6.55	76,96503482	1	0,047346955	0
shus.0004	pct6	J	N100	Large	1	500	NonOutlier	2	-6.55	82,39729283	0	0,080903402	0
shus.0004	pct6	J	N100	Large	1	500	NonOutlier	2	-6.55	58,4688889	0	0,025918056	0
shus.0004	pct6	J	N100	Large	1	500	NonOutlier	2	-6.55	96,87630738	0	0,153659242	0
shus.0004	pct6	J	N100	Large	1	500	NonOutlier	2	-6.55	72,39452886	0	0,050677163	1
shus.0004	pct6	J	N100	Large	1	500	NonOutlier	2	-6.55	64,86228792	0	0,035335726	0
shus.0004	pct6	J	N100	Large	1	500	NonOutlier	2	-6.55	69,88445138	0	0,0449687	0
shus.0004	pct6	J	N100	Large	1	500	NonOutlier	2	-6.55	67,39636673	0	0,039918371	0
shus.0004	pct6	J	N100	Large	1	500	NonOutlier	2	-6.55	81,52947059	0	0,077735038	1
shus.0004	pct6	J	N100	Large	1	500	NonOutlier	2	-6.55	92,74524768	1	0,098612464	0
shus.0004	pct6	J	N100	Large	1	500	NonOutlier	2	-6.55	53,61210505	1	0,015226194	0
shus.0004	pct6	J	N100	Large	1	500	NonOutlier	2	-6.55	64,94244541	0	0,035472598	0
shus.0004	pct6	J	N100	Large	1	500	NonOutlier	2	-6.55	77,54751343	0	0,064608189	0
shus.0004	pct6	J	N100	Large	1	500	NonOutlier	2	-6.55	72,33287109	0	0,050529053	0
shus.0004	pct6	J	N100	Large	1	500	NonOutlier	2	-6.55	88,83206944	0	0,108283398	0
shus.0004	pct6	J	N100	Large	1	500	NonOutlier	2	-6.55	83,02277953	0	0,08325959	1
shus.0004	pct6	J	N100	Large	1	500	NonOutlier	2	-6.55	78,16524584	1	0,050128466	0
shus.0004	pct6	J	N100	Large	1	500	NonOutlier	2	-6.55	72,11302012	0	0,050004274	0
shus.0004	pct6	J	N100	Large	1	500	NonOutlier	2	-6.55	60,54464948	0	0,028671322	0
shus.0004	pct6	J	N100	Large	1	500	NonOutlier	2	-6.55	79,68936575	0	0,071389955	0
shus.0004	pct6	J	N100	Large	1	500	NonOutlier	2	-6.55	34,78888789	0	0,008077556	0
shus.0004	pct6	J	N100	Large	1	500	NonOutlier	2	-6.55	80,6366277	0	0,074594267	0
shus.0004	pct6	J	N100	Large	1	500	NonOutlier	2	-6.55	73,56216304	0	0,05356067	0
shus.0004	pct6	J	N100	Large	1	500	NonOutlier	2	-6.55	83,68863057	0	0,085836237	0
shus.0004	pct6	J	N100	Large	1	500	NonOutlier	2	-6.55	89,96751363	1	0,08693675	1
shus.0004	pct6	J	N100	Large	1	500	NonOutlier	2	-6.55	92,04177573	1	0,095529792	0
shus.0004	pct6	J	N100	Large	1	500	NonOutlier	2	-6.55	48,72977974	0	0,016087237	0
shus.0004	pct6	J	N100	Large	1	500	NonOutlier	2	-6.55	81,82531088	1	0,059595252	0
shus.0004	pct6	J	N100	Large	1	500	NonOutlier	2	-6.55	55,11984948	0	0,022009893	1
shus.0004	pct6	J	N100	Large	1	500	NonOutlier	2	-6.55	81,12874449	0	0,076310687	0
shus.0004	pct6	J	N100	Large	1	500	NonOutlier	2	-6.55	68,57680885	0	0,042242833	0
shus.0004	pct6	J	N100	Large	1	500	NonOutlier	2	-6.55	64,13445295	0	0,034115997	0
shus.0004	pct6	J	N100	Large	1	500	NonOutlier	2	-6.55	69,2998208	0	0,043729873	0
shus.0004	pct6	J	N100	Large	1	500	NonOutlier	2	-6.55	55,55249422	0	0,022480383	0
shus.0004	pct6	J	N100	Large	1	500	NonOutlier	2	-6.55	73,56568378	0	0,053569594	0
shus.0004	pct6	J	N100	Large	1	500	NonOutlier	2	-6.55	79,72818674	1	0,053983035	0
shus.0004	pct6	J	N100	Large	1	500	NonOutlier	2	-6.55	91,73127276	0	0,123095635	0
shus.0004	pct6	J	N100	Large	1	500	NonOutlier	2	-6.55	81,78598535	0	0,078659539	0
shus.0004	pct6	J	N100	Large	1	500	NonOutlier	2	-6.55	68,39357782	0	0,041873722	0
shus.0004	pct6	J	N100	Large	1	500	NonOutlier	2	-6.55	73,06533846	0	0,052315295	0
shus.0004	pct6	J	N100	Large	1	500	NonOutlier	2	-6.55	97,39449453	0	0,157059022	0
shus.0004	pct6	J	N100	Large	1	500	NonOutlier	2	-6.55	85,90788485	0	0,094952921	0
shus.0004	pct6	J	N100	Large	1	500	NonOutlier	2	-6.55	58,61501885	1	0,019469415	0
shus.0004	pct6	J	N100	Large	1	500	NonOutlier	2	-6.55	63,37997851	1	0,024578417	0
shus.0004	pct6	J	N100	Large	1	500	NonOutlier	2	-6.55	78,84031856	1	0,05176029	0
shus.0004	pct6	J	N100	Large	1	500	NonOutlier	2	-6.55	65,78835524	0	0,036948486	0
shus.0004	pct6	J	N100	Large	1	500	NonOutlier	2	-6.55	68,75481888	0	0,042604404	0
shus.0004	pct6	J	N100	Large	1	500	NonOutlier	2	-6.55	72,27235039	1	0,037819309	0
shus.0004	pct6	J	N100	Large	1	500	NonOutlier	2	-6.55	77,07520481	1	0,047596038	0
shus.0004	pct6	J	N100	Large	1	500	NonOutlier	2	-6.55	84,97738911	0	0,091029373	0
shus.0004	pct6	J	N100	Large	1	500	NonOutlier	2	-6.55	38,94639513	0	0,009925429	0
shus.0004	pct6	J	N100	Large	1	500	NonOutlier	2	-6.55	82,86846889	0	0,082672574	0
shus.0004	pct6	J	N100	Large	1	500	NonOutlier	2	-6.55	81,87757606	0	0,078992069	0
shus.0004	pct6	J	N100	Large	1	500	NonOutlier	2	-6.55	80,17714971	0	0,073023797	0
shus.0004	pct6	J	N100	Large	1	500	NonOutlier	2	-6.55	83,48335906	0	0,085034287	0
shus.0004	pct6	J	N100	Large	1	500	NonOutlier	2	-6.55	81,04111878	1	0,057435376	0
shus.0004	pct6	J	N100	Large	1	500	NonOutlier	2	-6.55	92,41000061	0	0,126805936	0
shus.0004	pct6	J	N100	Large	1	500	NonOutlier	2	-6.55	87,56261072	1	0,077853915	1
shus.0004	pct6	J	N100	Large	1	500	NonOutlier	2	-6.55	75,09643333	0	0,057585286	0
shus.0004	pct6	J	N100	Large	1	500	NonOutlier	2	-6.55	68,11186171	1	0,030936096	1
shus.0004	pct6	J	N100	Large	1	500	NonOutlier	2	-6.55	73,79235242	0	0,054147114	0
shus.0004	pct6	J	N100	Large	1	500	NonOutlier	2	-6.55	74,65557791	1	0,042402464	0
shus.0004	pct6	J	N100	Large	1	500	NonOutlier	2	-6.55	88,05073134	1	0,079624241	0
shus.0004	pct6	J	N100	Large	1	500	NonOutlier	2	-6.55	69,0553826	0	0,043221623	0
shus.0004	pct6	J	N100	Large	1	500	NonOutlier	2	-6.55	67,07156533	0	0,039300602	0
shus.0004	pct6	J	N100	Large	1	500	NonOutlier	2	-6.55	89,65592299	1	0,085707998	0
shus.0004	pct6	J	N100	Large	1	500	NonOutlier	2	-6.55	74,83127224	0	0,056869988	0
shus.0004	pct6	J	N100	Large	1	500	NonOutlier	2	-6.55	41,7324691	0	0,011392113	0
shus.0004	pct6	J	N100	Large	1	500	NonOutlier	2	-6.55	79,781828	1	0,054120169	0
shus.0004	pct6	J	N100	Large	1	500	NonOutlier	2	-6.55	71,4632758	0	0,048483375	0
shus.0004	pct6	J	N100	Large	1	500	NonOutlier	2	-6.55	41,50057957	0	0,011262269	0
shus.0004	pct6	J	N100	Large	1	500	NonOutlier	2	-6.55	73,93710115	0	0,054518979	0
shus.0004	pct6	J	N100	Large	1	500	NonOutlier	2	-6.55	54,87446198	1	0,016202143	0
shus.0004	pct6	J	N100	Large	1	500	NonOutlier	2	-6.55	80,92065841	0	0,075580541	0
shus.0004	pct6	J	N100	Large	1	500	NonOutlier	2	-6.55	83,36290321	1	0,064052589	0
shus.0004	pct6	J	N100	Large	1	500	NonOutlier	2	-6.55	77,98963175	0	0,065957065	0
shus.0004	pct6	J	N100	Large	1	500	NonOutlier	2	-6.55	54,71850865	1	0,016078319	0
shus.0004	pct6	J	N100	Large	1	500	NonOutlier	2	-6.55	59,81556072	0	0,02767335	0
shus.0004	pct6	J	N100	Large	1	500	NonOutlier	2	-6.55	55,35247792	1	0,016587552	0
shus.0004	pct6	J	N100	Large	1	500	NonOutlier	2	-6.55	85,70572934	1	0,071444214	0
shus.0004	pct6	J	N100	Large	1	500	NonOutlier	2	-6.55	94,38859525	0	0,138170356	0
shus.0004	pct6	J	N100	Large	1	500	NonOutlier	2	-6.55	68,90701402	0	0,042915883	0
shus.0004	pct6	J	N100	Large	1	500	NonOutlier	2	-6.55	36,15939354	0	0,008645525	0
shus.0004	pct6	J	N100	Large	1	500	NonOutlier	2	-6.55	71,51416749	1	0,036463745	0
shus.0004	pct6	J	N100	Large	1	500	NonOutlier	2	-6.55	79,72590587	1	0,053977212	1
shus.0004	pct6	J	N100	Large	1	500	NonOutlier	2	-6.55	66,89501903	0	0,038968669	1
shus.0004	pct6	J	N100	Large	1	500	NonOutlier	2	-6.55	75,14855679	1	0,043414688	0
shus.0004	pct6	J	N100	Large	1	500	NonOutlier	2	-6.55	77,24343964	0	0,063695429	0
shus.0004	pct6	J	N100	Large	1	500	NonOutlier	2	-6.55	76,25551206	0	0,060812236	0
shus.0004	pct6	J	N100	Large	1	500	NonOutlier	2	-6.55	63,95395855	0	0,033819861	0
shus.0004	pct6	J	N100	Large	1	500	NonOutlier	2	-6.55	75,86225679	0	0,059698866	0
shus.0004	pct6	J	N100	Large	1	500	NonOutlier	2	-6.55	64,09719539	1	0,025452973	0
shus.0004	pct6	J	N100	Large	1	500	NonOutlier	2	-6.55	88,51812061	0	0,106776976	0
shus.0004	pct6	J	N100	Large	1	500	NonOutlier	2	-6.55	67,1258174	0	0,039403147	0
shus.0004	pct6	J	N100	Large	1	500	NonOutlier	2	-6.55	87,10506161	0	0,10022321	0
shus.0004	pct6	J	N100	Large	1	500	NonOutlier	2	-6.55	71,99022086	1	0,037309321	0
shus.0004	pct6	J	N100	Large	1	500	NonOutlier	2	-6.55	75,70191785	1	0,044578364	0
shus.0004	pct6	J	N100	Large	1	500	NonOutlier	2	-6.55	81,96014813	0	0,079292957	0
shus.0004	pct6	J	N100	Large	1	500	NonOutlier	2	-6.55	87,65449714	0	0,102727925	0
shus.0004	pct6	J	N100	Large	1	500	NonOutlier	2	-6.55	78,06066857	0	0,06617622	1
shus.0004	pct6	J	N100	Large	1	500	NonOutlier	2	-6.55	66,15885367	1	0,028138972	0
shus.0004	pct6	J	N100	Large	1	500	NonOutlier	2	-6.55	55,63335519	1	0,016818203	0
shus.0004	pct6	J	N100	Large	1	500	NonOutlier	2	-6.55	73,859313	0	0,05431884	0
shus.0004	pct6	J	N100	Large	1	500	NonOutlier	2	-6.55	46,6754544	0	0,014539682	0
shus.0004	pct6	J	N100	Large	1	500	NonOutlier	2	-6.55	75,52961462	1	0,044212871	0
shus.0004	pct6	J	N100	Large	1	500	NonOutlier	2	-6.55	91,91418835	1	0,09498001	0
shus.0004	pct6	J	N100	Large	1	500	NonOutlier	2	-6.55	62,28066284	1	0,023294524	0
shus.0004	pct6	J	N100	Large	1	500	NonOutlier	2	-6.55	56,72103833	0	0,023800786	0
shus.0004	pct6	J	N100	Large	1	500	NonOutlier	2	-6.55	66,21171368	0	0,037709138	0
shus.0004	pct6	J	N100	Large	1	500	NonOutlier	2	-6.55	53,5133624	1	0,015152342	0
shus.0004	pct6	J	N100	Large	1	500	NonOutlier	2	-6.55	55,01858715	0	0,02190117	0
shus.0004	pct6	J	N100	Large	1	500	NonOutlier	2	-6.55	51,19109233	0	0,01815575	0
shus.0004	pct6	J	N100	Large	1	500	NonOutlier	2	-6.55	79,42117222	0	0,070506075	0
shus.0004	pct6	J	N100	Large	1	500	NonOutlier	2	-6.55	90,19257982	0	0,115028959	0
shus.0004	pct6	J	N100	Large	1	500	NonOutlier	2	-6.55	88,45578993	0	0,106480099	0
shus.0004	pct6	J	N100	Large	1	500	NonOutlier	2	-6.55	91,97493357	0	0,124416761	0
shus.0004	pct6	J	N100	Large	1	500	NonOutlier	2	-6.55	77,05341669	1	0,047546679	0
shus.0004	pct6	J	N100	Large	1	500	NonOutlier	2	-6.55	94,44710689	0	0,138519101	0
shus.0004	pct6	J	N100	Large	1	500	NonOutlier	2	-6.55	88,8598965	0	0,108417817	0
shus.0004	pct6	J	N100	Large	1	500	NonOutlier	2	-6.55	62,20917502	0	0,031082297	0
shus.0004	pct6	J	N100	Large	1	500	NonOutlier	2	-6.55	75,6367122	1	0,044439711	1
shus.0004	pct6	J	N100	Large	1	500	NonOutlier	2	-6.55	95,57289416	0	0,145373866	0
shus.0004	pct6	J	N100	Large	1	500	NonOutlier	2	-6.55	87,87624729	1	0,078987235	0
shus.0004	pct6	J	N100	Large	1	500	NonOutlier	2	-6.55	87,65358927	0	0,102723741	0
shus.0004	pct6	J	N100	Large	1	500	NonOutlier	2	-6.55	86,13537242	0	0,095934913	0
shus.0004	pct6	J	N100	Large	1	500	NonOutlier	2	-6.55	88,06034154	1	0,079659462	0
shus.0004	pct6	J	N100	Large	1	500	NonOutlier	2	-6.55	75,9187831	0	0,059857718	0
shus.0004	pct6	J	N100	Large	1	500	NonOutlier	2	-6.55	56,39071829	1	0,017455959	0
shus.0004	pct6	J	N100	Large	1	500	NonOutlier	2	-6.55	66,736835	1	0,028940149	0
shus.0004	pct6	J	N100	Large	1	500	NonOutlier	2	-6.55	82,68307872	1	0,062044766	0
shus.0004	pct6	J	N100	Large	1	500	NonOutlier	2	-6.55	61,4457503	0	0,029953074	0
shus.0004	pct6	J	N100	Large	1	500	NonOutlier	2	-6.55	83,02720706	0	0,083276489	1
shus.0004	pct6	J	N100	Large	1	500	NonOutlier	2	-6.55	83,09908597	0	0,083551268	0
shus.0004	pct6	J	N100	Large	1	500	NonOutlier	2	-6.55	83,70274057	1	0,065078826	0
shus.0004	pct6	J	N100	Large	1	500	NonOutlier	2	-6.55	85,08106438	0	0,091459204	0
shus.0004	pct6	J	N100	Large	1	500	NonOutlier	2	-6.55	67,27136859	1	0,029700769	0
shus.0004	pct6	J	N100	Large	1	500	NonOutlier	2	-6.55	66,94063096	0	0,039054167	0
shus.0004	pct6	J	N100	Large	1	500	NonOutlier	2	-6.55	90,50634638	1	0,089099278	0
shus.0004	pct6	J	N100	Large	1	500	NonOutlier	2	-6.55	64,48791694	0	0,034703185	0
shus.0004	pct6	J	N100	Large	1	500	NonOutlier	2	-6.55	82,47856818	0	0,081206091	0
shus.0004	pct6	J	N100	Large	1	500	NonOutlier	2	-6.55	78,3926513	1	0,050672647	0
shus.0004	pct6	J	N100	Large	1	500	NonOutlier	2	-6.55	71,81565927	0	0,049302692	0
shus.0004	pct6	J	N100	Large	1	500	NonOutlier	2	-6.55	83,65030484	0	0,085685988	0
shus.0004	pct6	J	N100	Large	1	500	NonOutlier	2	-6.55	77,46650432	0	0,064363835	0
shus.0004	pct6	J	N100	Large	1	500	NonOutlier	2	-6.55	88,31046943	1	0,080581188	1
shus.0004	pct6	J	N100	Large	1	500	NonOutlier	2	-6.55	66,69680767	1	0,028883958	0
shus.0004	pct6	J	N100	Large	1	500	NonOutlier	2	-6.55	92,58287005	0	0,127766086	0
shus.0004	pct6	J	N100	Large	1	500	NonOutlier	2	-6.55	81,99804708	1	0,060081136	0
shus.0004	pct6	J	N100	Large	1	500	NonOutlier	2	-6.55	74,06147403	0	0,054840418	0
shus.0004	pct6	J	N100	Large	1	500	NonOutlier	2	-6.55	92,11914943	1	0,095864584	0
shus.0004	pct6	J	N100	Large	1	500	NonOutlier	2	-6.55	69,15565474	1	0,032539582	0
shus.0004	pct6	J	N100	Large	1	500	NonOutlier	2	-6.55	39,9423401	0	0,010426917	0
shus.0004	pct6	J	N100	Large	1	500	NonOutlier	2	-6.55	88,88183986	0	0,108523919	0
shus.0004	pct6	J	N100	Large	1	500	NonOutlier	2	-6.55	95,60454097	0	0,145570567	1
shus.0004	pct6	J	N100	Large	1	500	NonOutlier	2	-6.55	50,18675268	0	0,017281904	0
shus.0004	pct6	J	N100	Large	1	500	NonOutlier	2	-6.55	66,106468	0	0,037518648	0
shus.0004	pct6	J	N100	Large	1	500	NonOutlier	2	-6.55	89,33453033	1	0,084457102	1
shus.0004	pct6	J	N100	Large	1	500	NonOutlier	2	-6.55	44,05580358	0	0,012777498	0
shus.0004	pct6	J	N100	Large	1	500	NonOutlier	2	-6.55	65,55563858	0	0,036536668	0
shus.0004	pct6	J	N100	Large	1	500	NonOutlier	2	-6.55	93,04588266	0	0,130368345	0
shus.0004	pct6	J	N100	Large	1	500	NonOutlier	2	-6.55	95,11378519	1	0,109651018	0
shus.0004	pct6	J	N100	Large	1	500	NonOutlier	2	-6.55	71,64981942	0	0,04891548	0
shus.0004	pct6	J	N100	Large	1	500	NonOutlier	2	-6.55	78,03031002	0	0,066082478	0
shus.0004	pct6	J	N100	Large	1	500	NonOutlier	2	-6.55	63,18472196	0	0,032585366	0
shus.0004	pct6	J	N100	Large	1	500	NonOutlier	2	-6.55	58,73471051	0	0,02625573	0
shus.0004	pct6	J	N100	Large	1	500	NonOutlier	2	-6.55	51,88327699	0	0,018783097	0
shus.0004	pct6	J	N100	Large	1	500	NonOutlier	2	-6.55	67,21275121	0	0,039568001	0
shus.0004	pct6	J	N100	Large	1	500	NonOutlier	2	-6.55	79,80915789	0	0,071788048	0
shus.0004	pct6	J	N100	Large	1	500	NonOutlier	2	-6.55	61,44979388	0	0,029958949	0
shus.0004	pct6	J	N100	Large	1	500	NonOutlier	2	-6.55	67,85404235	0	0,040804682	0
shus.0004	pct6	J	N100	Large	1	500	NonOutlier	2	-6.55	74,71903412	1	0,042531482	0
shus.0004	pct6	J	N100	Large	1	500	NonOutlier	2	-6.55	75,05379691	1	0,043218345	0
shus.0004	pct6	J	N100	Large	1	500	NonOutlier	2	-6.55	86,84298365	0	0,099047695	0
shus.0004	pct6	J	N100	Large	1	500	NonOutlier	2	-6.55	55,28946184	0	0,022193184	0
shus.0004	pct6	J	N100	Large	1	500	NonOutlier	2	-6.55	48,18299516	1	0,011648624	0
shus.0004	pct6	J	N100	Large	1	500	NonOutlier	2	-6.55	76,12090361	0	0,060428969	0
shus.0004	pct6	J	N100	Large	1	500	NonOutlier	2	-6.55	67,61931882	0	0,0403478	1
shus.0004	pct6	J	N100	Large	1	500	NonOutlier	2	-6.55	71,95353103	0	0,049626814	0
shus.0004	pct6	J	N100	Large	1	500	NonOutlier	2	-6.55	80,11190286	1	0,054971259	1
shus.0004	pct6	J	N100	Large	1	500	NonOutlier	2	-6.55	58,29170109	0	0,025695326	0
shus.0004	pct6	J	N100	Large	1	500	NonOutlier	2	-6.55	91,35970739	0	0,121104241	0
shus.0004	pct6	J	N100	Large	1	500	NonOutlier	2	-6.55	70,61268438	1	0,034912772	0
shus.0004	pct6	J	N100	Large	1	500	NonOutlier	2	-6.55	60,47062855	0	0,02856843	0
shus.0004	pct6	J	N100	Large	1	500	NonOutlier	2	-6.55	79,5117329	0	0,070803398	1
shus.0004	pct6	J	N100	Large	1	500	NonOutlier	2	-6.55	76,36089326	0	0,061113871	1
shus.0004	pct6	J	N100	Large	1	500	NonOutlier	2	-6.55	89,85027319	0	0,113298111	0
shus.0004	pct6	J	N100	Large	1	500	NonOutlier	2	-6.55	90,4640249	1	0,088927686	0
shus.0004	pct6	J	N100	Large	1	500	NonOutlier	2	-6.55	94,7252764	0	0,140187181	0
shus.0004	pct6	J	N100	Large	1	500	NonOutlier	2	-6.55	63,77811834	1	0,025060217	0
shus.0004	pct6	J	N100	Large	1	500	NonOutlier	2	-6.55	77,8754211	0	0,065606128	0
shus.0004	pct6	J	N100	Large	1	500	NonOutlier	2	-6.55	68,21372462	1	0,031089149	0
shus.0004	pct6	J	N100	Large	1	500	NonOutlier	2	-6.55	73,64415928	1	0,040395918	0
shus.0004	pct6	J	N100	Large	1	500	NonOutlier	2	-6.55	69,35686117	0	0,043849293	0
shus.0004	pct6	J	N100	Large	1	500	NonOutlier	2	-6.55	33,58878542	0	0,007610697	0
shus.0004	pct6	J	N100	Large	1	500	NonOutlier	2	-6.55	71,64394622	1	0,036692416	0
shus.0004	pct6	J	N100	Large	1	500	NonOutlier	2	-6.55	83,95593804	0	0,086890818	1
shus.0004	pct6	J	N100	Large	1	500	NonOutlier	2	-6.55	76,88041178	1	0,047156473	0
shus.0004	pct6	J	N100	Large	1	500	NonOutlier	2	-6.55	67,27798696	0	0,039692143	0
shus.0004	pct6	J	N100	Large	1	500	NonOutlier	2	-6.55	94,07213156	1	0,104668725	0
shus.0004	pct6	J	N100	Large	1	500	NonOutlier	2	-6.55	87,96805789	0	0,104182074	1
shus.0004	pct6	J	N100	Large	1	500	NonOutlier	2	-6.55	70,09233253	0	0,045417205	0
shus.0004	pct6	J	N100	Large	1	500	NonOutlier	2	-6.55	76,9633364	0	0,062865271	0
shus.0004	pct6	J	N100	Large	1	500	NonOutlier	2	-6.55	93,20771341	0	0,13128845	0
shus.0004	pct6	J	N100	Large	1	500	NonOutlier	2	-6.55	68,49462145	1	0,031515014	0
shus.0004	pct6	J	N100	Large	1	500	NonOutlier	2	-6.55	77,01752481	1	0,047465474	0
shus.0004	pct6	J	N100	Large	1	500	NonOutlier	2	-6.55	65,32071016	1	0,027015313	0
shus.0004	pct6	J	N100	Large	1	500	NonOutlier	2	-6.55	82,76103666	0	0,082266115	0
shus.0004	pct6	J	N100	Large	1	500	NonOutlier	2	-6.55	91,39302648	0	0,121281674	0
shus.0004	pct6	J	N100	Large	1	500	NonOutlier	2	-6.55	59,80323108	1	0,020636562	0
shus.0004	pct6	J	N100	Large	1	500	NonOutlier	2	-6.55	75,81878037	1	0,044827893	0
shus.0004	pct6	J	N100	Large	1	500	NonOutlier	2	-6.55	61,72463616	0	0,030360904	0
shus.0004	pct6	J	N100	Large	1	500	NonOutlier	2	-6.55	71,91339178	1	0,037171592	0
shus.0004	pct6	J	N100	Large	1	500	NonOutlier	2	-6.55	75,43290736	1	0,044008988	0
shus.0004	pct6	J	N100	Large	1	500	NonOutlier	2	-6.55	62,52122688	0	0,031555641	0
shus.0004	pct6	J	N100	Large	1	500	NonOutlier	2	-6.55	86,66288757	1	0,074684954	0
shus.0004	pct6	J	N100	Large	1	500	NonOutlier	2	-6.55	64,14186491	1	0,025508433	0
shus.0004	pct6	J	N100	Large	1	500	NonOutlier	2	-6.55	68,73913158	0	0,042572422	0
shus.0004	pct6	J	N100	Large	1	500	NonOutlier	2	-6.55	86,73845244	0	0,098582268	0
shus.0004	pct6	J	N100	Large	1	500	NonOutlier	2	-6.55	87,29911914	1	0,076913322	0
shus.0004	pct6	J	N100	Large	1	500	NonOutlier	2	-6.55	80,95120283	1	0,057192473	1
shus.0004	pct6	J	N100	Large	1	500	NonOutlier	2	-6.55	66,68383246	0	0,03857514	0
shus.0004	pct6	J	N100	Large	1	500	NonOutlier	2	-6.55	62,12260938	0	0,03095221	0
shus.0004	pct6	J	N100	Large	1	500	NonOutlier	2	-6.55	66,68912917	0	0,038584964	0
shus.0004	pct6	J	N100	Large	1	500	NonOutlier	2	-6.55	80,08338042	0	0,072707064	0
shus.0004	pct6	J	N100	Large	1	500	NonOutlier	2	-6.55	80,82409398	1	0,056850741	0
shus.0004	pct6	J	N100	Large	1	500	NonOutlier	2	-6.55	70,12904195	1	0,034107083	0
shus.0004	pct6	J	N100	Large	1	500	NonOutlier	2	-6.55	53,19977268	1	0,014920131	0
shus.0004	pct6	J	N100	Large	1	500	NonOutlier	2	-6.55	79,64264726	1	0,053765031	0
shus.0004	pct6	J	N100	Large	1	500	NonOutlier	2	-6.55	91,65117775	1	0,093855611	0
shus.0004	pct6	J	N100	Large	1	500	NonOutlier	2	-6.55	78,27626581	1	0,050393442	1
shus.0004	pct6	J	N100	Large	1	500	NonOutlier	2	-6.55	73,56361673	0	0,053564354	0
shus.0004	pct6	J	N100	Large	1	500	NonOutlier	2	-6.55	71,40171705	0	0,048341578	0
shus.0004	pct6	J	N100	Large	1	500	NonOutlier	2	-6.55	86,03287427	1	0,072536989	0
shus.0004	pct6	J	N100	Large	1	500	NonOutlier	2	-6.55	87,57113598	1	0,077884523	0
shus.0004	pct6	J	N100	Large	1	500	NonOutlier	2	-6.55	87,04145194	1	0,076003605	0
shus.0004	pct6	J	N100	Large	1	500	NonOutlier	2	-6.55	61,56216223	1	0,022491008	0
shus.0004	pct6	J	N100	Large	1	500	NonOutlier	2	-6.55	89,88084888	0	0,113451786	0
shus.0004	pct6	J	N100	Large	1	500	NonOutlier	2	-6.55	86,71424364	1	0,074862601	0
shus.0004	pct6	J	N100	Large	1	500	NonOutlier	2	-6.55	64,90152525	0	0,035402662	0
shus.0004	pct6	J	N100	Large	1	500	NonOutlier	2	-6.55	44,7926368	1	0,009850164	0
shus.0004	pct6	J	N100	Large	1	500	NonOutlier	2	-6.55	89,64427337	0	0,112267471	0
shus.0004	pct6	J	N100	Large	1	500	NonOutlier	2	-6.55	86,494248	1	0,07410433	0
shus.0004	pct6	J	N100	Large	1	500	NonOutlier	2	-6.55	92,95316147	0	0,129843644	0
shus.0004	pct6	J	N100	Large	1	500	NonOutlier	2	-6.55	28,64957114	1	0,004418523	0
shus.0004	pct6	J	N100	Large	1	500	NonOutlier	2	-6.55	72,22652862	1	0,037736026	0
shus.0004	pct6	J	N100	Large	1	500	NonOutlier	2	-6.55	93,74136637	1	0,103128975	1
shus.0004	pct6	J	N100	Large	1	500	NonOutlier	2	-6.55	79,86031136	1	0,054321404	0
shus.0004	pct6	J	N100	Large	1	500	NonOutlier	2	-6.55	77,65091174	0	0,064921331	0
shus.0004	pct6	J	N100	Large	1	500	NonOutlier	2	-6.55	80,52474132	0	0,074209009	0
shus.0004	pct6	J	N100	Large	1	500	NonOutlier	2	-6.55	94,4712536	1	0,106553684	0
shus.0004	pct6	J	N100	Large	1	500	NonOutlier	2	-6.55	88,06559042	0	0,10463808	0
shus.0004	pct6	J	N100	Large	1	500	NonOutlier	2	-6.55	93,37890732	0	0,132267783	0
shus.0004	pct6	J	N100	Large	1	500	NonOutlier	2	-6.55	51,8516364	0	0,018753962	0
shus.0004	pct6	J	N100	Large	1	500	NonOutlier	2	-6.55	70,7193406	0	0,046795922	0
shus.0004	pct6	J	N100	Large	1	500	NonOutlier	2	-6.55	67,63960246	1	0,030235988	1
shus.0004	pct6	J	N100	Large	1	500	NonOutlier	2	-6.55	90,0976292	1	0,08745456	0
shus.0004	pct6	J	N100	Large	1	500	NonOutlier	2	-6.55	71,3409797	0	0,04820206	0
shus.0004	pct6	J	N100	Large	1	500	NonOutlier	2	-6.55	68,77891771	1	0,031951777	0
shus.0004	pct6	J	N100	Large	1	500	NonOutlier	2	-6.55	94,09680315	0	0,136442189	0
shus.0004	pct6	J	N100	Large	1	500	NonOutlier	2	-6.55	67,44184536	0	0,040005611	0
shus.0004	pct6	J	N100	Large	1	500	NonOutlier	2	-6.55	77,07746996	0	0,06320231	0
shus.0004	pct6	J	N100	Large	1	500	NonOutlier	2	-6.55	78,97250907	0	0,069050009	0
shus.0004	pct6	J	N100	Large	1	500	NonOutlier	2	-6.55	87,64444658	0	0,102681614	0
shus.0004	pct6	J	N100	Large	1	500	NonOutlier	2	-6.55	88,76732078	0	0,107971194	0
shus.0004	pct6	J	N100	Large	1	500	NonOutlier	2	-6.55	79,18608084	0	0,069739618	0
shus.0004	pct6	J	N100	Large	1	500	NonOutlier	2	-6.55	81,76296322	0	0,078576156	0
shus.0004	pct6	J	N100	Large	1	500	NonOutlier	2	-6.55	53,96482756	0	0,020800495	0
shus.0004	pct6	J	N100	Large	1	500	NonOutlier	2	-6.55	60,43688578	0	0,028521645	0
shus.0004	pct6	J	N100	Large	1	500	NonOutlier	2	-6.55	88,17888587	0	0,105169996	1
shus.0004	pct6	J	N100	Large	1	500	NonOutlier	2	-6.55	80,33779076	0	0,073569366	0
shus.0004	pct6	J	N100	Large	1	500	NonOutlier	2	-6.55	70,83943944	0	0,047064509	0
shus.0004	pct6	J	N100	Large	1	500	NonOutlier	2	-6.55	87,53822653	1	0,07776643	0
shus.0004	pct6	J	N100	Large	1	500	NonOutlier	2	-6.55	84,45643778	0	0,088896955	0
shus.0004	pct6	J	N100	Large	1	500	NonOutlier	2	-6.55	72,35580096	0	0,050584086	0
shus.0004	pct6	J	N100	Large	1	500	NonOutlier	2	-6.55	75,25524963	0	0,058017745	0
shus.0004	pct6	J	N100	Large	1	500	NonOutlier	2	-6.55	79,55666931	0	0,070951359	0
shus.0004	pct6	J	N100	Large	1	500	NonOutlier	2	-6.55	65,40727737	0	0,036276435	0
shus.0004	pct6	J	N100	Large	1	500	NonOutlier	2	-6.55	58,13140394	0	0,025495435	0
shus.0004	pct6	J	N100	Large	1	500	NonOutlier	2	-6.55	91,9944877	0	0,124523308	0
shus.0004	pct6	J	N100	Large	1	500	NonOutlier	2	-6.55	55,32444381	0	0,022231172	0
shus.0004	pct6	J	N100	Large	1	500	NonOutlier	2	-6.55	90,13032381	1	0,08758511	0
shus.0004	pct6	J	N100	Large	1	500	NonOutlier	2	-6.55	69,98246325	1	0,033866463	0
shus.0004	pct6	J	N100	Large	1	500	NonOutlier	2	-6.55	72,00203075	0	0,049741311	0
shus.0004	pct6	J	N100	Large	1	500	NonOutlier	2	-6.55	81,79512018	1	0,059510709	0
shus.0004	pct6	J	N100	Large	1	500	NonOutlier	2	-6.55	56,73666596	0	0,023818947	0
shus.0004	pct6	J	N100	Large	1	500	NonOutlier	2	-6.55	90,17673162	1	0,087770719	0
shus.0004	pct6	J	N100	Large	1	500	NonOutlier	2	-6.55	56,24837814	1	0,017334312	0
shus.0004	pct6	J	N100	Large	1	500	NonOutlier	2	-6.55	69,63172922	0	0,044429132	0
shus.0004	pct6	J	N100	Large	1	500	NonOutlier	2	-6.55	88,69334453	1	0,082010944	0
shus.0004	pct6	J	N100	Large	1	500	NonOutlier	2	-6.55	73,94658318	1	0,040986169	0
shus.0004	pct6	J	N100	Large	1	500	NonOutlier	2	-6.55	64,39865396	1	0,025829545	0
shus.0004	pct6	J	N100	Large	1	500	NonOutlier	2	-6.55	84,67644563	0	0,089791963	0
shus.0004	pct6	J	N100	Large	1	500	NonOutlier	2	-6.55	95,0101586	0	0,141912906	0
shus.0004	pct6	J	N100	Large	1	500	NonOutlier	2	-6.55	86,19101004	1	0,073070722	0
shus.0004	pct6	J	N100	Large	1	500	NonOutlier	2	-6.55	87,48903906	1	0,07759023	0
shus.0004	pct6	J	N100	Large	1	500	NonOutlier	2	-6.55	82,33567761	0	0,080674618	0
shus.0004	pct6	J	N100	Large	1	500	NonOutlier	2	-6.55	83,78369441	0	0,086209947	0
shus.0004	pct6	J	N100	Large	1	500	NonOutlier	2	-6.55	79,92506283	0	0,072175171	0
shus.0004	pct6	J	N100	Large	1	500	NonOutlier	2	-6.55	91,82095313	0	0,123580473	0
shus.0004	pct6	J	N100	Large	1	500	NonOutlier	2	-6.55	86,217505	0	0,096291679	0
shus.0004	pct6	J	N100	Large	1	500	NonOutlier	2	-6.55	88,74272455	0	0,107852803	0
shus.0004	pct6	J	N100	Large	1	500	NonOutlier	2	-6.55	87,4519138	0	0,10179802	0
shus.0004	pct6	J	N100	Large	1	500	NonOutlier	2	-6.55	84,44280874	0	0,088841777	1
shus.0004	pct6	J	N100	Large	1	500	NonOutlier	2	-6.55	87,3175605	0	0,10118543	0
shus.0004	pct6	J	N100	Large	1	500	NonOutlier	2	-6.55	64,23641056	1	0,025626207	0
shus.0004	pct6	J	N100	Large	1	500	NonOutlier	2	-6.55	78,9357405	1	0,051994963	0
shus.0004	pct6	J	N100	Large	1	500	NonOutlier	2	-6.55	46,67277995	0	0,014537766	0
shus.0004	pct6	J	N100	Large	1	500	NonOutlier	2	-6.55	81,63516635	0	0,078114763	0
shus.0004	pct6	J	N100	Large	1	500	NonOutlier	2	-6.55	91,1156131	0	0,119811191	0
shus.0004	pct6	J	N100	Large	1	500	NonOutlier	2	-6.55	76,42147906	0	0,06128792	0
shus.0004	pct6	J	N100	Large	1	500	NonOutlier	2	-6.55	64,61292728	1	0,0261005	0
shus.0004	pct6	J	N100	Large	1	500	NonOutlier	2	-6.55	96,07725104	0	0,148535041	1
shus.0004	pct6	J	N100	Large	1	500	NonOutlier	2	-6.55	84,19286387	0	0,087835323	0
shus.0004	pct6	J	N100	Large	1	500	NonOutlier	2	-6.55	89,57835489	0	0,111939407	0
shus.0004	pct6	J	N100	Large	1	500	NonOutlier	2	-6.55	92,84085429	1	0,099038195	0
shus.0004	pct6	J	N100	Large	1	500	NonOutlier	2	-6.55	92,40664944	0	0,126787384	0
shus.0004	pct6	J	N100	Large	1	500	NonOutlier	2	-6.55	86,42323495	0	0,09719053	0
shus.0004	pct6	J	N100	Large	1	500	NonOutlier	2	-6.55	82,67051674	0	0,081925055	0
shus.0004	pct6	J	N100	Large	1	500	NonOutlier	2	-6.55	66,91907205	0	0,039013733	0
shus.0004	pct6	J	N100	Large	1	500	NonOutlier	2	-6.55	74,21628812	0	0,055243027	0
shus.0004	pct6	J	N100	Large	1	500	NonOutlier	2	-6.55	87,75673091	1	0,078553597	0
shus.0004	pct6	J	N100	Large	1	500	NonOutlier	2	-6.55	75,73269567	0	0,059336256	0
shus.0004	pct6	J	N100	Large	1	500	NonOutlier	2	-6.55	78,86653554	0	0,068710176	0
shus.0004	pct6	J	N100	Large	1	500	NonOutlier	2	-6.55	91,85028686	0	0,123739415	0
shus.0004	pct6	J	N100	Large	1	500	NonOutlier	2	-6.55	88,34361684	0	0,105947656	0
shus.0004	pct6	J	N100	Large	1	500	NonOutlier	2	-6.55	89,72836983	1	0,085992279	0
shus.0004	pct6	J	N100	Large	1	500	NonOutlier	2	-6.55	72,95475939	1	0,039080687	0
shus.0004	pct6	J	N100	Large	1	500	NonOutlier	2	-6.55	69,96692228	1	0,033841047	0
shus.0004	pct6	J	N100	Large	1	500	NonOutlier	2	-6.55	63,94973873	1	0,025270727	0
shus.0004	pct6	J	N100	Large	1	500	NonOutlier	2	-6.55	76,93001451	1	0,047268038	0
shus.0004	pct6	J	N100	Large	1	500	NonOutlier	2	-6.55	80,81861672	0	0,075224838	0
shus.0004	pct6	J	N100	Large	1	500	NonOutlier	2	-6.55	43,20243204	1	0,009104156	0
shus.0004	pct6	J	N100	Large	1	500	NonOutlier	2	-6.55	61,77197651	0	0,030430665	0
shus.0004	pct6	J	N100	Large	1	500	NonOutlier	2	-6.55	98,86700097	0	0,167054243	0
shus.0004	pct6	J	N100	Large	1	500	NonOutlier	2	-6.55	72,77527906	1	0,038745073	0
shus.0004	pct6	J	N100	Large	1	500	NonOutlier	2	-6.55	67,84969647	0	0,040796178	0
shus.0004	pct6	J	N100	Large	1	500	NonOutlier	2	-6.55	72,52701191	0	0,050996794	0
shus.0004	pct6	J	N100	Large	1	500	NonOutlier	2	-6.55	63,95398994	0	0,033819912	0
shus.0004	pct6	J	N100	Large	1	500	NonOutlier	2	-6.55	62,77565609	0	0,031946733	0
shus.0004	pct6	J	N100	Large	1	500	NonOutlier	2	-6.55	55,18850561	0	0,022083907	0
shus.0004	pct6	J	N100	Large	1	500	NonOutlier	2	-6.55	75,37340219	0	0,058341451	0
shus.0004	pct6	J	N100	Large	1	500	NonOutlier	2	-6.55	94,44250159	1	0,106416902	0
shus.0004	pct6	J	N100	Large	1	500	NonOutlier	2	-6.55	54,91239958	1	0,016232407	0
shus.0004	pct6	J	N100	Large	1	500	NonOutlier	2	-6.55	80,08763102	1	0,054908248	0
shus.0004	pct6	J	N100	Large	1	500	NonOutlier	2	-6.55	61,62696427	1	0,022562353	0
shus.0004	pct6	J	N100	Large	1	500	NonOutlier	2	-6.55	82,63630341	0	0,081796482	0
shus.0004	pct6	J	N100	Large	1	500	NonOutlier	2	-6.55	65,90160993	1	0,027789354	0
shus.0004	pct6	J	N100	Large	1	500	NonOutlier	2	-6.55	82,51077281	0	0,081326314	0
shus.0004	pct6	J	N100	Large	1	500	NonOutlier	2	-6.55	88,43524619	1	0,081044621	0
shus.0004	pct6	J	N100	Large	1	500	NonOutlier	2	-6.55	91,43174524	0	0,121488143	0
shus.0004	pct6	J	N100	Large	1	500	NonOutlier	2	-6.55	66,62820701	0	0,038472123	0
shus.0004	pct6	J	N100	Large	1	500	NonOutlier	2	-6.55	57,72988985	0	0,025001368	0
shus.0004	pct6	J	N100	Large	1	500	NonOutlier	2	-6.55	81,51973946	1	0,058744725	0
shus.0004	pct6	J	N100	Large	1	500	NonOutlier	2	-6.55	98,27847104	0	0,162999648	1
shus.0004	pct6	J	N100	Large	1	500	NonOutlier	2	-6.55	66,11041672	0	0,037525778	0
shus.0004	pct6	J	N100	Large	1	500	NonOutlier	2	-6.55	39,20546138	0	0,010053531	0
shus.0004	pct6	J	N100	Large	1	500	NonOutlier	2	-6.55	44,07330049	0	0,012788538	0
shus.0004	pct6	J	N100	Large	1	500	NonOutlier	2	-6.55	73,80776498	0	0,054186595	0
shus.0004	pct6	J	N100	Large	1	500	NonOutlier	2	-6.55	83,52096301	1	0,064528008	1
shus.0004	pct6	J	N100	Large	1	500	NonOutlier	2	-6.55	64,58889387	0	0,034872714	0
shus.0004	pct6	J	N100	Large	1	500	NonOutlier	2	-6.55	87,34541492	0	0,101312164	1
shus.0004	pct6	J	N100	Large	1	500	NonOutlier	2	-6.55	84,95054903	0	0,090918393	0
shus.0004	pct6	J	N100	Large	1	500	NonOutlier	2	-6.55	89,55112138	1	0,085298265	0
shus.0004	pct6	J	N100	Large	1	500	NonOutlier	2	-6.55	78,2031428	0	0,066617806	0
shus.0004	pct6	J	N100	Large	1	500	NonOutlier	2	-6.55	75,72037201	0	0,059301873	0
shus.0004	pct6	J	N100	Large	1	500	NonOutlier	2	-6.55	71,61698264	0	0,048839153	0
shus.0004	pct6	J	N100	Large	1	500	NonOutlier	2	-6.55	70,1435898	0	0,045528447	0
shus.0004	pct6	J	N100	Large	1	500	NonOutlier	2	-6.55	90,16999849	1	0,087743767	0
shus.0004	pct6	J	N100	Large	1	500	NonOutlier	2	-6.55	81,22768283	1	0,057942463	0
shus.0004	pct6	J	N100	Large	1	500	NonOutlier	2	-6.55	57,36045957	0	0,02455503	0
shus.0004	pct6	J	N100	Large	1	500	NonOutlier	2	-6.55	42,14485229	0	0,011626687	0
shus.0004	pct6	J	N100	Large	1	500	NonOutlier	2	-6.55	65,67403825	0	0,036745634	0
shus.0004	pct6	J	N100	Large	1	500	NonOutlier	2	-6.55	95,30643633	0	0,143726434	0
shus.0004	pct6	J	N100	Large	1	500	NonOutlier	2	-6.55	89,19544266	1	0,083920912	0
shus.0004	pct6	J	N100	Large	1	500	NonOutlier	2	-6.55	61,37934351	1	0,022290918	0
shus.0004	pct6	J	N100	Large	1	500	NonOutlier	2	-6.55	78,2187436	1	0,050255986	0
shus.0004	pct6	J	N100	Large	1	500	NonOutlier	2	-6.55	74,98939059	0	0,057295517	0
shus.0004	pct6	J	N100	Large	1	500	NonOutlier	2	-6.55	87,89721452	0	0,103851953	0
shus.0004	pct6	J	N100	Large	1	500	NonOutlier	2	-6.55	81,52345555	0	0,077713479	0
shus.0004	pct6	J	N100	Large	1	500	NonOutlier	2	-6.55	63,78706857	0	0,033548253	0
shus.0004	pct6	J	N100	Large	1	500	NonOutlier	2	-6.55	81,01657916	0	0,075916313	0
shus.0004	pct6	J	N100	Large	1	500	NonOutlier	2	-6.55	97,17065284	0	0,155582966	1
shus.0004	pct6	J	N100	Large	1	500	NonOutlier	2	-6.55	73,00864161	0	0,052174926	0
shus.0004	pct6	J	N100	Large	1	500	NonOutlier	2	-6.55	85,94427756	0	0,095109411	1
shus.0004	pct6	J	N100	Large	1	500	NonOutlier	2	-6.55	69,7328475	0	0,044644277	0
shus.0004	pct6	J	N100	Large	1	500	NonOutlier	2	-6.55	68,02938236	0	0,041149205	0
shus.0004	pct6	J	N100	Large	1	500	NonOutlier	2	-6.55	76,0243615	1	0,04527009	0
shus.0004	pct6	J	N100	Large	1	500	NonOutlier	2	-6.55	52,11319102	0	0,018996143	0
shus.0004	pct6	J	N100	Large	1	500	NonOutlier	2	-6.55	90,3065156	0	0,11561015	0
shus.0004	pct6	J	N100	Large	1	500	NonOutlier	2	-6.55	73,5324922	0	0,053485516	1
shus.0004	pct6	J	N100	Large	1	500	NonOutlier	2	-6.55	69,54174954	0	0,044238518	0
shus.0004	pct6	J	N100	Large	1	500	NonOutlier	2	-6.55	75,39878252	0	0,058411207	0
shus.0004	pct6	J	N100	Large	1	500	NonOutlier	2	-6.55	62,13214752	1	0,02312617	0
shus.0004	pct6	J	N100	Large	1	500	NonOutlier	2	-6.55	73,68696815	1	0,040478972	0
shus.0004	pct6	J	N100	Large	1	500	NonOutlier	2	-6.55	85,10485037	1	0,069476583	0
shus.0004	pct6	J	N100	Large	1	500	NonOutlier	2	-6.55	80,92048854	1	0,057109721	0
shus.0004	pct6	J	N100	Large	1	500	NonOutlier	2	-6.55	76,83843	0	0,062498342	1
shus.0004	pct6	J	N100	Large	1	500	NonOutlier	2	-6.55	85,13228206	0	0,091672222	0
shus.0004	pct6	J	N100	Large	1	500	NonOutlier	2	-6.55	67,67682162	0	0,040459272	0
shus.0004	pct6	J	N100	Large	1	500	NonOutlier	2	-6.55	83,13415609	0	0,083685632	0
shus.0004	pct6	J	N100	Large	1	500	NonOutlier	2	-6.55	80,95553174	0	0,075702457	0
shus.0004	pct6	J	N100	Large	1	500	NonOutlier	2	-6.55	73,34458892	0	0,053011878	0
shus.0004	pct6	J	N100	Large	1	500	NonOutlier	2	-6.55	67,18914745	0	0,039523176	0
shus.0004	pct6	J	N100	Large	1	500	NonOutlier	2	-6.55	64,8320332	0	0,035284198	0
shus.0004	pct6	J	N100	Large	1	500	NonOutlier	2	-6.55	75,76915793	0	0,059438096	0
shus.0004	pct6	J	N100	Large	1	500	NonOutlier	2	-6.55	55,25069294	0	0,022151157	0
shus.0004	pct6	J	N100	Large	1	500	NonOutlier	2	-6.55	89,37596689	1	0,084617442	0
shus.0004	pct6	J	N100	Large	1	500	NonOutlier	2	-6.55	64,68369029	0	0,035032592	0
shus.0004	pct6	J	N100	Large	1	500	NonOutlier	2	-6.55	76,18137304	0	0,060600861	1
[truncated: 333,201 more rows]
