# Supplementary material for: Observed to expected or logistic regression to identify hospitals with high or low 30-day mortality?
Source: PLoS One. 2018 Apr 13;13(4):e0195248. doi: 10.1371/journal.pone.0195248 (PMC5898724; doi:10.1371/journal.pone.0195248)
Supplement: S3 Dataset — (CSV) [file pone.0195248.s008.csv]

HospitalID	MortalitySet	Scenario	NumberOfHospitalsCompared	SizeVolGr	HospitalVolumeCategory	HospitalVolumeValue	HospitalOutlierStatus	SingleHospitalMortality	MortalitySingleHospital	Age	Sex	Probability	DeathWithin30Days
shus.0001	pct10	J	N100	Large	1	500	NonOutlier	2	-6	47,38053854	0	0,025806763	1
shus.0001	pct10	J	N100	Large	1	500	NonOutlier	2	-6	71,36610898	0	0,080787539	0
shus.0001	pct10	J	N100	Large	1	500	NonOutlier	2	-6	67,15932805	0	0,066481715	0
shus.0001	pct10	J	N100	Large	1	500	NonOutlier	2	-6	73,5780543	0	0,0893907	0
shus.0001	pct10	J	N100	Large	1	500	NonOutlier	2	-6	76,91172593	0	0,103919499	1
shus.0001	pct10	J	N100	Large	1	500	NonOutlier	2	-6	59,66761523	0	0,046680693	0
shus.0001	pct10	J	N100	Large	1	500	NonOutlier	2	-6	81,7279546	0	0,128576696	0
shus.0001	pct10	J	N100	Large	1	500	NonOutlier	2	-6	68,03329584	0	0,06924564	0
shus.0001	pct10	J	N100	Large	1	500	NonOutlier	2	-6	91,36273218	1	0,150349387	0
shus.0001	pct10	J	N100	Large	1	500	NonOutlier	2	-6	81,93563487	0	0,129744665	0
shus.0001	pct10	J	N100	Large	1	500	NonOutlier	2	-6	88,59026034	1	0,133485385	0
shus.0001	pct10	J	N100	Large	1	500	NonOutlier	2	-6	82,61336426	0	0,133619059	0
shus.0001	pct10	J	N100	Large	1	500	NonOutlier	2	-6	72,2590032	0	0,084165556	0
shus.0001	pct10	J	N100	Large	1	500	NonOutlier	2	-6	82,18805325	0	0,131176376	0
shus.0001	pct10	J	N100	Large	1	500	NonOutlier	2	-6	90,94776961	0	0,189599976	0
shus.0001	pct10	J	N100	Large	1	500	NonOutlier	2	-6	57,67773375	0	0,042447468	0
shus.0001	pct10	J	N100	Large	1	500	NonOutlier	2	-6	68,96742507	1	0,054597186	0
shus.0001	pct10	J	N100	Large	1	500	NonOutlier	2	-6	87,00303379	0	0,161129452	0
shus.0001	pct10	J	N100	Large	1	500	NonOutlier	2	-6	78,37653538	0	0,110940195	0
shus.0001	pct10	J	N100	Large	1	500	NonOutlier	2	-6	87,13443282	1	0,125288136	0
shus.0001	pct10	J	N100	Large	1	500	NonOutlier	2	-6	94,60349509	0	0,219287169	0
shus.0001	pct10	J	N100	Large	1	500	NonOutlier	2	-6	69,83137149	1	0,056870254	0
shus.0001	pct10	J	N100	Large	1	500	NonOutlier	2	-6	79,46112228	0	0,116402885	0
shus.0001	pct10	J	N100	Large	1	500	NonOutlier	2	-6	65,06841945	1	0,045365397	0
shus.0001	pct10	J	N100	Large	1	500	NonOutlier	2	-6	87,64344466	0	0,165504666	0
shus.0001	pct10	J	N100	Large	1	500	NonOutlier	2	-6	57,60832827	1	0,031689003	0
shus.0001	pct10	J	N100	Large	1	500	NonOutlier	2	-6	78,88649145	1	0,086615715	0
shus.0001	pct10	J	N100	Large	1	500	NonOutlier	2	-6	88,33638372	0	0,170345473	0
shus.0001	pct10	J	N100	Large	1	500	NonOutlier	2	-6	76,61583515	1	0,078045186	1
shus.0001	pct10	J	N100	Large	1	500	NonOutlier	2	-6	84,69272575	1	0,112509145	0
shus.0001	pct10	J	N100	Large	1	500	NonOutlier	2	-6	77,7084143	1	0,082067688	0
shus.0001	pct10	J	N100	Large	1	500	NonOutlier	2	-6	85,11474138	1	0,114633365	0
shus.0001	pct10	J	N100	Large	1	500	NonOutlier	2	-6	80,26165983	1	0,0922123	0
shus.0001	pct10	J	N100	Large	1	500	NonOutlier	2	-6	63,97628303	1	0,043058366	0
shus.0001	pct10	J	N100	Large	1	500	NonOutlier	2	-6	90,94605878	1	0,147707343	0
shus.0001	pct10	J	N100	Large	1	500	NonOutlier	2	-6	77,18388957	0	0,105193543	0
shus.0001	pct10	J	N100	Large	1	500	NonOutlier	2	-6	73,94912229	1	0,06897488	0
shus.0001	pct10	J	N100	Large	1	500	NonOutlier	2	-6	91,73742636	0	0,19574105	1
shus.0001	pct10	J	N100	Large	1	500	NonOutlier	2	-6	73,91896678	1	0,068878117	0
shus.0001	pct10	J	N100	Large	1	500	NonOutlier	2	-6	83,91786759	0	0,141351904	0
shus.0001	pct10	J	N100	Large	1	500	NonOutlier	2	-6	64,23199148	1	0,04358827	0
shus.0001	pct10	J	N100	Large	1	500	NonOutlier	2	-6	78,95850152	0	0,11384289	0
shus.0001	pct10	J	N100	Large	1	500	NonOutlier	2	-6	63,75047428	1	0,042595544	0
shus.0001	pct10	J	N100	Large	1	500	NonOutlier	2	-6	85,54480541	1	0,11683393	0
shus.0001	pct10	J	N100	Large	1	500	NonOutlier	2	-6	69,91067699	1	0,05708331	0
shus.0001	pct10	J	N100	Large	1	500	NonOutlier	2	-6	53,24453699	1	0,025636354	0
shus.0001	pct10	J	N100	Large	1	500	NonOutlier	2	-6	84,79630662	0	0,146767213	0
shus.0001	pct10	J	N100	Large	1	500	NonOutlier	2	-6	75,18130366	0	0,096134282	0
shus.0001	pct10	J	N100	Large	1	500	NonOutlier	2	-6	47,42639114	1	0,01929018	0
shus.0001	pct10	J	N100	Large	1	500	NonOutlier	2	-6	77,96226743	0	0,108913586	0
shus.0001	pct10	J	N100	Large	1	500	NonOutlier	2	-6	80,83154681	0	0,123637853	0
shus.0001	pct10	J	N100	Large	1	500	NonOutlier	2	-6	69,05526231	1	0,054824322	0
shus.0001	pct10	J	N100	Large	1	500	NonOutlier	2	-6	65,53600022	0	0,061618179	0
shus.0001	pct10	J	N100	Large	1	500	NonOutlier	2	-6	52,06945322	1	0,02420892	0
shus.0001	pct10	J	N100	Large	1	500	NonOutlier	2	-6	53,99027236	0	0,035554507	0
shus.0001	pct10	J	N100	Large	1	500	NonOutlier	2	-6	88,78816752	1	0,134634108	0
shus.0001	pct10	J	N100	Large	1	500	NonOutlier	2	-6	90,77539837	0	0,18827926	0
shus.0001	pct10	J	N100	Large	1	500	NonOutlier	2	-6	96,96026704	0	0,240126401	1
shus.0001	pct10	J	N100	Large	1	500	NonOutlier	2	-6	70,70610348	1	0,059262087	0
shus.0001	pct10	J	N100	Large	1	500	NonOutlier	2	-6	81,64001433	1	0,098145752	0
shus.0001	pct10	J	N100	Large	1	500	NonOutlier	2	-6	69,92208486	0	0,075585524	0
shus.0001	pct10	J	N100	Large	1	500	NonOutlier	2	-6	85,77310362	1	0,118016925	0
shus.0001	pct10	J	N100	Large	1	500	NonOutlier	2	-6	81,31353311	1	0,096710306	0
shus.0001	pct10	J	N100	Large	1	500	NonOutlier	2	-6	49,11090782	1	0,020949784	0
shus.0001	pct10	J	N100	Large	1	500	NonOutlier	2	-6	91,05709542	1	0,14840763	0
shus.0001	pct10	J	N100	Large	1	500	NonOutlier	2	-6	67,28472465	1	0,050413685	0
shus.0001	pct10	J	N100	Large	1	500	NonOutlier	2	-6	76,2651067	0	0,100947154	0
shus.0001	pct10	J	N100	Large	1	500	NonOutlier	2	-6	73,32089767	0	0,088349584	0
shus.0001	pct10	J	N100	Large	1	500	NonOutlier	2	-6	83,77341326	1	0,108000536	0
shus.0001	pct10	J	N100	Large	1	500	NonOutlier	2	-6	39,81474577	0	0,017823334	1
shus.0001	pct10	J	N100	Large	1	500	NonOutlier	2	-6	56,58410871	0	0,040279689	0
shus.0001	pct10	J	N100	Large	1	500	NonOutlier	2	-6	67,92709591	1	0,051973661	0
shus.0001	pct10	J	N100	Large	1	500	NonOutlier	2	-6	89,8270564	0	0,181139368	0
shus.0001	pct10	J	N100	Large	1	500	NonOutlier	2	-6	90,21027547	0	0,183998855	0
shus.0001	pct10	J	N100	Large	1	500	NonOutlier	2	-6	81,11154767	0	0,12516279	0
shus.0001	pct10	J	N100	Large	1	500	NonOutlier	2	-6	80,1788626	0	0,120145096	0
shus.0001	pct10	J	N100	Large	1	500	NonOutlier	2	-6	75,35162305	1	0,073616518	0
shus.0001	pct10	J	N100	Large	1	500	NonOutlier	2	-6	94,80023366	1	0,173648323	0
shus.0001	pct10	J	N100	Large	1	500	NonOutlier	2	-6	85,94731265	1	0,118926608	0
shus.0001	pct10	J	N100	Large	1	500	NonOutlier	2	-6	88,65047124	1	0,13383399	0
shus.0001	pct10	J	N100	Large	1	500	NonOutlier	2	-6	85,57615341	1	0,116995758	0
shus.0001	pct10	J	N100	Large	1	500	NonOutlier	2	-6	54,21496106	1	0,026876677	0
shus.0001	pct10	J	N100	Large	1	500	NonOutlier	2	-6	68,35299328	0	0,070282997	0
shus.0001	pct10	J	N100	Large	1	500	NonOutlier	2	-6	53,12570022	0	0,034101579	0
shus.0001	pct10	J	N100	Large	1	500	NonOutlier	2	-6	78,92477269	1	0,086767263	0
shus.0001	pct10	J	N100	Large	1	500	NonOutlier	2	-6	61,75759711	0	0,051557663	0
shus.0001	pct10	J	N100	Large	1	500	NonOutlier	2	-6	83,63020591	1	0,107312666	0
shus.0001	pct10	J	N100	Large	1	500	NonOutlier	2	-6	64,18599661	1	0,043492498	0
shus.0001	pct10	J	N100	Large	1	500	NonOutlier	2	-6	72,54266888	1	0,064593551	1
shus.0001	pct10	J	N100	Large	1	500	NonOutlier	2	-6	89,10723101	1	0,136503634	1
shus.0001	pct10	J	N100	Large	1	500	NonOutlier	2	-6	78,9620537	0	0,113860808	0
shus.0001	pct10	J	N100	Large	1	500	NonOutlier	2	-6	66,52158319	1	0,048618046	0
shus.0001	pct10	J	N100	Large	1	500	NonOutlier	2	-6	76,8534211	0	0,103648344	0
shus.0001	pct10	J	N100	Large	1	500	NonOutlier	2	-6	68,73466347	0	0,071540248	0
shus.0001	pct10	J	N100	Large	1	500	NonOutlier	2	-6	87,82745361	0	0,166779279	0
shus.0001	pct10	J	N100	Large	1	500	NonOutlier	2	-6	82,77121552	0	0,134535387	0
shus.0001	pct10	J	N100	Large	1	500	NonOutlier	2	-6	62,84359509	1	0,040784242	0
shus.0001	pct10	J	N100	Large	1	500	NonOutlier	2	-6	96,67147627	0	0,237501575	0
shus.0001	pct10	J	N100	Large	1	500	NonOutlier	2	-6	93,27474518	0	0,208125321	0
shus.0001	pct10	J	N100	Large	1	500	NonOutlier	2	-6	71,54661933	0	0,081460323	0
shus.0001	pct10	J	N100	Large	1	500	NonOutlier	2	-6	65,54479117	1	0,04640816	0
shus.0001	pct10	J	N100	Large	1	500	NonOutlier	2	-6	74,71544666	0	0,094129261	0
shus.0001	pct10	J	N100	Large	1	500	NonOutlier	2	-6	70,60617884	0	0,078010453	0
shus.0001	pct10	J	N100	Large	1	500	NonOutlier	2	-6	71,27386952	0	0,080445711	0
shus.0001	pct10	J	N100	Large	1	500	NonOutlier	2	-6	49,35463747	0	0,028407918	0
shus.0001	pct10	J	N100	Large	1	500	NonOutlier	2	-6	65,05118385	1	0,04532809	0
shus.0001	pct10	J	N100	Large	1	500	NonOutlier	2	-6	70,4193821	1	0,058467881	0
shus.0001	pct10	J	N100	Large	1	500	NonOutlier	2	-6	71,61977051	0	0,081734417	0
shus.0001	pct10	J	N100	Large	1	500	NonOutlier	2	-6	76,70909003	0	0,102979803	0
shus.0001	pct10	J	N100	Large	1	500	NonOutlier	2	-6	67,85634189	0	0,068677569	0
shus.0001	pct10	J	N100	Large	1	500	NonOutlier	2	-6	53,77540857	0	0,035187952	0
shus.0001	pct10	J	N100	Large	1	500	NonOutlier	2	-6	61,78715487	0	0,051629979	0
shus.0001	pct10	J	N100	Large	1	500	NonOutlier	2	-6	67,49043336	1	0,050908354	0
shus.0001	pct10	J	N100	Large	1	500	NonOutlier	2	-6	79,21215523	0	0,115128633	0
shus.0001	pct10	J	N100	Large	1	500	NonOutlier	2	-6	44,2049257	0	0,022101645	0
shus.0001	pct10	J	N100	Large	1	500	NonOutlier	2	-6	74,41651352	0	0,092862484	0
shus.0001	pct10	J	N100	Large	1	500	NonOutlier	2	-6	71,33143424	1	0,061029409	0
shus.0001	pct10	J	N100	Large	1	500	NonOutlier	2	-6	75,6182065	0	0,09804928	0
shus.0001	pct10	J	N100	Large	1	500	NonOutlier	2	-6	80,85621495	0	0,123771557	0
shus.0001	pct10	J	N100	Large	1	500	NonOutlier	2	-6	60,19191854	1	0,035901857	0
shus.0001	pct10	J	N100	Large	1	500	NonOutlier	2	-6	70,36084981	1	0,058306981	0
shus.0001	pct10	J	N100	Large	1	500	NonOutlier	2	-6	70,84072077	0	0,078858107	0
shus.0001	pct10	J	N100	Large	1	500	NonOutlier	2	-6	71,1605393	1	0,060541587	0
shus.0001	pct10	J	N100	Large	1	500	NonOutlier	2	-6	87,2643649	0	0,162903446	0
shus.0001	pct10	J	N100	Large	1	500	NonOutlier	2	-6	62,79508679	0	0,054154116	0
shus.0001	pct10	J	N100	Large	1	500	NonOutlier	2	-6	94,38920772	1	0,170719073	0
shus.0001	pct10	J	N100	Large	1	500	NonOutlier	2	-6	78,16326805	1	0,083797319	0
shus.0001	pct10	J	N100	Large	1	500	NonOutlier	2	-6	88,57820268	1	0,133415666	0
shus.0001	pct10	J	N100	Large	1	500	NonOutlier	2	-6	82,48873892	0	0,132899342	0
shus.0001	pct10	J	N100	Large	1	500	NonOutlier	2	-6	86,16150526	0	0,155522886	0
shus.0001	pct10	J	N100	Large	1	500	NonOutlier	2	-6	47,98519815	0	0,02657784	0
shus.0001	pct10	J	N100	Large	1	500	NonOutlier	2	-6	79,98150283	1	0,091046394	0
shus.0001	pct10	J	N100	Large	1	500	NonOutlier	2	-6	62,9495741	0	0,054551134	0
shus.0001	pct10	J	N100	Large	1	500	NonOutlier	2	-6	65,39148446	1	0,046070112	0
shus.0001	pct10	J	N100	Large	1	500	NonOutlier	2	-6	87,68861946	0	0,165816862	0
shus.0001	pct10	J	N100	Large	1	500	NonOutlier	2	-6	89,25168924	1	0,137357239	1
shus.0001	pct10	J	N100	Large	1	500	NonOutlier	2	-6	87,11467528	1	0,125179914	0
shus.0001	pct10	J	N100	Large	1	500	NonOutlier	2	-6	68,84086112	1	0,054271467	0
shus.0001	pct10	J	N100	Large	1	500	NonOutlier	2	-6	76,98931698	0	0,104281319	0
shus.0001	pct10	J	N100	Large	1	500	NonOutlier	2	-6	79,56502504	0	0,116938288	0
shus.0001	pct10	J	N100	Large	1	500	NonOutlier	2	-6	85,12378293	1	0,114679255	0
shus.0001	pct10	J	N100	Large	1	500	NonOutlier	2	-6	63,86573407	0	0,056962478	0
shus.0001	pct10	J	N100	Large	1	500	NonOutlier	2	-6	69,13742118	1	0,05503758	0
shus.0001	pct10	J	N100	Large	1	500	NonOutlier	2	-6	91,62222217	0	0,194835829	0
shus.0001	pct10	J	N100	Large	1	500	NonOutlier	2	-6	58,79528231	0	0,044777613	0
shus.0001	pct10	J	N100	Large	1	500	NonOutlier	2	-6	57,40770121	1	0,031382635	0
shus.0001	pct10	J	N100	Large	1	500	NonOutlier	2	-6	95,36359431	0	0,225862992	0
shus.0001	pct10	J	N100	Large	1	500	NonOutlier	2	-6	84,00038937	1	0,109098713	0
shus.0001	pct10	J	N100	Large	1	500	NonOutlier	2	-6	79,47370219	1	0,088966896	0
shus.0001	pct10	J	N100	Large	1	500	NonOutlier	2	-6	58,75067407	0	0,044682309	0
shus.0001	pct10	J	N100	Large	1	500	NonOutlier	2	-6	56,55914997	1	0,03011826	0
shus.0001	pct10	J	N100	Large	1	500	NonOutlier	2	-6	87,97460772	0	0,167804244	0
shus.0001	pct10	J	N100	Large	1	500	NonOutlier	2	-6	84,34132963	0	0,143941282	0
shus.0001	pct10	J	N100	Large	1	500	NonOutlier	2	-6	91,4779859	0	0,193706967	0
shus.0001	pct10	J	N100	Large	1	500	NonOutlier	2	-6	53,46523949	0	0,034665222	0
shus.0001	pct10	J	N100	Large	1	500	NonOutlier	2	-6	75,79840466	0	0,098848967	0
shus.0001	pct10	J	N100	Large	1	500	NonOutlier	2	-6	52,86698033	1	0,025169001	0
shus.0001	pct10	J	N100	Large	1	500	NonOutlier	2	-6	84,2335537	1	0,110237022	0
shus.0001	pct10	J	N100	Large	1	500	NonOutlier	2	-6	85,09757006	1	0,114546256	0
shus.0001	pct10	J	N100	Large	1	500	NonOutlier	2	-6	36,99872269	0	0,015518781	0
shus.0001	pct10	J	N100	Large	1	500	NonOutlier	2	-6	64,11135957	1	0,043337514	0
shus.0001	pct10	J	N100	Large	1	500	NonOutlier	2	-6	88,18412124	1	0,131153972	0
shus.0001	pct10	J	N100	Large	1	500	NonOutlier	2	-6	71,64757857	0	0,081838833	1
shus.0001	pct10	J	N100	Large	1	500	NonOutlier	2	-6	64,78995882	0	0,059496266	0
shus.0001	pct10	J	N100	Large	1	500	NonOutlier	2	-6	86,70079649	0	0,159097276	0
shus.0001	pct10	J	N100	Large	1	500	NonOutlier	2	-6	90,6300618	0	0,187171184	0
shus.0001	pct10	J	N100	Large	1	500	NonOutlier	2	-6	82,25240648	0	0,131543526	0
shus.0001	pct10	J	N100	Large	1	500	NonOutlier	2	-6	68,13272389	1	0,052482591	0
shus.0001	pct10	J	N100	Large	1	500	NonOutlier	2	-6	65,72591749	1	0,046810592	0
shus.0001	pct10	J	N100	Large	1	500	NonOutlier	2	-6	76,01722266	0	0,099827846	0
shus.0001	pct10	J	N100	Large	1	500	NonOutlier	2	-6	84,11482064	0	0,142551355	0
shus.0001	pct10	J	N100	Large	1	500	NonOutlier	2	-6	90,61783079	1	0,145653236	0
shus.0001	pct10	J	N100	Large	1	500	NonOutlier	2	-6	73,05042029	0	0,087266365	0
shus.0001	pct10	J	N100	Large	1	500	NonOutlier	2	-6	90,70952573	1	0,146224681	0
shus.0001	pct10	J	N100	Large	1	500	NonOutlier	2	-6	66,61859409	1	0,048842896	0
shus.0001	pct10	J	N100	Large	1	500	NonOutlier	2	-6	79,5480837	1	0,089268795	0
shus.0001	pct10	J	N100	Large	1	500	NonOutlier	2	-6	87,4939739	0	0,164475052	0
shus.0001	pct10	J	N100	Large	1	500	NonOutlier	2	-6	76,30318384	1	0,076927752	0
shus.0001	pct10	J	N100	Large	1	500	NonOutlier	2	-6	80,83778964	0	0,123671678	0
shus.0001	pct10	J	N100	Large	1	500	NonOutlier	2	-6	88,47588746	1	0,132825311	0
shus.0001	pct10	J	N100	Large	1	500	NonOutlier	2	-6	42,21636227	0	0,020051778	0
shus.0001	pct10	J	N100	Large	1	500	NonOutlier	2	-6	66,42313827	0	0,06423338	0
shus.0001	pct10	J	N100	Large	1	500	NonOutlier	2	-6	90,31569062	1	0,143783389	0
shus.0001	pct10	J	N100	Large	1	500	NonOutlier	2	-6	86,76820363	1	0,123295096	0
shus.0001	pct10	J	N100	Large	1	500	NonOutlier	2	-6	83,54281231	1	0,106894783	0
shus.0001	pct10	J	N100	Large	1	500	NonOutlier	2	-6	74,95656137	1	0,072280709	0
shus.0001	pct10	J	N100	Large	1	500	NonOutlier	2	-6	74,95455489	0	0,095153645	0
shus.0001	pct10	J	N100	Large	1	500	NonOutlier	2	-6	62,82098344	0	0,054220478	0
shus.0001	pct10	J	N100	Large	1	500	NonOutlier	2	-6	52,73197528	1	0,02500391	0
shus.0001	pct10	J	N100	Large	1	500	NonOutlier	2	-6	87,23782703	0	0,162722583	0
shus.0001	pct10	J	N100	Large	1	500	NonOutlier	2	-6	57,65507311	0	0,042401439	0
shus.0001	pct10	J	N100	Large	1	500	NonOutlier	2	-6	71,84931284	0	0,082599965	0
shus.0001	pct10	J	N100	Large	1	500	NonOutlier	2	-6	65,7906732	1	0,046955272	0
shus.0001	pct10	J	N100	Large	1	500	NonOutlier	2	-6	68,59779162	0	0,071087012	0
shus.0001	pct10	J	N100	Large	1	500	NonOutlier	2	-6	64,78071627	0	0,059470413	0
shus.0001	pct10	J	N100	Large	1	500	NonOutlier	2	-6	85,91945401	0	0,153940008	1
shus.0001	pct10	J	N100	Large	1	500	NonOutlier	2	-6	86,12851361	1	0,11987923	1
shus.0001	pct10	J	N100	Large	1	500	NonOutlier	2	-6	82,8960341	0	0,135263712	0
shus.0001	pct10	J	N100	Large	1	500	NonOutlier	2	-6	76,38772975	0	0,101504961	0
shus.0001	pct10	J	N100	Large	1	500	NonOutlier	2	-6	77,10579413	0	0,104826562	0
shus.0001	pct10	J	N100	Large	1	500	NonOutlier	2	-6	83,76874813	0	0,140449378	0
shus.0001	pct10	J	N100	Large	1	500	NonOutlier	2	-6	85,39133546	0	0,150532174	0
shus.0001	pct10	J	N100	Large	1	500	NonOutlier	2	-6	74,87850217	0	0,094826744	0
shus.0001	pct10	J	N100	Large	1	500	NonOutlier	2	-6	85,1809991	0	0,149192301	0
shus.0001	pct10	J	N100	Large	1	500	NonOutlier	2	-6	77,24143888	1	0,080325841	0
shus.0001	pct10	J	N100	Large	1	500	NonOutlier	2	-6	40,40254705	0	0,018345184	0
shus.0001	pct10	J	N100	Large	1	500	NonOutlier	2	-6	61,54283564	1	0,038314531	0
shus.0001	pct10	J	N100	Large	1	500	NonOutlier	2	-6	74,29868122	1	0,070105757	0
shus.0001	pct10	J	N100	Large	1	500	NonOutlier	2	-6	82,49454679	0	0,13293281	0
shus.0001	pct10	J	N100	Large	1	500	NonOutlier	2	-6	90,57760238	0	0,186772457	0
shus.0001	pct10	J	N100	Large	1	500	NonOutlier	2	-6	77,46451711	0	0,106521622	0
shus.0001	pct10	J	N100	Large	1	500	NonOutlier	2	-6	86,97174686	0	0,160918116	0
shus.0001	pct10	J	N100	Large	1	500	NonOutlier	2	-6	82,80649018	1	0,10343054	0
shus.0001	pct10	J	N100	Large	1	500	NonOutlier	2	-6	81,7197288	0	0,128530621	0
shus.0001	pct10	J	N100	Large	1	500	NonOutlier	2	-6	76,55081956	0	0,102251085	0
shus.0001	pct10	J	N100	Large	1	500	NonOutlier	2	-6	75,55571344	1	0,074315472	0
shus.0001	pct10	J	N100	Large	1	500	NonOutlier	2	-6	80,91348457	0	0,124082442	0
shus.0001	pct10	J	N100	Large	1	500	NonOutlier	2	-6	82,95688846	0	0,135620006	1
shus.0001	pct10	J	N100	Large	1	500	NonOutlier	2	-6	86,89948124	1	0,124006364	0
shus.0001	pct10	J	N100	Large	1	500	NonOutlier	2	-6	59,97877553	0	0,047377954	0
shus.0001	pct10	J	N100	Large	1	500	NonOutlier	2	-6	63,89643268	1	0,042894157	0
shus.0001	pct10	J	N100	Large	1	500	NonOutlier	2	-6	77,17587406	1	0,080083999	0
shus.0001	pct10	J	N100	Large	1	500	NonOutlier	2	-6	81,02928568	1	0,095475846	0
shus.0001	pct10	J	N100	Large	1	500	NonOutlier	2	-6	73,04593023	1	0,066130695	0
shus.0001	pct10	J	N100	Large	1	500	NonOutlier	2	-6	79,90598641	0	0,118710264	0
shus.0001	pct10	J	N100	Large	1	500	NonOutlier	2	-6	86,35430309	1	0,121075483	0
shus.0001	pct10	J	N100	Large	1	500	NonOutlier	2	-6	77,17931621	0	0,105172021	0
shus.0001	pct10	J	N100	Large	1	500	NonOutlier	2	-6	93,06577864	0	0,206408592	0
shus.0001	pct10	J	N100	Large	1	500	NonOutlier	2	-6	83,50965695	0	0,138892733	0
shus.0001	pct10	J	N100	Large	1	500	NonOutlier	2	-6	84,5439309	0	0,145194038	0
shus.0001	pct10	J	N100	Large	1	500	NonOutlier	2	-6	46,41916911	1	0,018360157	0
shus.0001	pct10	J	N100	Large	1	500	NonOutlier	2	-6	62,01052769	0	0,05217959	0
shus.0001	pct10	J	N100	Large	1	500	NonOutlier	2	-6	61,01217754	1	0,037348773	0
shus.0001	pct10	J	N100	Large	1	500	NonOutlier	2	-6	70,28763005	1	0,058106291	0
shus.0001	pct10	J	N100	Large	1	500	NonOutlier	2	-6	77,46467043	0	0,106522352	0
shus.0001	pct10	J	N100	Large	1	500	NonOutlier	2	-6	81,14665063	0	0,1253551	1
shus.0001	pct10	J	N100	Large	1	500	NonOutlier	2	-6	75,6827163	1	0,074753498	0
shus.0001	pct10	J	N100	Large	1	500	NonOutlier	2	-6	84,00167822	0	0,14186128	0
shus.0001	pct10	J	N100	Large	1	500	NonOutlier	2	-6	78,5207845	0	0,111653576	0
shus.0001	pct10	J	N100	Large	1	500	NonOutlier	2	-6	74,54439083	0	0,093402501	0
shus.0001	pct10	J	N100	Large	1	500	NonOutlier	2	-6	74,60055989	1	0,071096153	0
shus.0001	pct10	J	N100	Large	1	500	NonOutlier	2	-6	82,15087491	0	0,130964662	0
shus.0001	pct10	J	N100	Large	1	500	NonOutlier	2	-6	74,41407221	1	0,070482814	0
shus.0001	pct10	J	N100	Large	1	500	NonOutlier	2	-6	79,58579146	0	0,117045551	0
shus.0001	pct10	J	N100	Large	1	500	NonOutlier	2	-6	77,49674531	1	0,081273928	0
shus.0001	pct10	J	N100	Large	1	500	NonOutlier	2	-6	87,19445069	0	0,162427311	0
shus.0001	pct10	J	N100	Large	1	500	NonOutlier	2	-6	90,98594466	1	0,14795858	0
shus.0001	pct10	J	N100	Large	1	500	NonOutlier	2	-6	77,3378972	0	0,10592057	0
shus.0001	pct10	J	N100	Large	1	500	NonOutlier	2	-6	76,42132719	0	0,101658271	0
shus.0001	pct10	J	N100	Large	1	500	NonOutlier	2	-6	63,07688018	0	0,054880359	0
shus.0001	pct10	J	N100	Large	1	500	NonOutlier	2	-6	94,99553178	1	0,175054003	0
shus.0001	pct10	J	N100	Large	1	500	NonOutlier	2	-6	87,52107789	1	0,12742217	0
shus.0001	pct10	J	N100	Large	1	500	NonOutlier	2	-6	82,52461229	1	0,102130862	0
shus.0001	pct10	J	N100	Large	1	500	NonOutlier	2	-6	86,53132143	0	0,157966884	1
shus.0001	pct10	J	N100	Large	1	500	NonOutlier	2	-6	71,42703825	0	0,081014061	0
shus.0001	pct10	J	N100	Large	1	500	NonOutlier	2	-6	69,31109759	0	0,073478451	0
shus.0001	pct10	J	N100	Large	1	500	NonOutlier	2	-6	81,82878719	0	0,129142643	1
shus.0001	pct10	J	N100	Large	1	500	NonOutlier	2	-6	84,65110786	0	0,145860405	0
shus.0001	pct10	J	N100	Large	1	500	NonOutlier	2	-6	89,55827362	0	0,179154504	0
shus.0001	pct10	J	N100	Large	1	500	NonOutlier	2	-6	83,64759775	0	0,139719686	1
shus.0001	pct10	J	N100	Large	1	500	NonOutlier	2	-6	59,38509227	0	0,046056067	0
shus.0001	pct10	J	N100	Large	1	500	NonOutlier	2	-6	50,36225298	1	0,022272302	0
shus.0001	pct10	J	N100	Large	1	500	NonOutlier	2	-6	73,78585446	0	0,090240063	0
shus.0001	pct10	J	N100	Large	1	500	NonOutlier	2	-6	80,069717	1	0,091412069	0
shus.0001	pct10	J	N100	Large	1	500	NonOutlier	2	-6	61,69521937	0	0,051405364	0
shus.0001	pct10	J	N100	Large	1	500	NonOutlier	2	-6	55,55888936	0	0,038344118	0
shus.0001	pct10	J	N100	Large	1	500	NonOutlier	2	-6	43,49431032	0	0,021346612	0
shus.0001	pct10	J	N100	Large	1	500	NonOutlier	2	-6	65,30719278	0	0,060959989	0
shus.0001	pct10	J	N100	Large	1	500	NonOutlier	2	-6	72,64190011	0	0,085653071	0
shus.0001	pct10	J	N100	Large	1	500	NonOutlier	2	-6	76,24324463	1	0,076715208	0
shus.0001	pct10	J	N100	Large	1	500	NonOutlier	2	-6	89,07138008	1	0,136292484	0
shus.0001	pct10	J	N100	Large	1	500	NonOutlier	2	-6	88,82424137	1	0,134844391	1
shus.0001	pct10	J	N100	Large	1	500	NonOutlier	2	-6	76,38592905	1	0,077222053	0
shus.0001	pct10	J	N100	Large	1	500	NonOutlier	2	-6	70,18399926	0	0,076505654	0
shus.0001	pct10	J	N100	Large	1	500	NonOutlier	2	-6	74,55753834	0	0,093458181	0
shus.0001	pct10	J	N100	Large	1	500	NonOutlier	2	-6	85,58682228	0	0,151786314	0
shus.0001	pct10	J	N100	Large	1	500	NonOutlier	2	-6	88,56350864	0	0,171956441	0
shus.0001	pct10	J	N100	Large	1	500	NonOutlier	2	-6	86,45458046	0	0,157457175	0
shus.0001	pct10	J	N100	Large	1	500	NonOutlier	2	-6	55,97374665	0	0,039116355	0
shus.0001	pct10	J	N100	Large	1	500	NonOutlier	2	-6	69,05437059	0	0,072609331	0
shus.0001	pct10	J	N100	Large	1	500	NonOutlier	2	-6	77,39706403	0	0,106201056	0
shus.0001	pct10	J	N100	Large	1	500	NonOutlier	2	-6	88,89788024	0	0,174350028	0
shus.0001	pct10	J	N100	Large	1	500	NonOutlier	2	-6	82,37489862	1	0,101446465	0
shus.0001	pct10	J	N100	Large	1	500	NonOutlier	2	-6	73,59379298	1	0,067842664	1
shus.0001	pct10	J	N100	Large	1	500	NonOutlier	2	-6	72,77098976	1	0,065286761	0
shus.0001	pct10	J	N100	Large	1	500	NonOutlier	2	-6	71,21607317	1	0,060699708	0
shus.0001	pct10	J	N100	Large	1	500	NonOutlier	2	-6	86,35339494	1	0,121070651	0
shus.0001	pct10	J	N100	Large	1	500	NonOutlier	2	-6	58,36793012	0	0,043872503	0
shus.0001	pct10	J	N100	Large	1	500	NonOutlier	2	-6	94,52953401	0	0,218654718	0
shus.0001	pct10	J	N100	Large	1	500	NonOutlier	2	-6	67,60136523	0	0,067866612	0
shus.0001	pct10	J	N100	Large	1	500	NonOutlier	2	-6	93,14334289	1	0,162079964	1
shus.0001	pct10	J	N100	Large	1	500	NonOutlier	2	-6	81,87669638	0	0,129412287	0
shus.0001	pct10	J	N100	Large	1	500	NonOutlier	2	-6	70,03841339	1	0,057428054	0
shus.0001	pct10	J	N100	Large	1	500	NonOutlier	2	-6	73,53793063	0	0,089227531	0
shus.0001	pct10	J	N100	Large	1	500	NonOutlier	2	-6	48,2281209	0	0,026893891	0
shus.0001	pct10	J	N100	Large	1	500	NonOutlier	2	-6	84,1763354	0	0,142927717	0
shus.0001	pct10	J	N100	Large	1	500	NonOutlier	2	-6	60,28082428	0	0,048064255	0
shus.0001	pct10	J	N100	Large	1	500	NonOutlier	2	-6	92,49405564	1	0,157719199	0
shus.0001	pct10	J	N100	Large	1	500	NonOutlier	2	-6	73,98478239	1	0,069089467	0
shus.0001	pct10	J	N100	Large	1	500	NonOutlier	2	-6	88,14754083	1	0,130945691	1
shus.0001	pct10	J	N100	Large	1	500	NonOutlier	2	-6	89,92366234	1	0,141387073	0
shus.0001	pct10	J	N100	Large	1	500	NonOutlier	2	-6	90,04152482	1	0,142103992	0
shus.0001	pct10	J	N100	Large	1	500	NonOutlier	2	-6	84,31957791	1	0,110659613	0
shus.0001	pct10	J	N100	Large	1	500	NonOutlier	2	-6	87,16704186	0	0,162240956	1
shus.0001	pct10	J	N100	Large	1	500	NonOutlier	2	-6	60,27640277	0	0,04805414	0
shus.0001	pct10	J	N100	Large	1	500	NonOutlier	2	-6	73,08854467	1	0,066262405	0
shus.0001	pct10	J	N100	Large	1	500	NonOutlier	2	-6	95,46256149	0	0,226729381	0
shus.0001	pct10	J	N100	Large	1	500	NonOutlier	2	-6	70,1579619	0	0,076413724	0
shus.0001	pct10	J	N100	Large	1	500	NonOutlier	2	-6	74,09173192	0	0,091503534	1
shus.0001	pct10	J	N100	Large	1	500	NonOutlier	2	-6	93,03037165	0	0,206118752	1
shus.0001	pct10	J	N100	Large	1	500	NonOutlier	2	-6	83,87049316	0	0,141064652	0
shus.0001	pct10	J	N100	Large	1	500	NonOutlier	2	-6	76,36097475	1	0,077133189	0
shus.0001	pct10	J	N100	Large	1	500	NonOutlier	2	-6	76,06131827	0	0,100026147	0
shus.0001	pct10	J	N100	Large	1	500	NonOutlier	2	-6	89,8631941	1	0,141020438	0
shus.0001	pct10	J	N100	Large	1	500	NonOutlier	2	-6	64,35077379	0	0,058279325	0
shus.0001	pct10	J	N100	Large	1	500	NonOutlier	2	-6	86,82150344	0	0,159906379	1
shus.0001	pct10	J	N100	Large	1	500	NonOutlier	2	-6	83,1455011	0	0,136729337	0
shus.0001	pct10	J	N100	Large	1	500	NonOutlier	2	-6	82,25138917	0	0,131537715	0
shus.0001	pct10	J	N100	Large	1	500	NonOutlier	2	-6	62,74033061	0	0,054014053	0
shus.0001	pct10	J	N100	Large	1	500	NonOutlier	2	-6	58,32844292	0	0,043789758	0
shus.0001	pct10	J	N100	Large	1	500	NonOutlier	2	-6	65,18732768	0	0,060617813	0
shus.0001	pct10	J	N100	Large	1	500	NonOutlier	2	-6	90,70629423	1	0,146204511	0
shus.0001	pct10	J	N100	Large	1	500	NonOutlier	2	-6	81,62790193	0	0,128017218	0
shus.0001	pct10	J	N100	Large	1	500	NonOutlier	2	-6	72,52119294	1	0,064528702	0
shus.0001	pct10	J	N100	Large	1	500	NonOutlier	2	-6	90,01169168	1	0,141922241	0
shus.0001	pct10	J	N100	Large	1	500	NonOutlier	2	-6	76,68624523	1	0,078298878	0
shus.0001	pct10	J	N100	Large	1	500	NonOutlier	2	-6	71,57773442	1	0,061738946	0
shus.0001	pct10	J	N100	Large	1	500	NonOutlier	2	-6	54,73674809	1	0,027567514	0
shus.0001	pct10	J	N100	Large	1	500	NonOutlier	2	-6	83,60365246	0	0,139455788	0
shus.0001	pct10	J	N100	Large	1	500	NonOutlier	2	-6	74,2808378	0	0,0922926	0
shus.0001	pct10	J	N100	Large	1	500	NonOutlier	2	-6	75,68681898	0	0,098353088	0
shus.0001	pct10	J	N100	Large	1	500	NonOutlier	2	-6	74,57540514	0	0,093533896	0
shus.0001	pct10	J	N100	Large	1	500	NonOutlier	2	-6	69,27974227	0	0,07337179	0
shus.0001	pct10	J	N100	Large	1	500	NonOutlier	2	-6	88,78803048	0	0,173560786	0
shus.0001	pct10	J	N100	Large	1	500	NonOutlier	2	-6	84,51891282	1	0,111644294	0
shus.0001	pct10	J	N100	Large	1	500	NonOutlier	2	-6	76,28759463	1	0,076872421	0
shus.0001	pct10	J	N100	Large	1	500	NonOutlier	2	-6	86,3818831	0	0,156975557	1
shus.0001	pct10	J	N100	Large	1	500	NonOutlier	2	-6	76,3380578	0	0,101278677	0
shus.0001	pct10	J	N100	Large	1	500	NonOutlier	2	-6	77,27959842	0	0,105644839	0
shus.0001	pct10	J	N100	Large	1	500	NonOutlier	2	-6	63,53436929	0	0,056078975	0
shus.0001	pct10	J	N100	Large	1	500	NonOutlier	2	-6	80,4734824	0	0,121711046	0
shus.0001	pct10	J	N100	Large	1	500	NonOutlier	2	-6	75,68632003	1	0,074765962	0
shus.0001	pct10	J	N100	Large	1	500	NonOutlier	2	-6	75,55288192	0	0,097760808	0
shus.0001	pct10	J	N100	Large	1	500	NonOutlier	2	-6	76,61247666	1	0,078033104	0
shus.0001	pct10	J	N100	Large	1	500	NonOutlier	2	-6	87,50431602	0	0,164546127	0
shus.0001	pct10	J	N100	Large	1	500	NonOutlier	2	-6	47,721894	0	0,026239351	0
shus.0001	pct10	J	N100	Large	1	500	NonOutlier	2	-6	42,96515352	0	0,020800827	0
shus.0001	pct10	J	N100	Large	1	500	NonOutlier	2	-6	65,34966518	1	0,045978306	0
shus.0001	pct10	J	N100	Large	1	500	NonOutlier	2	-6	85,74530853	1	0,117872344	0
shus.0001	pct10	J	N100	Large	1	500	NonOutlier	2	-6	76,25548612	0	0,100903506	0
shus.0001	pct10	J	N100	Large	1	500	NonOutlier	2	-6	53,71503846	1	0,026230594	0
shus.0001	pct10	J	N100	Large	1	500	NonOutlier	2	-6	94,93032508	0	0,222097668	1
shus.0001	pct10	J	N100	Large	1	500	NonOutlier	2	-6	89,16518104	0	0,176282335	0
shus.0001	pct10	J	N100	Large	1	500	NonOutlier	2	-6	84,28246269	0	0,143578976	0
shus.0001	pct10	J	N100	Large	1	500	NonOutlier	2	-6	60,75023659	1	0,036880726	0
shus.0001	pct10	J	N100	Large	1	500	NonOutlier	2	-6	85,50926655	0	0,151287734	0
shus.0001	pct10	J	N100	Large	1	500	NonOutlier	2	-6	48,30376071	1	0,020137826	0
shus.0001	pct10	J	N100	Large	1	500	NonOutlier	2	-6	64,85393755	1	0,044903222	0
shus.0001	pct10	J	N100	Large	1	500	NonOutlier	2	-6	71,67181049	1	0,062011986	0
shus.0001	pct10	J	N100	Large	1	500	NonOutlier	2	-6	88,03818568	0	0,168248633	0
shus.0001	pct10	J	N100	Large	1	500	NonOutlier	2	-6	79,6938789	1	0,089863229	0
shus.0001	pct10	J	N100	Large	1	500	NonOutlier	2	-6	72,16379343	0	0,083799336	0
shus.0001	pct10	J	N100	Large	1	500	NonOutlier	2	-6	92,51284579	0	0,201916705	0
shus.0001	pct10	J	N100	Large	1	500	NonOutlier	2	-6	80,5205644	0	0,121962918	0
shus.0001	pct10	J	N100	Large	1	500	NonOutlier	2	-6	37,95625792	0	0,016267462	0
shus.0001	pct10	J	N100	Large	1	500	NonOutlier	2	-6	96,17122131	0	0,233001682	0
shus.0001	pct10	J	N100	Large	1	500	NonOutlier	2	-6	68,58339705	0	0,071039501	1
shus.0001	pct10	J	N100	Large	1	500	NonOutlier	2	-6	87,73983423	0	0,166171371	0
shus.0001	pct10	J	N100	Large	1	500	NonOutlier	2	-6	71,69910593	0	0,082032634	0
shus.0001	pct10	J	N100	Large	1	500	NonOutlier	2	-6	92,93007494	0	0,205299365	1
shus.0001	pct10	J	N100	Large	1	500	NonOutlier	2	-6	85,85415255	0	0,153515237	1
shus.0001	pct10	J	N100	Large	1	500	NonOutlier	2	-6	56,29151716	0	0,039717938	0
shus.0001	pct10	J	N100	Large	1	500	NonOutlier	2	-6	72,72279633	0	0,085970378	0
shus.0001	pct10	J	N100	Large	1	500	NonOutlier	2	-6	86,62461756	1	0,122521157	0
shus.0001	pct10	J	N100	Large	1	500	NonOutlier	2	-6	65,81095348	1	0,047000671	0
shus.0001	pct10	J	N100	Large	1	500	NonOutlier	2	-6	95,10932372	0	0,223647796	0
shus.0001	pct10	J	N100	Large	1	500	NonOutlier	2	-6	76,18360784	0	0,100577926	0
shus.0001	pct10	J	N100	Large	1	500	NonOutlier	2	-6	76,20942763	0	0,100694772	0
shus.0001	pct10	J	N100	Large	1	500	NonOutlier	2	-6	62,75820646	0	0,05405974	0
shus.0001	pct10	J	N100	Large	1	500	NonOutlier	2	-6	66,50147241	0	0,064469206	0
shus.0001	pct10	J	N100	Large	1	500	NonOutlier	2	-6	61,9986069	0	0,05215012	0
shus.0001	pct10	J	N100	Large	1	500	NonOutlier	2	-6	63,42975576	1	0,041946356	0
shus.0001	pct10	J	N100	Large	1	500	NonOutlier	2	-6	90,27820471	0	0,184509358	0
shus.0001	pct10	J	N100	Large	1	500	NonOutlier	2	-6	81,10599808	1	0,095807605	0
shus.0001	pct10	J	N100	Large	1	500	NonOutlier	2	-6	73,0025487	1	0,065996864	0
shus.0001	pct10	J	N100	Large	1	500	NonOutlier	2	-6	58,85138866	0	0,044897757	0
shus.0001	pct10	J	N100	Large	1	500	NonOutlier	2	-6	79,17740241	0	0,114951731	1
shus.0001	pct10	J	N100	Large	1	500	NonOutlier	2	-6	90,37540969	1	0,14415138	0
shus.0001	pct10	J	N100	Large	1	500	NonOutlier	2	-6	37,17426972	0	0,015653453	0
shus.0001	pct10	J	N100	Large	1	500	NonOutlier	2	-6	90,41297066	0	0,185525396	1
shus.0001	pct10	J	N100	Large	1	500	NonOutlier	2	-6	77,50097715	1	0,081289728	0
shus.0001	pct10	J	N100	Large	1	500	NonOutlier	2	-6	45,79851311	0	0,023890956	0
shus.0001	pct10	J	N100	Large	1	500	NonOutlier	2	-6	81,07144862	0	0,124943418	0
shus.0001	pct10	J	N100	Large	1	500	NonOutlier	2	-6	72,32238224	1	0,063931235	0
shus.0001	pct10	J	N100	Large	1	500	NonOutlier	2	-6	83,82477691	0	0,140787918	0
shus.0001	pct10	J	N100	Large	1	500	NonOutlier	2	-6	87,68325921	0	0,165779794	1
shus.0001	pct10	J	N100	Large	1	500	NonOutlier	2	-6	75,35252751	0	0,096880762	0
shus.0001	pct10	J	N100	Large	1	500	NonOutlier	2	-6	54,64669238	0	0,036697269	0
shus.0001	pct10	J	N100	Large	1	500	NonOutlier	2	-6	84,19787041	1	0,110062144	0
shus.0001	pct10	J	N100	Large	1	500	NonOutlier	2	-6	73,19924466	1	0,066605688	0
shus.0001	pct10	J	N100	Large	1	500	NonOutlier	2	-6	85,6437835	1	0,117345546	0
shus.0001	pct10	J	N100	Large	1	500	NonOutlier	2	-6	65,79609813	0	0,062374441	0
shus.0001	pct10	J	N100	Large	1	500	NonOutlier	2	-6	46,41802051	0	0,02462406	0
shus.0001	pct10	J	N100	Large	1	500	NonOutlier	2	-6	65,13707734	1	0,045514299	0
shus.0001	pct10	J	N100	Large	1	500	NonOutlier	2	-6	61,44425244	0	0,050796904	0
shus.0001	pct10	J	N100	Large	1	500	NonOutlier	2	-6	82,52688347	0	0,133119279	0
shus.0001	pct10	J	N100	Large	1	500	NonOutlier	2	-6	60,44840752	1	0,0363484	0
shus.0001	pct10	J	N100	Large	1	500	NonOutlier	2	-6	71,71562882	0	0,082094866	0
shus.0001	pct10	J	N100	Large	1	500	NonOutlier	2	-6	72,71568521	1	0,065118217	0
shus.0001	pct10	J	N100	Large	1	500	NonOutlier	2	-6	67,33497038	0	0,06702883	0
shus.0001	pct10	J	N100	Large	1	500	NonOutlier	2	-6	64,16892087	0	0,057782294	0
shus.0001	pct10	J	N100	Large	1	500	NonOutlier	2	-6	62,47391368	1	0,040067235	0
shus.0001	pct10	J	N100	Large	1	500	NonOutlier	2	-6	71,17265007	0	0,080072124	0
shus.0001	pct10	J	N100	Large	1	500	NonOutlier	2	-6	79,5865876	0	0,117049665	0
shus.0001	pct10	J	N100	Large	1	500	NonOutlier	2	-6	69,75476279	1	0,056665154	0
shus.0001	pct10	J	N100	Large	1	500	NonOutlier	2	-6	77,08223498	1	0,079739754	0
shus.0001	pct10	J	N100	Large	1	500	NonOutlier	2	-6	77,96475524	1	0,083038416	0
shus.0001	pct10	J	N100	Large	1	500	NonOutlier	2	-6	72,96271153	0	0,086917692	0
shus.0001	pct10	J	N100	Large	1	500	NonOutlier	2	-6	78,03496897	0	0,109266877	0
shus.0001	pct10	J	N100	Large	1	500	NonOutlier	2	-6	78,25363321	1	0,084144862	0
shus.0001	pct10	J	N100	Large	1	500	NonOutlier	2	-6	78,03083794	1	0,083290349	0
shus.0001	pct10	J	N100	Large	1	500	NonOutlier	2	-6	74,72334887	0	0,094162957	0
shus.0001	pct10	J	N100	Large	1	500	NonOutlier	2	-6	54,36048419	0	0,036194728	0
shus.0001	pct10	J	N100	Large	1	500	NonOutlier	2	-6	82,52528775	1	0,102133959	0
shus.0001	pct10	J	N100	Large	1	500	NonOutlier	2	-6	82,32217509	0	0,131942556	1
shus.0001	pct10	J	N100	Large	1	500	NonOutlier	2	-6	81,48998881	0	0,127249437	0
shus.0001	pct10	J	N100	Large	1	500	NonOutlier	2	-6	80,31043734	1	0,09241666	0
shus.0001	pct10	J	N100	Large	1	500	NonOutlier	2	-6	78,87627415	0	0,113428782	0
shus.0001	pct10	J	N100	Large	1	500	NonOutlier	2	-6	89,18617158	0	0,176434785	1
shus.0001	pct10	J	N100	Large	1	500	NonOutlier	2	-6	79,74090674	0	0,117849461	0
shus.0001	pct10	J	N100	Large	1	500	NonOutlier	2	-6	78,08462014	0	0,109508733	0
shus.0001	pct10	J	N100	Large	1	500	NonOutlier	2	-6	72,5478267	0	0,085285412	0
shus.0001	pct10	J	N100	Large	1	500	NonOutlier	2	-6	42,65294252	1	0,015256841	0
shus.0001	pct10	J	N100	Large	1	500	NonOutlier	2	-6	90,27616536	1	0,143540263	0
shus.0001	pct10	J	N100	Large	1	500	NonOutlier	2	-6	83,79536459	0	0,140610116	0
shus.0001	pct10	J	N100	Large	1	500	NonOutlier	2	-6	72,40930866	1	0,06419183	0
shus.0001	pct10	J	N100	Large	1	500	NonOutlier	2	-6	87,68603007	0	0,165798955	0
shus.0001	pct10	J	N100	Large	1	500	NonOutlier	2	-6	56,72918038	1	0,030367594	0
shus.0001	pct10	J	N100	Large	1	500	NonOutlier	2	-6	72,83548988	1	0,065483841	0
shus.0001	pct10	J	N100	Large	1	500	NonOutlier	2	-6	73,84059097	0	0,090464999	0
shus.0001	pct10	J	N100	Large	1	500	NonOutlier	2	-6	88,53722967	1	0,133178988	0
shus.0001	pct10	J	N100	Large	1	500	NonOutlier	2	-6	82,10938096	0	0,130728716	0
shus.0001	pct10	J	N100	Large	1	500	NonOutlier	2	-6	71,2632474	1	0,06083433	0
shus.0001	pct10	J	N100	Large	1	500	NonOutlier	2	-6	57,0544608	1	0,03085017	0
shus.0001	pct10	J	N100	Large	1	500	NonOutlier	2	-6	57,57573481	0	0,04224066	0
shus.0001	pct10	J	N100	Large	1	500	NonOutlier	2	-6	62,13270893	1	0,039416191	0
shus.0001	pct10	J	N100	Large	1	500	NonOutlier	2	-6	85,86151567	0	0,153563085	0
shus.0001	pct10	J	N100	Large	1	500	NonOutlier	2	-6	76,36670813	1	0,077153598	0
shus.0001	pct10	J	N100	Large	1	500	NonOutlier	2	-6	56,5813274	0	0,040274313	0
shus.0001	pct10	J	N100	Large	1	500	NonOutlier	2	-6	81,67691534	1	0,098309184	0
shus.0001	pct10	J	N100	Large	1	500	NonOutlier	2	-6	77,74981062	1	0,082223747	0
shus.0001	pct10	J	N100	Large	1	500	NonOutlier	2	-6	53,78299122	1	0,026317518	0
shus.0001	pct10	J	N100	Large	1	500	NonOutlier	2	-6	51,2802283	1	0,023294029	0
shus.0001	pct10	J	N100	Large	1	500	NonOutlier	2	-6	73,4109863	0	0,088713062	0
shus.0001	pct10	J	N100	Large	1	500	NonOutlier	2	-6	95,07084477	1	0,175598466	0
shus.0001	pct10	J	N100	Large	1	500	NonOutlier	2	-6	93,42678921	0	0,209381014	0
shus.0001	pct10	J	N100	Large	1	500	NonOutlier	2	-6	75,39491382	1	0,07376427	0
shus.0001	pct10	J	N100	Large	1	500	NonOutlier	2	-6	58,00954968	0	0,043126955	0
shus.0001	pct10	J	N100	Large	1	500	NonOutlier	2	-6	44,23638063	0	0,022135662	0
shus.0001	pct10	J	N100	Large	1	500	NonOutlier	2	-6	76,10682313	0	0,100231153	0
shus.0001	pct10	J	N100	Large	1	500	NonOutlier	2	-6	65,69007623	0	0,06206513	0
shus.0001	pct10	J	N100	Large	1	500	NonOutlier	2	-6	82,12815377	0	0,130835419	0
shus.0001	pct10	J	N100	Large	1	500	NonOutlier	2	-6	90,23315344	1	0,143276079	0
shus.0001	pct10	J	N100	Large	1	500	NonOutlier	2	-6	99,19261862	1	0,207449372	0
shus.0001	pct10	J	N100	Large	1	500	NonOutlier	2	-6	74,82824834	1	0,071851678	0
shus.0001	pct10	J	N100	Large	1	500	NonOutlier	2	-6	70,20572742	0	0,076582446	0
shus.0001	pct10	J	N100	Large	1	500	NonOutlier	2	-6	91,42759268	0	0,193313738	0
shus.0001	pct10	J	N100	Large	1	500	NonOutlier	2	-6	44,15631103	1	0,01642831	0
shus.0001	pct10	J	N100	Large	1	500	NonOutlier	2	-6	71,4719738	1	0,061433334	0
shus.0001	pct10	J	N100	Large	1	500	NonOutlier	2	-6	70,161617	0	0,076426623	0
shus.0001	pct10	J	N100	Large	1	500	NonOutlier	2	-6	61,65692609	0	0,05131208	0
shus.0001	pct10	J	N100	Large	1	500	NonOutlier	2	-6	85,89799204	0	0,153800297	1
shus.0001	pct10	J	N100	Large	1	500	NonOutlier	2	-6	91,00644063	1	0,14808782	0
shus.0001	pct10	J	N100	Large	1	500	NonOutlier	2	-6	74,74087609	0	0,094237734	0
shus.0001	pct10	J	N100	Large	1	500	NonOutlier	2	-6	83,19431584	0	0,137017683	0
shus.0001	pct10	J	N100	Large	1	500	NonOutlier	2	-6	63,14143243	1	0,041370826	0
shus.0001	pct10	J	N100	Large	1	500	NonOutlier	2	-6	61,46193901	0	0,05083956	0
shus.0001	pct10	J	N100	Large	1	500	NonOutlier	2	-6	80,64359956	0	0,122623231	0
shus.0001	pct10	J	N100	Large	1	500	NonOutlier	2	-6	23,8840989	1	0,006024997	0
shus.0001	pct10	J	N100	Large	1	500	NonOutlier	2	-6	81,30289097	1	0,096663832	0
shus.0001	pct10	J	N100	Large	1	500	NonOutlier	2	-6	77,20561215	0	0,105295822	0
shus.0001	pct10	J	N100	Large	1	500	NonOutlier	2	-6	74,75850177	1	0,071619458	0
shus.0001	pct10	J	N100	Large	1	500	NonOutlier	2	-6	83,19023394	0	0,136993552	0
shus.0001	pct10	J	N100	Large	1	500	NonOutlier	2	-6	90,38552238	0	0,185318106	0
shus.0001	pct10	J	N100	Large	1	500	NonOutlier	2	-6	87,48034861	1	0,127195916	1
shus.0001	pct10	J	N100	Large	1	500	NonOutlier	2	-6	81,95976839	0	0,129880973	0
shus.0001	pct10	J	N100	Large	1	500	NonOutlier	2	-6	79,12048853	0	0,114662533	0
shus.0001	pct10	J	N100	Large	1	500	NonOutlier	2	-6	62,93671818	0	0,054517992	0
shus.0001	pct10	J	N100	Large	1	500	NonOutlier	2	-6	59,88320223	0	0,047162743	0
shus.0001	pct10	J	N100	Large	1	500	NonOutlier	2	-6	69,90196689	1	0,057059874	0
shus.0001	pct10	J	N100	Large	1	500	NonOutlier	2	-6	93,13022323	0	0,206936906	0
shus.0001	pct10	J	N100	Large	1	500	NonOutlier	2	-6	79,9252246	0	0,118810934	1
shus.0001	pct10	J	N100	Large	1	500	NonOutlier	2	-6	63,25760344	0	0,055350941	0
shus.0001	pct10	J	N100	Large	1	500	NonOutlier	2	-6	85,69132348	0	0,152460251	1
shus.0001	pct10	J	N100	Large	1	500	NonOutlier	2	-6	48,04646212	1	0,019885533	0
shus.0001	pct10	J	N100	Large	1	500	NonOutlier	2	-6	78,24663533	0	0,110301194	0
shus.0001	pct10	J	N100	Large	1	500	NonOutlier	2	-6	71,60436862	0	0,081676638	0
shus.0001	pct10	J	N100	Large	1	500	NonOutlier	2	-6	63,24978237	0	0,055330498	0
shus.0001	pct10	J	N100	Large	1	500	NonOutlier	2	-6	82,05847961	1	0,100013371	1
shus.0001	pct10	J	N100	Large	1	500	NonOutlier	2	-6	79,12884305	1	0,087579193	0
shus.0002	pct10	J	N100	Large	1	500	NonOutlier	2	-6	63,14638039	0	0,055060882	0
shus.0002	pct10	J	N100	Large	1	500	NonOutlier	2	-6	90,40106779	0	0,185435484	1
shus.0002	pct10	J	N100	Large	1	500	NonOutlier	2	-6	66,86909253	0	0,065586733	0
shus.0002	pct10	J	N100	Large	1	500	NonOutlier	2	-6	75,51564122	0	0,097596693	0
shus.0002	pct10	J	N100	Large	1	500	NonOutlier	2	-6	54,66957849	1	0,027477624	0
shus.0002	pct10	J	N100	Large	1	500	NonOutlier	2	-6	88,78741689	1	0,134629736	0
shus.0002	pct10	J	N100	Large	1	500	NonOutlier	2	-6	49,78810029	0	0,02901227	0
shus.0002	pct10	J	N100	Large	1	500	NonOutlier	2	-6	91,35423221	0	0,192742377	1
shus.0002	pct10	J	N100	Large	1	500	NonOutlier	2	-6	56,87956332	0	0,040854656	0
shus.0002	pct10	J	N100	Large	1	500	NonOutlier	2	-6	47,64111751	1	0,019494342	0
shus.0002	pct10	J	N100	Large	1	500	NonOutlier	2	-6	79,73755523	1	0,090041998	0
shus.0002	pct10	J	N100	Large	1	500	NonOutlier	2	-6	90,6288582	1	0,145721861	0
shus.0002	pct10	J	N100	Large	1	500	NonOutlier	2	-6	86,45069475	1	0,121589302	0
shus.0002	pct10	J	N100	Large	1	500	NonOutlier	2	-6	68,1720405	1	0,052580434	0
shus.0002	pct10	J	N100	Large	1	500	NonOutlier	2	-6	67,67209443	0	0,068090673	0
shus.0002	pct10	J	N100	Large	1	500	NonOutlier	2	-6	75,75816475	1	0,075014838	1
shus.0002	pct10	J	N100	Large	1	500	NonOutlier	2	-6	67,65913	1	0,051317444	0
shus.0002	pct10	J	N100	Large	1	500	NonOutlier	2	-6	84,35478104	0	0,144024177	1
shus.0002	pct10	J	N100	Large	1	500	NonOutlier	2	-6	85,74528442	1	0,117872218	0
shus.0002	pct10	J	N100	Large	1	500	NonOutlier	2	-6	84,27607609	0	0,143539714	0
shus.0002	pct10	J	N100	Large	1	500	NonOutlier	2	-6	76,87496881	0	0,103748482	0
shus.0002	pct10	J	N100	Large	1	500	NonOutlier	2	-6	77,64727367	1	0,081837688	0
shus.0002	pct10	J	N100	Large	1	500	NonOutlier	2	-6	53,35056852	1	0,025769117	0
shus.0002	pct10	J	N100	Large	1	500	NonOutlier	2	-6	81,2708521	1	0,096524041	0
shus.0002	pct10	J	N100	Large	1	500	NonOutlier	2	-6	86,40656304	0	0,157138926	1
shus.0002	pct10	J	N100	Large	1	500	NonOutlier	2	-6	77,72695971	1	0,082137569	0
shus.0002	pct10	J	N100	Large	1	500	NonOutlier	2	-6	74,56659998	0	0,093496575	0
shus.0002	pct10	J	N100	Large	1	500	NonOutlier	2	-6	79,75152136	1	0,09009923	0
shus.0002	pct10	J	N100	Large	1	500	NonOutlier	2	-6	80,50433133	0	0,121876026	0
shus.0002	pct10	J	N100	Large	1	500	NonOutlier	2	-6	85,41661529	0	0,150693874	0
shus.0002	pct10	J	N100	Large	1	500	NonOutlier	2	-6	84,33698053	0	0,143914489	0
shus.0002	pct10	J	N100	Large	1	500	NonOutlier	2	-6	85,90345154	0	0,153835827	0
shus.0002	pct10	J	N100	Large	1	500	NonOutlier	2	-6	84,38327906	1	0,110973457	1
shus.0002	pct10	J	N100	Large	1	500	NonOutlier	2	-6	83,22387786	1	0,105381893	0
shus.0002	pct10	J	N100	Large	1	500	NonOutlier	2	-6	82,84773443	1	0,103621931	0
shus.0002	pct10	J	N100	Large	1	500	NonOutlier	2	-6	80,76848816	0	0,123296634	0
shus.0002	pct10	J	N100	Large	1	500	NonOutlier	2	-6	90,79447124	0	0,188425048	0
shus.0002	pct10	J	N100	Large	1	500	NonOutlier	2	-6	81,33784369	1	0,096816543	0
shus.0002	pct10	J	N100	Large	1	500	NonOutlier	2	-6	89,32355866	0	0,17743516	0
shus.0002	pct10	J	N100	Large	1	500	NonOutlier	2	-6	92,70270169	1	0,15911002	1
shus.0002	pct10	J	N100	Large	1	500	NonOutlier	2	-6	72,03035854	1	0,063062985	0
shus.0002	pct10	J	N100	Large	1	500	NonOutlier	2	-6	69,03496764	1	0,054771764	0
shus.0002	pct10	J	N100	Large	1	500	NonOutlier	2	-6	59,68408925	0	0,046717363	0
shus.0002	pct10	J	N100	Large	1	500	NonOutlier	2	-6	80,33055127	0	0,120949161	0
shus.0002	pct10	J	N100	Large	1	500	NonOutlier	2	-6	78,09816247	0	0,109574781	0
shus.0002	pct10	J	N100	Large	1	500	NonOutlier	2	-6	85,19639718	1	0,11504839	0
shus.0002	pct10	J	N100	Large	1	500	NonOutlier	2	-6	87,93223193	1	0,129725454	0
shus.0002	pct10	J	N100	Large	1	500	NonOutlier	2	-6	76,20120671	1	0,076566463	0
shus.0002	pct10	J	N100	Large	1	500	NonOutlier	2	-6	71,08946608	0	0,079766289	0
shus.0002	pct10	J	N100	Large	1	500	NonOutlier	2	-6	67,14409107	1	0,050078126	0
shus.0002	pct10	J	N100	Large	1	500	NonOutlier	2	-6	83,81575071	1	0,108204638	0
shus.0002	pct10	J	N100	Large	1	500	NonOutlier	2	-6	73,84218737	0	0,090471567	0
shus.0002	pct10	J	N100	Large	1	500	NonOutlier	2	-6	58,10281638	1	0,032456515	0
shus.0002	pct10	J	N100	Large	1	500	NonOutlier	2	-6	72,28692781	0	0,084273243	0
shus.0002	pct10	J	N100	Large	1	500	NonOutlier	2	-6	82,71532672	0	0,134210347	0
shus.0002	pct10	J	N100	Large	1	500	NonOutlier	2	-6	86,38223208	0	0,156977866	0
shus.0002	pct10	J	N100	Large	1	500	NonOutlier	2	-6	75,62475265	1	0,074553291	0
shus.0002	pct10	J	N100	Large	1	500	NonOutlier	2	-6	45,3647938	1	0,017433741	0
shus.0002	pct10	J	N100	Large	1	500	NonOutlier	2	-6	68,47402148	1	0,053337705	0
shus.0002	pct10	J	N100	Large	1	500	NonOutlier	2	-6	89,47403898	1	0,138679871	0
shus.0002	pct10	J	N100	Large	1	500	NonOutlier	2	-6	54,84332153	0	0,037046404	0
shus.0002	pct10	J	N100	Large	1	500	NonOutlier	2	-6	87,98647021	0	0,167887087	0
shus.0002	pct10	J	N100	Large	1	500	NonOutlier	2	-6	30,23470122	1	0,008258128	0
shus.0002	pct10	J	N100	Large	1	500	NonOutlier	2	-6	83,5412157	1	0,106887162	0
shus.0002	pct10	J	N100	Large	1	500	NonOutlier	2	-6	77,55900574	1	0,081506675	0
shus.0002	pct10	J	N100	Large	1	500	NonOutlier	2	-6	71,20517603	1	0,06066865	0
shus.0002	pct10	J	N100	Large	1	500	NonOutlier	2	-6	40,3005961	0	0,018253609	0
shus.0002	pct10	J	N100	Large	1	500	NonOutlier	2	-6	73,5095529	0	0,089112291	0
shus.0002	pct10	J	N100	Large	1	500	NonOutlier	2	-6	75,56734756	0	0,097824623	0
shus.0002	pct10	J	N100	Large	1	500	NonOutlier	2	-6	72,70332077	0	0,08589389	0
shus.0002	pct10	J	N100	Large	1	500	NonOutlier	2	-6	80,38162902	1	0,092715656	0
shus.0002	pct10	J	N100	Large	1	500	NonOutlier	2	-6	51,8176495	0	0,032011731	0
shus.0002	pct10	J	N100	Large	1	500	NonOutlier	2	-6	69,67359482	0	0,074721959	0
shus.0002	pct10	J	N100	Large	1	500	NonOutlier	2	-6	80,04884788	0	0,119459596	0
shus.0002	pct10	J	N100	Large	1	500	NonOutlier	2	-6	88,08113505	1	0,130568308	0
shus.0002	pct10	J	N100	Large	1	500	NonOutlier	2	-6	45,18363253	0	0,023184397	0
shus.0002	pct10	J	N100	Large	1	500	NonOutlier	2	-6	63,8259359	0	0,056855679	0
shus.0002	pct10	J	N100	Large	1	500	NonOutlier	2	-6	77,30573155	0	0,10576836	0
shus.0002	pct10	J	N100	Large	1	500	NonOutlier	2	-6	59,96485296	1	0,035510951	0
shus.0002	pct10	J	N100	Large	1	500	NonOutlier	2	-6	59,47901955	1	0,034688286	0
shus.0002	pct10	J	N100	Large	1	500	NonOutlier	2	-6	82,572287	0	0,133381473	1
shus.0002	pct10	J	N100	Large	1	500	NonOutlier	2	-6	82,97308687	0	0,135714979	0
shus.0002	pct10	J	N100	Large	1	500	NonOutlier	2	-6	80,35832814	1	0,0926177	0
shus.0002	pct10	J	N100	Large	1	500	NonOutlier	2	-6	92,56093909	0	0,202304486	1
shus.0002	pct10	J	N100	Large	1	500	NonOutlier	2	-6	56,10924514	0	0,039371795	0
shus.0002	pct10	J	N100	Large	1	500	NonOutlier	2	-6	76,73451978	0	0,103097316	0
shus.0002	pct10	J	N100	Large	1	500	NonOutlier	2	-6	86,18325077	0	0,155665738	0
shus.0002	pct10	J	N100	Large	1	500	NonOutlier	2	-6	67,58306587	1	0,051132605	0
shus.0002	pct10	J	N100	Large	1	500	NonOutlier	2	-6	63,36592555	0	0,055634817	0
shus.0002	pct10	J	N100	Large	1	500	NonOutlier	2	-6	88,68614235	0	0,172831273	0
shus.0002	pct10	J	N100	Large	1	500	NonOutlier	2	-6	86,40918901	0	0,157156317	0
shus.0002	pct10	J	N100	Large	1	500	NonOutlier	2	-6	81,48403411	0	0,127216375	0
shus.0002	pct10	J	N100	Large	1	500	NonOutlier	2	-6	71,37419604	1	0,061152047	0
shus.0002	pct10	J	N100	Large	1	500	NonOutlier	2	-6	73,96620029	1	0,069029735	0
shus.0002	pct10	J	N100	Large	1	500	NonOutlier	2	-6	56,5148781	1	0,030053666	0
shus.0002	pct10	J	N100	Large	1	500	NonOutlier	2	-6	60,49364479	0	0,048553473	0
shus.0002	pct10	J	N100	Large	1	500	NonOutlier	2	-6	94,278337	0	0,216516516	1
shus.0002	pct10	J	N100	Large	1	500	NonOutlier	2	-6	79,25777545	0	0,115361213	0
shus.0002	pct10	J	N100	Large	1	500	NonOutlier	2	-6	89,42965455	0	0,17821073	0
shus.0002	pct10	J	N100	Large	1	500	NonOutlier	2	-6	85,58313972	1	0,11703185	0
shus.0002	pct10	J	N100	Large	1	500	NonOutlier	2	-6	71,84255157	1	0,062510418	0
shus.0002	pct10	J	N100	Large	1	500	NonOutlier	2	-6	62,5453091	0	0,053517968	0
shus.0002	pct10	J	N100	Large	1	500	NonOutlier	2	-6	92,17271107	0	0,19919002	0
shus.0002	pct10	J	N100	Large	1	500	NonOutlier	2	-6	73,47768411	1	0,067476448	0
shus.0002	pct10	J	N100	Large	1	500	NonOutlier	2	-6	67,22962742	0	0,066700194	0
shus.0002	pct10	J	N100	Large	1	500	NonOutlier	2	-6	90,54269029	0	0,186507465	0
shus.0002	pct10	J	N100	Large	1	500	NonOutlier	2	-6	82,84746956	0	0,13497994	0
shus.0002	pct10	J	N100	Large	1	500	NonOutlier	2	-6	84,69821131	1	0,112536535	0
shus.0002	pct10	J	N100	Large	1	500	NonOutlier	2	-6	83,15224231	1	0,105044692	0
shus.0002	pct10	J	N100	Large	1	500	NonOutlier	2	-6	50,62698598	0	0,030217497	0
shus.0002	pct10	J	N100	Large	1	500	NonOutlier	2	-6	81,48479544	0	0,127220602	1
shus.0002	pct10	J	N100	Large	1	500	NonOutlier	2	-6	82,15091208	0	0,130964874	1
shus.0002	pct10	J	N100	Large	1	500	NonOutlier	2	-6	76,12482458	0	0,100312355	1
shus.0002	pct10	J	N100	Large	1	500	NonOutlier	2	-6	68,46906888	0	0,070663182	0
shus.0002	pct10	J	N100	Large	1	500	NonOutlier	2	-6	83,18369971	0	0,136954931	0
shus.0002	pct10	J	N100	Large	1	500	NonOutlier	2	-6	80,23227237	0	0,12042768	0
shus.0002	pct10	J	N100	Large	1	500	NonOutlier	2	-6	92,60031601	0	0,202622399	0
shus.0002	pct10	J	N100	Large	1	500	NonOutlier	2	-6	56,47517266	0	0,040069657	0
shus.0002	pct10	J	N100	Large	1	500	NonOutlier	2	-6	36,92186356	0	0,015460178	0
shus.0002	pct10	J	N100	Large	1	500	NonOutlier	2	-6	62,71368895	0	0,053946028	0
shus.0002	pct10	J	N100	Large	1	500	NonOutlier	2	-6	77,9491716	0	0,108850054	0
shus.0002	pct10	J	N100	Large	1	500	NonOutlier	2	-6	81,40905887	1	0,097128354	0
shus.0002	pct10	J	N100	Large	1	500	NonOutlier	2	-6	66,06614008	1	0,047575496	0
shus.0002	pct10	J	N100	Large	1	500	NonOutlier	2	-6	64,81252786	0	0,059559442	0
shus.0002	pct10	J	N100	Large	1	500	NonOutlier	2	-6	89,94750428	0	0,182034373	0
shus.0002	pct10	J	N100	Large	1	500	NonOutlier	2	-6	89,48875417	0	0,178643904	1
shus.0002	pct10	J	N100	Large	1	500	NonOutlier	2	-6	53,44122733	0	0,034625068	0
shus.0002	pct10	J	N100	Large	1	500	NonOutlier	2	-6	83,0196916	0	0,135988539	0
shus.0002	pct10	J	N100	Large	1	500	NonOutlier	2	-6	88,03823098	1	0,130324977	0
shus.0002	pct10	J	N100	Large	1	500	NonOutlier	2	-6	76,39115268	1	0,077240667	0
shus.0002	pct10	J	N100	Large	1	500	NonOutlier	2	-6	79,01652791	0	0,114135911	0
shus.0002	pct10	J	N100	Large	1	500	NonOutlier	2	-6	74,59055139	0	0,093598125	1
shus.0002	pct10	J	N100	Large	1	500	NonOutlier	2	-6	81,51008931	0	0,127361094	0
shus.0002	pct10	J	N100	Large	1	500	NonOutlier	2	-6	69,35348871	0	0,07362288	0
shus.0002	pct10	J	N100	Large	1	500	NonOutlier	2	-6	62,63338215	0	0,053741468	0
shus.0002	pct10	J	N100	Large	1	500	NonOutlier	2	-6	58,56939907	0	0,044297008	0
shus.0002	pct10	J	N100	Large	1	500	NonOutlier	2	-6	78,21543799	0	0,11014821	0
shus.0002	pct10	J	N100	Large	1	500	NonOutlier	2	-6	68,89508314	0	0,072074854	0
shus.0002	pct10	J	N100	Large	1	500	NonOutlier	2	-6	80,81494712	0	0,123547951	0
shus.0002	pct10	J	N100	Large	1	500	NonOutlier	2	-6	70,03913646	0	0,075995475	0
shus.0002	pct10	J	N100	Large	1	500	NonOutlier	2	-6	81,03712894	0	0,124755926	0
shus.0002	pct10	J	N100	Large	1	500	NonOutlier	2	-6	52,79000206	0	0,033553009	0
shus.0002	pct10	J	N100	Large	1	500	NonOutlier	2	-6	86,69636826	0	0,159067656	0
shus.0002	pct10	J	N100	Large	1	500	NonOutlier	2	-6	78,70655758	1	0,085906598	0
shus.0002	pct10	J	N100	Large	1	500	NonOutlier	2	-6	71,58005384	0	0,081585497	0
shus.0002	pct10	J	N100	Large	1	500	NonOutlier	2	-6	71,0892731	0	0,079765581	0
shus.0002	pct10	J	N100	Large	1	500	NonOutlier	2	-6	83,80095574	0	0,140643901	0
shus.0002	pct10	J	N100	Large	1	500	NonOutlier	2	-6	74,97602659	0	0,09524612	0
shus.0002	pct10	J	N100	Large	1	500	NonOutlier	2	-6	88,93268177	1	0,135478185	0
shus.0002	pct10	J	N100	Large	1	500	NonOutlier	2	-6	76,570008	0	0,102339189	0
shus.0002	pct10	J	N100	Large	1	500	NonOutlier	2	-6	87,00385522	0	0,161135003	1
shus.0002	pct10	J	N100	Large	1	500	NonOutlier	2	-6	74,68379662	1	0,071371498	0
shus.0002	pct10	J	N100	Large	1	500	NonOutlier	2	-6	87,00297815	0	0,161129076	0
shus.0002	pct10	J	N100	Large	1	500	NonOutlier	2	-6	83,14162746	0	0,136706477	0
shus.0002	pct10	J	N100	Large	1	500	NonOutlier	2	-6	93,1160276	1	0,161894565	1
shus.0002	pct10	J	N100	Large	1	500	NonOutlier	2	-6	73,16006876	0	0,087704034	1
shus.0002	pct10	J	N100	Large	1	500	NonOutlier	2	-6	66,89715401	1	0,049494034	0
shus.0002	pct10	J	N100	Large	1	500	NonOutlier	2	-6	86,13226798	1	0,119899037	0
shus.0002	pct10	J	N100	Large	1	500	NonOutlier	2	-6	85,9647788	0	0,1542354	0
shus.0002	pct10	J	N100	Large	1	500	NonOutlier	2	-6	74,29926347	0	0,09236981	0
shus.0002	pct10	J	N100	Large	1	500	NonOutlier	2	-6	85,789892	0	0,153098175	0
shus.0002	pct10	J	N100	Large	1	500	NonOutlier	2	-6	80,86546154	0	0,123821706	1
shus.0002	pct10	J	N100	Large	1	500	NonOutlier	2	-6	60,86687537	0	0,049422861	0
shus.0002	pct10	J	N100	Large	1	500	NonOutlier	2	-6	89,05108771	1	0,13617309	0
shus.0002	pct10	J	N100	Large	1	500	NonOutlier	2	-6	50,57665167	0	0,030143833	0
shus.0002	pct10	J	N100	Large	1	500	NonOutlier	2	-6	97,4666924	0	0,244777018	0
shus.0002	pct10	J	N100	Large	1	500	NonOutlier	2	-6	82,39194168	1	0,101524169	0
shus.0002	pct10	J	N100	Large	1	500	NonOutlier	2	-6	81,02147284	1	0,095442115	0
shus.0002	pct10	J	N100	Large	1	500	NonOutlier	2	-6	87,45870915	0	0,164232886	0
shus.0002	pct10	J	N100	Large	1	500	NonOutlier	2	-6	79,20137707	1	0,087869433	0
shus.0002	pct10	J	N100	Large	1	500	NonOutlier	2	-6	85,20186184	1	0,115076212	0
shus.0002	pct10	J	N100	Large	1	500	NonOutlier	2	-6	68,56953293	0	0,070993768	0
shus.0002	pct10	J	N100	Large	1	500	NonOutlier	2	-6	40,45951354	0	0,018396549	0
shus.0002	pct10	J	N100	Large	1	500	NonOutlier	2	-6	86,32970543	1	0,120944664	0
shus.0002	pct10	J	N100	Large	1	500	NonOutlier	2	-6	78,02121193	1	0,083253608	0
shus.0002	pct10	J	N100	Large	1	500	NonOutlier	2	-6	95,39887648	0	0,226171594	0
shus.0002	pct10	J	N100	Large	1	500	NonOutlier	2	-6	70,69369898	0	0,078325778	0
shus.0002	pct10	J	N100	Large	1	500	NonOutlier	2	-6	43,51462872	0	0,021367846	0
shus.0002	pct10	J	N100	Large	1	500	NonOutlier	2	-6	77,30670014	0	0,105772941	0
shus.0002	pct10	J	N100	Large	1	500	NonOutlier	2	-6	74,94351043	0	0,095106109	0
shus.0002	pct10	J	N100	Large	1	500	NonOutlier	2	-6	63,41785083	1	0,041922441	0
shus.0002	pct10	J	N100	Large	1	500	NonOutlier	2	-6	87,7074468	0	0,165947115	1
shus.0002	pct10	J	N100	Large	1	500	NonOutlier	2	-6	87,61414255	1	0,127940441	1
shus.0002	pct10	J	N100	Large	1	500	NonOutlier	2	-6	79,44815433	0	0,116336212	0
shus.0002	pct10	J	N100	Large	1	500	NonOutlier	2	-6	46,63953064	0	0,024891473	0
shus.0002	pct10	J	N100	Large	1	500	NonOutlier	2	-6	69,64769597	0	0,074632478	0
shus.0002	pct10	J	N100	Large	1	500	NonOutlier	2	-6	94,39072633	1	0,170729823	0
shus.0002	pct10	J	N100	Large	1	500	NonOutlier	2	-6	95,94323567	0	0,230970698	1
shus.0002	pct10	J	N100	Large	1	500	NonOutlier	2	-6	89,63735795	0	0,179736742	0
shus.0002	pct10	J	N100	Large	1	500	NonOutlier	2	-6	89,85304224	0	0,181332169	0
shus.0002	pct10	J	N100	Large	1	500	NonOutlier	2	-6	66,10250906	0	0,063276476	0
shus.0002	pct10	J	N100	Large	1	500	NonOutlier	2	-6	84,06718503	1	0,109423752	0
shus.0002	pct10	J	N100	Large	1	500	NonOutlier	2	-6	90,13025515	0	0,183398888	0
shus.0002	pct10	J	N100	Large	1	500	NonOutlier	2	-6	79,56551248	1	0,089339668	0
shus.0002	pct10	J	N100	Large	1	500	NonOutlier	2	-6	95,49853733	0	0,227044906	0
shus.0002	pct10	J	N100	Large	1	500	NonOutlier	2	-6	54,30679212	0	0,036101193	0
shus.0002	pct10	J	N100	Large	1	500	NonOutlier	2	-6	62,22991088	0	0,052724763	0
shus.0002	pct10	J	N100	Large	1	500	NonOutlier	2	-6	81,96249923	0	0,129896404	0
shus.0002	pct10	J	N100	Large	1	500	NonOutlier	2	-6	75,35861059	0	0,096907377	0
shus.0002	pct10	J	N100	Large	1	500	NonOutlier	2	-6	77,16208531	0	0,105090968	0
shus.0002	pct10	J	N100	Large	1	500	NonOutlier	2	-6	49,73714329	1	0,021601742	0
shus.0002	pct10	J	N100	Large	1	500	NonOutlier	2	-6	95,74956413	0	0,229255153	0
shus.0002	pct10	J	N100	Large	1	500	NonOutlier	2	-6	52,64139217	1	0,024893733	0
shus.0002	pct10	J	N100	Large	1	500	NonOutlier	2	-6	76,45249474	0	0,101800676	0
shus.0002	pct10	J	N100	Large	1	500	NonOutlier	2	-6	67,36523746	0	0,067123531	0
shus.0002	pct10	J	N100	Large	1	500	NonOutlier	2	-6	74,41562835	0	0,092858756	0
shus.0002	pct10	J	N100	Large	1	500	NonOutlier	2	-6	74,43302877	1	0,070544936	0
shus.0002	pct10	J	N100	Large	1	500	NonOutlier	2	-6	72,7104919	0	0,085922047	0
shus.0002	pct10	J	N100	Large	1	500	NonOutlier	2	-6	55,10780077	1	0,028069248	0
shus.0002	pct10	J	N100	Large	1	500	NonOutlier	2	-6	83,98913916	1	0,109044052	0
shus.0002	pct10	J	N100	Large	1	500	NonOutlier	2	-6	67,4485334	0	0,067384792	0
shus.0002	pct10	J	N100	Large	1	500	NonOutlier	2	-6	80,20219988	0	0,1202685	0
shus.0002	pct10	J	N100	Large	1	500	NonOutlier	2	-6	71,47990704	0	0,081211085	0
shus.0002	pct10	J	N100	Large	1	500	NonOutlier	2	-6	89,21854508	0	0,176670111	0
shus.0002	pct10	J	N100	Large	1	500	NonOutlier	2	-6	76,13344104	1	0,076327241	0
shus.0002	pct10	J	N100	Large	1	500	NonOutlier	2	-6	76,40119689	0	0,101566389	0
shus.0002	pct10	J	N100	Large	1	500	NonOutlier	2	-6	72,42072508	0	0,084790946	0
shus.0002	pct10	J	N100	Large	1	500	NonOutlier	2	-6	64,84254285	0	0,059643558	0
shus.0002	pct10	J	N100	Large	1	500	NonOutlier	2	-6	54,40810721	0	0,036277886	0
shus.0002	pct10	J	N100	Large	1	500	NonOutlier	2	-6	88,37577923	1	0,132249833	0
shus.0002	pct10	J	N100	Large	1	500	NonOutlier	2	-6	88,13070729	1	0,130849938	0
shus.0002	pct10	J	N100	Large	1	500	NonOutlier	2	-6	61,66730617	0	0,05133735	0
shus.0002	pct10	J	N100	Large	1	500	NonOutlier	2	-6	68,70724728	0	0,07144925	0
shus.0002	pct10	J	N100	Large	1	500	NonOutlier	2	-6	42,09376241	0	0,01993168	0
shus.0002	pct10	J	N100	Large	1	500	NonOutlier	2	-6	74,80484794	0	0,094511111	0
shus.0002	pct10	J	N100	Large	1	500	NonOutlier	2	-6	78,55634762	0	0,111830068	0
shus.0002	pct10	J	N100	Large	1	500	NonOutlier	2	-6	85,05377039	1	0,114324323	0
shus.0002	pct10	J	N100	Large	1	500	NonOutlier	2	-6	66,44688067	1	0,048445571	0
shus.0002	pct10	J	N100	Large	1	500	NonOutlier	2	-6	76,08230311	0	0,100120641	0
shus.0002	pct10	J	N100	Large	1	500	NonOutlier	2	-6	86,21278857	0	0,15585995	0
shus.0002	pct10	J	N100	Large	1	500	NonOutlier	2	-6	86,11046069	0	0,155187983	0
shus.0002	pct10	J	N100	Large	1	500	NonOutlier	2	-6	81,96246849	0	0,12989623	0
shus.0002	pct10	J	N100	Large	1	500	NonOutlier	2	-6	82,0908437	1	0,100159121	0
shus.0002	pct10	J	N100	Large	1	500	NonOutlier	2	-6	69,71187111	1	0,056550625	0
shus.0002	pct10	J	N100	Large	1	500	NonOutlier	2	-6	93,03767035	0	0,206178474	1
shus.0002	pct10	J	N100	Large	1	500	NonOutlier	2	-6	67,40832076	1	0,050710349	0
shus.0002	pct10	J	N100	Large	1	500	NonOutlier	2	-6	87,3862605	0	0,163736274	1
shus.0002	pct10	J	N100	Large	1	500	NonOutlier	2	-6	69,77921271	0	0,075087894	0
shus.0002	pct10	J	N100	Large	1	500	NonOutlier	2	-6	73,11999889	1	0,066359777	0
shus.0002	pct10	J	N100	Large	1	500	NonOutlier	2	-6	88,32942043	0	0,170296273	0
shus.0002	pct10	J	N100	Large	1	500	NonOutlier	2	-6	79,03157818	0	0,114212019	0
shus.0002	pct10	J	N100	Large	1	500	NonOutlier	2	-6	87,06536024	0	0,16155112	0
shus.0002	pct10	J	N100	Large	1	500	NonOutlier	2	-6	66,86329367	1	0,049414448	1
shus.0002	pct10	J	N100	Large	1	500	NonOutlier	2	-6	60,97912811	0	0,049687212	0
shus.0002	pct10	J	N100	Large	1	500	NonOutlier	2	-6	81,65508136	1	0,098212453	0
shus.0002	pct10	J	N100	Large	1	500	NonOutlier	2	-6	75,97829521	0	0,099653077	0
shus.0002	pct10	J	N100	Large	1	500	NonOutlier	2	-6	69,50117921	1	0,055991195	0
shus.0002	pct10	J	N100	Large	1	500	NonOutlier	2	-6	84,90976785	0	0,147479056	0
shus.0002	pct10	J	N100	Large	1	500	NonOutlier	2	-6	68,87563954	1	0,054360788	0
shus.0002	pct10	J	N100	Large	1	500	NonOutlier	2	-6	64,00749864	0	0,05734444	0
shus.0002	pct10	J	N100	Large	1	500	NonOutlier	2	-6	81,48744421	1	0,097472595	0
shus.0002	pct10	J	N100	Large	1	500	NonOutlier	2	-6	85,18690882	0	0,149229812	0
shus.0002	pct10	J	N100	Large	1	500	NonOutlier	2	-6	83,46707061	1	0,106533774	0
shus.0002	pct10	J	N100	Large	1	500	NonOutlier	2	-6	86,80775765	1	0,123509031	0
shus.0002	pct10	J	N100	Large	1	500	NonOutlier	2	-6	92,14434724	1	0,155410247	0
shus.0002	pct10	J	N100	Large	1	500	NonOutlier	2	-6	88,95405083	0	0,174754691	0
shus.0002	pct10	J	N100	Large	1	500	NonOutlier	2	-6	68,61349046	0	0,071138862	0
shus.0002	pct10	J	N100	Large	1	500	NonOutlier	2	-6	64,08879816	0	0,057564572	0
shus.0002	pct10	J	N100	Large	1	500	NonOutlier	2	-6	74,88206955	0	0,094842055	0
shus.0002	pct10	J	N100	Large	1	500	NonOutlier	2	-6	83,10496417	1	0,104822668	0
shus.0002	pct10	J	N100	Large	1	500	NonOutlier	2	-6	80,46968388	1	0,093086677	0
shus.0002	pct10	J	N100	Large	1	500	NonOutlier	2	-6	91,11418921	0	0,190881813	0
shus.0002	pct10	J	N100	Large	1	500	NonOutlier	2	-6	59,51347079	0	0,046338906	0
shus.0002	pct10	J	N100	Large	1	500	NonOutlier	2	-6	69,84543793	0	0,075318184	0
shus.0002	pct10	J	N100	Large	1	500	NonOutlier	2	-6	66,37229179	1	0,048273938	0
shus.0002	pct10	J	N100	Large	1	500	NonOutlier	2	-6	57,16093239	0	0,041409511	0
shus.0002	pct10	J	N100	Large	1	500	NonOutlier	2	-6	69,46187065	1	0,055887401	0
shus.0002	pct10	J	N100	Large	1	500	NonOutlier	2	-6	74,40336574	0	0,092807121	0
shus.0002	pct10	J	N100	Large	1	500	NonOutlier	2	-6	81,59974067	1	0,097967658	1
shus.0002	pct10	J	N100	Large	1	500	NonOutlier	2	-6	96,71920397	1	0,187850226	0
shus.0002	pct10	J	N100	Large	1	500	NonOutlier	2	-6	79,1678926	0	0,114903364	0
shus.0002	pct10	J	N100	Large	1	500	NonOutlier	2	-6	95,12454179	0	0,223779939	0
shus.0002	pct10	J	N100	Large	1	500	NonOutlier	2	-6	58,06712289	1	0,032400517	0
shus.0002	pct10	J	N100	Large	1	500	NonOutlier	2	-6	65,76616023	0	0,062286954	0
shus.0002	pct10	J	N100	Large	1	500	NonOutlier	2	-6	88,42421462	1	0,132528002	1
shus.0002	pct10	J	N100	Large	1	500	NonOutlier	2	-6	65,2867024	0	0,060901368	0
shus.0002	pct10	J	N100	Large	1	500	NonOutlier	2	-6	70,39237847	0	0,077245035	0
shus.0002	pct10	J	N100	Large	1	500	NonOutlier	2	-6	86,48885753	0	0,157684676	0
shus.0002	pct10	J	N100	Large	1	500	NonOutlier	2	-6	68,62321635	0	0,071171003	1
shus.0002	pct10	J	N100	Large	1	500	NonOutlier	2	-6	87,42306111	1	0,126878261	0
shus.0002	pct10	J	N100	Large	1	500	NonOutlier	2	-6	55,57114673	1	0,028708241	0
shus.0002	pct10	J	N100	Large	1	500	NonOutlier	2	-6	80,51229703	0	0,121918658	0
shus.0002	pct10	J	N100	Large	1	500	NonOutlier	2	-6	69,74308376	0	0,074962533	0
shus.0002	pct10	J	N100	Large	1	500	NonOutlier	2	-6	82,55039961	0	0,133255024	0
shus.0002	pct10	J	N100	Large	1	500	NonOutlier	2	-6	74,48300052	0	0,093142903	0
shus.0002	pct10	J	N100	Large	1	500	NonOutlier	2	-6	75,34755902	1	0,073602661	0
shus.0002	pct10	J	N100	Large	1	500	NonOutlier	2	-6	62,31421318	0	0,052935684	0
shus.0002	pct10	J	N100	Large	1	500	NonOutlier	2	-6	59,38983466	1	0,034539277	0
shus.0002	pct10	J	N100	Large	1	500	NonOutlier	2	-6	64,69691164	0	0,05923647	0
shus.0002	pct10	J	N100	Large	1	500	NonOutlier	2	-6	93,00680214	0	0,205925981	0
shus.0002	pct10	J	N100	Large	1	500	NonOutlier	2	-6	80,30915732	0	0,120835476	0
shus.0002	pct10	J	N100	Large	1	500	NonOutlier	2	-6	75,05275523	1	0,072603892	0
shus.0002	pct10	J	N100	Large	1	500	NonOutlier	2	-6	73,10999535	1	0,066328795	0
shus.0002	pct10	J	N100	Large	1	500	NonOutlier	2	-6	73,07029624	1	0,066205974	0
shus.0002	pct10	J	N100	Large	1	500	NonOutlier	2	-6	70,53169667	1	0,058777791	0
shus.0002	pct10	J	N100	Large	1	500	NonOutlier	2	-6	79,45465403	1	0,088889732	0
shus.0002	pct10	J	N100	Large	1	500	NonOutlier	2	-6	69,92160386	1	0,057112724	0
shus.0002	pct10	J	N100	Large	1	500	NonOutlier	2	-6	94,78582021	0	0,220851868	0
shus.0002	pct10	J	N100	Large	1	500	NonOutlier	2	-6	75,4006976	0	0,097091699	0
shus.0002	pct10	J	N100	Large	1	500	NonOutlier	2	-6	69,36474813	1	0,055631724	0
shus.0002	pct10	J	N100	Large	1	500	NonOutlier	2	-6	81,84101803	1	0,099038925	0
shus.0002	pct10	J	N100	Large	1	500	NonOutlier	2	-6	92,02343687	0	0,198002131	1
shus.0002	pct10	J	N100	Large	1	500	NonOutlier	2	-6	96,17300917	0	0,233017658	1
shus.0002	pct10	J	N100	Large	1	500	NonOutlier	2	-6	79,81665472	0	0,118243773	0
shus.0002	pct10	J	N100	Large	1	500	NonOutlier	2	-6	85,10763062	0	0,148727253	0
shus.0002	pct10	J	N100	Large	1	500	NonOutlier	2	-6	73,13849954	0	0,087617783	0
shus.0002	pct10	J	N100	Large	1	500	NonOutlier	2	-6	66,08702779	1	0,047622842	0
shus.0002	pct10	J	N100	Large	1	500	NonOutlier	2	-6	91,53205682	0	0,194129569	0
shus.0002	pct10	J	N100	Large	1	500	NonOutlier	2	-6	89,14101583	0	0,176106956	0
shus.0002	pct10	J	N100	Large	1	500	NonOutlier	2	-6	60,46865169	1	0,036383872	0
shus.0002	pct10	J	N100	Large	1	500	NonOutlier	2	-6	73,50014903	0	0,089074132	0
shus.0002	pct10	J	N100	Large	1	500	NonOutlier	2	-6	69,89117873	0	0,07547762	0
shus.0002	pct10	J	N100	Large	1	500	NonOutlier	2	-6	62,85580175	1	0,040808126	0
shus.0002	pct10	J	N100	Large	1	500	NonOutlier	2	-6	63,03911055	0	0,054782489	0
shus.0002	pct10	J	N100	Large	1	500	NonOutlier	2	-6	84,06990615	1	0,109437011	0
shus.0002	pct10	J	N100	Large	1	500	NonOutlier	2	-6	59,21155626	0	0,045676351	0
shus.0002	pct10	J	N100	Large	1	500	NonOutlier	2	-6	89,568614	1	0,139245676	0
shus.0002	pct10	J	N100	Large	1	500	NonOutlier	2	-6	81,84622797	0	0,129240749	0
shus.0002	pct10	J	N100	Large	1	500	NonOutlier	2	-6	93,2470369	0	0,207897085	1
shus.0002	pct10	J	N100	Large	1	500	NonOutlier	2	-6	65,67563268	1	0,046698536	0
shus.0002	pct10	J	N100	Large	1	500	NonOutlier	2	-6	75,9488474	1	0,075679075	0
shus.0002	pct10	J	N100	Large	1	500	NonOutlier	2	-6	94,15911213	1	0,169096459	0
shus.0002	pct10	J	N100	Large	1	500	NonOutlier	2	-6	79,13279156	0	0,114724995	0
shus.0002	pct10	J	N100	Large	1	500	NonOutlier	2	-6	71,37863074	1	0,061164779	0
shus.0002	pct10	J	N100	Large	1	500	NonOutlier	2	-6	72,85708383	1	0,065549945	0
shus.0002	pct10	J	N100	Large	1	500	NonOutlier	2	-6	75,26133982	0	0,096482572	0
shus.0002	pct10	J	N100	Large	1	500	NonOutlier	2	-6	38,94417059	1	0,012707281	0
shus.0002	pct10	J	N100	Large	1	500	NonOutlier	2	-6	87,09862526	1	0,125092058	0
shus.0002	pct10	J	N100	Large	1	500	NonOutlier	2	-6	67,43459149	1	0,050773618	0
shus.0002	pct10	J	N100	Large	1	500	NonOutlier	2	-6	81,5294308	1	0,097657433	0
shus.0002	pct10	J	N100	Large	1	500	NonOutlier	2	-6	65,47785247	0	0,061450284	0
shus.0002	pct10	J	N100	Large	1	500	NonOutlier	2	-6	73,52319384	0	0,089167669	0
shus.0002	pct10	J	N100	Large	1	500	NonOutlier	2	-6	85,65095033	1	0,117382667	0
shus.0002	pct10	J	N100	Large	1	500	NonOutlier	2	-6	83,75658122	0	0,140375953	0
shus.0002	pct10	J	N100	Large	1	500	NonOutlier	2	-6	72,37307075	0	0,084606227	0
shus.0002	pct10	J	N100	Large	1	500	NonOutlier	2	-6	71,34228641	1	0,061060511	0
shus.0002	pct10	J	N100	Large	1	500	NonOutlier	2	-6	81,85193964	0	0,129272891	0
shus.0002	pct10	J	N100	Large	1	500	NonOutlier	2	-6	97,16305029	0	0,241981322	0
shus.0002	pct10	J	N100	Large	1	500	NonOutlier	2	-6	57,69819639	1	0,031827173	0
shus.0002	pct10	J	N100	Large	1	500	NonOutlier	2	-6	78,22880005	0	0,110213711	0
shus.0002	pct10	J	N100	Large	1	500	NonOutlier	2	-6	81,58327634	1	0,097894935	0
shus.0002	pct10	J	N100	Large	1	500	NonOutlier	2	-6	89,14291774	0	0,176120754	0
shus.0002	pct10	J	N100	Large	1	500	NonOutlier	2	-6	51,63844808	0	0,031735247	0
shus.0002	pct10	J	N100	Large	1	500	NonOutlier	2	-6	58,97053453	0	0,045153911	0
shus.0002	pct10	J	N100	Large	1	500	NonOutlier	2	-6	66,83072009	1	0,049338001	0
shus.0002	pct10	J	N100	Large	1	500	NonOutlier	2	-6	72,89297793	1	0,065659962	0
shus.0002	pct10	J	N100	Large	1	500	NonOutlier	2	-6	59,17665152	0	0,045600336	0
shus.0002	pct10	J	N100	Large	1	500	NonOutlier	2	-6	65,12413701	0	0,060438148	0
shus.0002	pct10	J	N100	Large	1	500	NonOutlier	2	-6	85,18867452	1	0,115009083	0
shus.0002	pct10	J	N100	Large	1	500	NonOutlier	2	-6	60,33283391	1	0,036146531	0
shus.0002	pct10	J	N100	Large	1	500	NonOutlier	2	-6	90,45500422	0	0,185843182	0
shus.0002	pct10	J	N100	Large	1	500	NonOutlier	2	-6	67,46430687	0	0,067434373	0
shus.0002	pct10	J	N100	Large	1	500	NonOutlier	2	-6	74,76752116	0	0,094351513	0
shus.0002	pct10	J	N100	Large	1	500	NonOutlier	2	-6	68,37889192	0	0,070367659	1
shus.0002	pct10	J	N100	Large	1	500	NonOutlier	2	-6	53,21980198	0	0,034256898	0
shus.0002	pct10	J	N100	Large	1	500	NonOutlier	2	-6	58,69518769	1	0,03339962	0
shus.0002	pct10	J	N100	Large	1	500	NonOutlier	2	-6	74,85416782	1	0,071938153	0
shus.0002	pct10	J	N100	Large	1	500	NonOutlier	2	-6	92,81315461	0	0,204347222	1
shus.0002	pct10	J	N100	Large	1	500	NonOutlier	2	-6	71,62542743	1	0,061877226	0
shus.0002	pct10	J	N100	Large	1	500	NonOutlier	2	-6	64,85081905	0	0,059666771	0
shus.0002	pct10	J	N100	Large	1	500	NonOutlier	2	-6	78,74173096	0	0,112754038	0
shus.0002	pct10	J	N100	Large	1	500	NonOutlier	2	-6	72,96937886	0	0,086944153	0
shus.0002	pct10	J	N100	Large	1	500	NonOutlier	2	-6	64,71561094	0	0,059288594	0
shus.0002	pct10	J	N100	Large	1	500	NonOutlier	2	-6	92,77241684	1	0,159576948	0
shus.0002	pct10	J	N100	Large	1	500	NonOutlier	2	-6	82,83569845	0	0,134911235	0
shus.0002	pct10	J	N100	Large	1	500	NonOutlier	2	-6	55,56568563	0	0,03835665	0
shus.0002	pct10	J	N100	Large	1	500	NonOutlier	2	-6	55,82307051	0	0,038834168	0
shus.0002	pct10	J	N100	Large	1	500	NonOutlier	2	-6	38,35134802	0	0,01658663	0
shus.0002	pct10	J	N100	Large	1	500	NonOutlier	2	-6	83,63746046	1	0,107347419	0
shus.0002	pct10	J	N100	Large	1	500	NonOutlier	2	-6	77,47889856	0	0,106590079	0
shus.0002	pct10	J	N100	Large	1	500	NonOutlier	2	-6	63,23943399	0	0,055303459	0
shus.0002	pct10	J	N100	Large	1	500	NonOutlier	2	-6	66,51012799	0	0,064495313	1
shus.0002	pct10	J	N100	Large	1	500	NonOutlier	2	-6	84,4084358	1	0,111097614	0
shus.0002	pct10	J	N100	Large	1	500	NonOutlier	2	-6	82,71923561	0	0,134233059	0
shus.0002	pct10	J	N100	Large	1	500	NonOutlier	2	-6	70,50243049	0	0,077638165	0
shus.0002	pct10	J	N100	Large	1	500	NonOutlier	2	-6	54,55283839	0	0,03653174	0
shus.0002	pct10	J	N100	Large	1	500	NonOutlier	2	-6	47,87565129	1	0,019719758	0
shus.0002	pct10	J	N100	Large	1	500	NonOutlier	2	-6	30,74851256	0	0,01140115	0
shus.0002	pct10	J	N100	Large	1	500	NonOutlier	2	-6	67,38693984	0	0,067191511	0
shus.0002	pct10	J	N100	Large	1	500	NonOutlier	2	-6	74,83392969	0	0,094635623	0
shus.0002	pct10	J	N100	Large	1	500	NonOutlier	2	-6	93,99163841	0	0,214094663	0
shus.0002	pct10	J	N100	Large	1	500	NonOutlier	2	-6	75,08275305	0	0,095706968	0
shus.0002	pct10	J	N100	Large	1	500	NonOutlier	2	-6	86,15142048	1	0,120000126	0
shus.0002	pct10	J	N100	Large	1	500	NonOutlier	2	-6	53,78826935	0	0,035209789	0
shus.0002	pct10	J	N100	Large	1	500	NonOutlier	2	-6	57,76452632	0	0,042624206	0
shus.0002	pct10	J	N100	Large	1	500	NonOutlier	2	-6	55,62448647	1	0,028782701	0
shus.0002	pct10	J	N100	Large	1	500	NonOutlier	2	-6	87,93222296	1	0,129725404	0
shus.0002	pct10	J	N100	Large	1	500	NonOutlier	2	-6	77,99299188	1	0,08314598	0
shus.0002	pct10	J	N100	Large	1	500	NonOutlier	2	-6	92,07286995	0	0,198394916	0
shus.0002	pct10	J	N100	Large	1	500	NonOutlier	2	-6	76,83884519	0	0,103580655	0
shus.0002	pct10	J	N100	Large	1	500	NonOutlier	2	-6	70,56251954	0	0,077853588	0
shus.0002	pct10	J	N100	Large	1	500	NonOutlier	2	-6	90,21222521	1	0,143147682	0
shus.0002	pct10	J	N100	Large	1	500	NonOutlier	2	-6	64,5098543	1	0,044171138	0
shus.0002	pct10	J	N100	Large	1	500	NonOutlier	2	-6	80,56218057	0	0,122185923	0
shus.0002	pct10	J	N100	Large	1	500	NonOutlier	2	-6	89,00245575	1	0,135887314	0
shus.0002	pct10	J	N100	Large	1	500	NonOutlier	2	-6	76,05538805	0	0,099999458	0
shus.0002	pct10	J	N100	Large	1	500	NonOutlier	2	-6	52,24938001	1	0,024422351	0
shus.0002	pct10	J	N100	Large	1	500	NonOutlier	2	-6	85,09725571	1	0,114544662	0
shus.0002	pct10	J	N100	Large	1	500	NonOutlier	2	-6	81,12906401	1	0,09590756	0
shus.0002	pct10	J	N100	Large	1	500	NonOutlier	2	-6	84,91093194	0	0,147486374	0
shus.0002	pct10	J	N100	Large	1	500	NonOutlier	2	-6	86,40843747	1	0,121363817	0
shus.0002	pct10	J	N100	Large	1	500	NonOutlier	2	-6	79,46427496	1	0,088928699	0
shus.0002	pct10	J	N100	Large	1	500	NonOutlier	2	-6	87,46885264	1	0,127132117	1
shus.0002	pct10	J	N100	Large	1	500	NonOutlier	2	-6	78,77502348	1	0,086175799	0
shus.0002	pct10	J	N100	Large	1	500	NonOutlier	2	-6	82,32754917	0	0,131973335	0
shus.0002	pct10	J	N100	Large	1	500	NonOutlier	2	-6	63,01180393	1	0,04111454	0
shus.0002	pct10	J	N100	Large	1	500	NonOutlier	2	-6	65,65274455	0	0,06195656	0
shus.0002	pct10	J	N100	Large	1	500	NonOutlier	2	-6	40,14618355	1	0,013483799	0
shus.0002	pct10	J	N100	Large	1	500	NonOutlier	2	-6	56,34286832	0	0,039815981	0
shus.0002	pct10	J	N100	Large	1	500	NonOutlier	2	-6	72,61718346	0	0,085556334	0
shus.0002	pct10	J	N100	Large	1	500	NonOutlier	2	-6	95,44743106	0	0,226596773	0
shus.0002	pct10	J	N100	Large	1	500	NonOutlier	2	-6	78,90002465	0	0,113548257	0
shus.0002	pct10	J	N100	Large	1	500	NonOutlier	2	-6	78,00058583	1	0,08317493	0
shus.0002	pct10	J	N100	Large	1	500	NonOutlier	2	-6	92,12841807	0	0,198836989	0
shus.0002	pct10	J	N100	Large	1	500	NonOutlier	2	-6	84,61201644	0	0,145617063	0
shus.0002	pct10	J	N100	Large	1	500	NonOutlier	2	-6	59,13982299	0	0,045520263	0
shus.0002	pct10	J	N100	Large	1	500	NonOutlier	2	-6	85,16749576	1	0,114901346	0
shus.0002	pct10	J	N100	Large	1	500	NonOutlier	2	-6	52,17886752	0	0,032576139	0
shus.0002	pct10	J	N100	Large	1	500	NonOutlier	2	-6	76,56237608	0	0,102304139	0
shus.0002	pct10	J	N100	Large	1	500	NonOutlier	2	-6	71,3412284	0	0,080695204	0
shus.0002	pct10	J	N100	Large	1	500	NonOutlier	2	-6	54,21057526	1	0,026870942	1
shus.0002	pct10	J	N100	Large	1	500	NonOutlier	2	-6	82,48513003	1	0,101949977	0
shus.0002	pct10	J	N100	Large	1	500	NonOutlier	2	-6	66,09991596	0	0,063268791	0
shus.0002	pct10	J	N100	Large	1	500	NonOutlier	2	-6	67,36109553	0	0,067110564	0
shus.0002	pct10	J	N100	Large	1	500	NonOutlier	2	-6	73,94296691	0	0,090887063	0
shus.0002	pct10	J	N100	Large	1	500	NonOutlier	2	-6	50,61713381	0	0,030203065	0
shus.0002	pct10	J	N100	Large	1	500	NonOutlier	2	-6	64,36535664	0	0,058319355	0
shus.0002	pct10	J	N100	Large	1	500	NonOutlier	2	-6	93,05960302	0	0,206358017	0
shus.0002	pct10	J	N100	Large	1	500	NonOutlier	2	-6	63,07879195	0	0,054885318	0
shus.0002	pct10	J	N100	Large	1	500	NonOutlier	2	-6	91,84068774	0	0,196555131	0
shus.0002	pct10	J	N100	Large	1	500	NonOutlier	2	-6	86,52935891	0	0,157953832	0
shus.0002	pct10	J	N100	Large	1	500	NonOutlier	2	-6	86,94320312	0	0,160725506	0
shus.0002	pct10	J	N100	Large	1	500	NonOutlier	2	-6	65,87938828	1	0,047154174	0
shus.0002	pct10	J	N100	Large	1	500	NonOutlier	2	-6	86,91979769	1	0,124116754	1
shus.0002	pct10	J	N100	Large	1	500	NonOutlier	2	-6	77,87957451	0	0,108512961	1
shus.0002	pct10	J	N100	Large	1	500	NonOutlier	2	-6	77,6805361	1	0,081962742	0
shus.0002	pct10	J	N100	Large	1	500	NonOutlier	2	-6	91,03828286	1	0,14828879	0
shus.0002	pct10	J	N100	Large	1	500	NonOutlier	2	-6	95,33561311	0	0,225618462	0
shus.0002	pct10	J	N100	Large	1	500	NonOutlier	2	-6	79,29411423	1	0,088241781	0
shus.0002	pct10	J	N100	Large	1	500	NonOutlier	2	-6	93,32617493	1	0,163325324	0
shus.0002	pct10	J	N100	Large	1	500	NonOutlier	2	-6	68,62560766	0	0,071178907	0
shus.0002	pct10	J	N100	Large	1	500	NonOutlier	2	-6	56,68443297	1	0,030301783	0
shus.0002	pct10	J	N100	Large	1	500	NonOutlier	2	-6	73,4313439	0	0,088795385	0
shus.0002	pct10	J	N100	Large	1	500	NonOutlier	2	-6	83,81042885	0	0,140701159	0
shus.0002	pct10	J	N100	Large	1	500	NonOutlier	2	-6	72,05015148	0	0,083364112	0
shus.0002	pct10	J	N100	Large	1	500	NonOutlier	2	-6	64,13279734	0	0,057684038	0
shus.0002	pct10	J	N100	Large	1	500	NonOutlier	2	-6	40,46751048	0	0,018403771	0
shus.0002	pct10	J	N100	Large	1	500	NonOutlier	2	-6	67,69835329	0	0,068174032	0
shus.0002	pct10	J	N100	Large	1	500	NonOutlier	2	-6	78,4548281	1	0,084923362	0
shus.0002	pct10	J	N100	Large	1	500	NonOutlier	2	-6	53,34550641	0	0,034465444	0
shus.0002	pct10	J	N100	Large	1	500	NonOutlier	2	-6	71,52361495	1	0,061582382	0
shus.0002	pct10	J	N100	Large	1	500	NonOutlier	2	-6	92,91719142	0	0,205194287	0
shus.0002	pct10	J	N100	Large	1	500	NonOutlier	2	-6	76,96173472	1	0,079298748	0
shus.0002	pct10	J	N100	Large	1	500	NonOutlier	2	-6	75,37236856	0	0,096967596	0
shus.0002	pct10	J	N100	Large	1	500	NonOutlier	2	-6	64,70573689	0	0,059261065	0
shus.0002	pct10	J	N100	Large	1	500	NonOutlier	2	-6	89,82509062	1	0,140789816	0
shus.0002	pct10	J	N100	Large	1	500	NonOutlier	2	-6	89,87841857	1	0,141112673	0
shus.0002	pct10	J	N100	Large	1	500	NonOutlier	2	-6	63,07715368	1	0,041243551	0
shus.0002	pct10	J	N100	Large	1	500	NonOutlier	2	-6	72,51867427	1	0,0645211	0
shus.0002	pct10	J	N100	Large	1	500	NonOutlier	2	-6	92,52453985	0	0,202010944	0
shus.0002	pct10	J	N100	Large	1	500	NonOutlier	2	-6	64,19032248	0	0,057840581	1
shus.0002	pct10	J	N100	Large	1	500	NonOutlier	2	-6	86,68890088	0	0,159017719	0
shus.0002	pct10	J	N100	Large	1	500	NonOutlier	2	-6	85,85647836	1	0,118451536	0
shus.0002	pct10	J	N100	Large	1	500	NonOutlier	2	-6	78,02653212	1	0,083273913	0
shus.0002	pct10	J	N100	Large	1	500	NonOutlier	2	-6	86,25212696	1	0,120532874	0
shus.0002	pct10	J	N100	Large	1	500	NonOutlier	2	-6	97,09642124	1	0,190744641	0
shus.0002	pct10	J	N100	Large	1	500	NonOutlier	2	-6	27,98769222	1	0,007387028	0
shus.0002	pct10	J	N100	Large	1	500	NonOutlier	2	-6	73,36137992	0	0,088512749	1
shus.0002	pct10	J	N100	Large	1	500	NonOutlier	2	-6	84,93873936	0	0,147661277	0
shus.0002	pct10	J	N100	Large	1	500	NonOutlier	2	-6	81,48459286	0	0,127219477	0
shus.0002	pct10	J	N100	Large	1	500	NonOutlier	2	-6	64,25254954	1	0,043631142	0
shus.0002	pct10	J	N100	Large	1	500	NonOutlier	2	-6	85,26661979	0	0,149736527	0
shus.0002	pct10	J	N100	Large	1	500	NonOutlier	2	-6	82,35941011	0	0,132155936	0
shus.0002	pct10	J	N100	Large	1	500	NonOutlier	2	-6	60,80837157	0	0,049285616	0
shus.0002	pct10	J	N100	Large	1	500	NonOutlier	2	-6	50,66752762	0	0,030276956	0
shus.0002	pct10	J	N100	Large	1	500	NonOutlier	2	-6	88,45259816	1	0,132691242	0
shus.0002	pct10	J	N100	Large	1	500	NonOutlier	2	-6	51,53776226	0	0,031580917	0
shus.0002	pct10	J	N100	Large	1	500	NonOutlier	2	-6	78,69687082	0	0,112529841	0
shus.0002	pct10	J	N100	Large	1	500	NonOutlier	2	-6	81,53514917	1	0,097682631	0
shus.0002	pct10	J	N100	Large	1	500	NonOutlier	2	-6	88,39140113	0	0,1707346	1
shus.0002	pct10	J	N100	Large	1	500	NonOutlier	2	-6	60,63175039	1	0,036670868	0
shus.0002	pct10	J	N100	Large	1	500	NonOutlier	2	-6	96,54444513	0	0,236353261	1
shus.0002	pct10	J	N100	Large	1	500	NonOutlier	2	-6	81,89435765	1	0,099277155	0
shus.0002	pct10	J	N100	Large	1	500	NonOutlier	2	-6	72,43732635	0	0,084855382	0
shus.0002	pct10	J	N100	Large	1	500	NonOutlier	2	-6	77,3785253	0	0,106113101	0
shus.0002	pct10	J	N100	Large	1	500	NonOutlier	2	-6	80,76673586	1	0,094348158	0
shus.0002	pct10	J	N100	Large	1	500	NonOutlier	2	-6	68,26547655	1	0,05281365	1
shus.0002	pct10	J	N100	Large	1	500	NonOutlier	2	-6	89,2437208	0	0,176853285	0
shus.0002	pct10	J	N100	Large	1	500	NonOutlier	2	-6	86,07523467	1	0,119598446	0
shus.0002	pct10	J	N100	Large	1	500	NonOutlier	2	-6	86,80824652	0	0,159817355	0
shus.0002	pct10	J	N100	Large	1	500	NonOutlier	2	-6	75,1791894	1	0,073030701	0
shus.0002	pct10	J	N100	Large	1	500	NonOutlier	2	-6	94,56962874	1	0,172000016	0
shus.0002	pct10	J	N100	Large	1	500	NonOutlier	2	-6	79,11498564	1	0,087523842	0
shus.0002	pct10	J	N100	Large	1	500	NonOutlier	2	-6	84,64815856	0	0,145842034	0
shus.0002	pct10	J	N100	Large	1	500	NonOutlier	2	-6	68,25134968	0	0,069951635	0
shus.0002	pct10	J	N100	Large	1	500	NonOutlier	2	-6	78,46334219	1	0,08495645	0
shus.0002	pct10	J	N100	Large	1	500	NonOutlier	2	-6	80,89189077	0	0,123965143	1
shus.0002	pct10	J	N100	Large	1	500	NonOutlier	2	-6	61,25315948	0	0,050338184	0
shus.0002	pct10	J	N100	Large	1	500	NonOutlier	2	-6	64,92338366	0	0,059870664	0
shus.0002	pct10	J	N100	Large	1	500	NonOutlier	2	-6	88,5680193	0	0,171988556	1
shus.0003	pct10	J	N100	Large	1	500	NonOutlier	2	-6	85,53902243	0	0,151478866	0
shus.0003	pct10	J	N100	Large	1	500	NonOutlier	2	-6	78,90534197	0	0,113575021	0
shus.0003	pct10	J	N100	Large	1	500	NonOutlier	2	-6	96,82758992	1	0,188678406	0
shus.0003	pct10	J	N100	Large	1	500	NonOutlier	2	-6	86,42538111	1	0,121454185	0
shus.0003	pct10	J	N100	Large	1	500	NonOutlier	2	-6	64,56763203	0	0,058877273	0
shus.0003	pct10	J	N100	Large	1	500	NonOutlier	2	-6	49,40249068	1	0,021250913	0
shus.0003	pct10	J	N100	Large	1	500	NonOutlier	2	-6	67,73405142	1	0,051500125	0
shus.0003	pct10	J	N100	Large	1	500	NonOutlier	2	-6	88,06208897	1	0,13046024	0
shus.0003	pct10	J	N100	Large	1	500	NonOutlier	2	-6	85,10055911	1	0,114561415	0
shus.0003	pct10	J	N100	Large	1	500	NonOutlier	2	-6	58,68672053	1	0,033385955	0
shus.0003	pct10	J	N100	Large	1	500	NonOutlier	2	-6	82,25500919	0	0,131558393	0
shus.0003	pct10	J	N100	Large	1	500	NonOutlier	2	-6	59,05529423	1	0,033985815	0
shus.0003	pct10	J	N100	Large	1	500	NonOutlier	2	-6	74,98309153	0	0,095276565	0
shus.0003	pct10	J	N100	Large	1	500	NonOutlier	2	-6	93,95914015	1	0,167696272	0
shus.0003	pct10	J	N100	Large	1	500	NonOutlier	2	-6	91,58001378	0	0,194504971	0
shus.0003	pct10	J	N100	Large	1	500	NonOutlier	2	-6	55,12538426	0	0,037552817	0
shus.0003	pct10	J	N100	Large	1	500	NonOutlier	2	-6	48,04292167	1	0,019882083	1
shus.0003	pct10	J	N100	Large	1	500	NonOutlier	2	-6	64,58735743	1	0,044335037	0
shus.0003	pct10	J	N100	Large	1	500	NonOutlier	2	-6	43,62645837	0	0,021485084	0
shus.0003	pct10	J	N100	Large	1	500	NonOutlier	2	-6	78,01448456	1	0,083227939	0
shus.0003	pct10	J	N100	Large	1	500	NonOutlier	2	-6	56,59069501	0	0,040292421	0
shus.0003	pct10	J	N100	Large	1	500	NonOutlier	2	-6	80,33733516	0	0,120985229	0
shus.0003	pct10	J	N100	Large	1	500	NonOutlier	2	-6	67,32014597	0	0,066982492	0
shus.0003	pct10	J	N100	Large	1	500	NonOutlier	2	-6	78,00331131	1	0,083185323	0
shus.0003	pct10	J	N100	Large	1	500	NonOutlier	2	-6	49,65271215	0	0,028822179	0
shus.0003	pct10	J	N100	Large	1	500	NonOutlier	2	-6	89,46389295	1	0,138619287	0
shus.0003	pct10	J	N100	Large	1	500	NonOutlier	2	-6	95,15592636	0	0,224052636	0
shus.0003	pct10	J	N100	Large	1	500	NonOutlier	2	-6	90,86967207	0	0,189000712	0
shus.0003	pct10	J	N100	Large	1	500	NonOutlier	2	-6	93,84138723	0	0,212833329	0
shus.0003	pct10	J	N100	Large	1	500	NonOutlier	2	-6	78,32617166	0	0,110692064	0
shus.0003	pct10	J	N100	Large	1	500	NonOutlier	2	-6	73,22858143	0	0,087978514	0
shus.0003	pct10	J	N100	Large	1	500	NonOutlier	2	-6	78,4645723	0	0,111375104	0
shus.0003	pct10	J	N100	Large	1	500	NonOutlier	2	-6	79,33735861	1	0,088415897	0
shus.0003	pct10	J	N100	Large	1	500	NonOutlier	2	-6	78,27620613	0	0,110446374	1
shus.0003	pct10	J	N100	Large	1	500	NonOutlier	2	-6	89,23800442	0	0,176811681	1
shus.0003	pct10	J	N100	Large	1	500	NonOutlier	2	-6	69,05746007	1	0,054830017	0
shus.0003	pct10	J	N100	Large	1	500	NonOutlier	2	-6	83,96991794	0	0,14166807	0
shus.0003	pct10	J	N100	Large	1	500	NonOutlier	2	-6	62,76493202	1	0,040630651	0
shus.0003	pct10	J	N100	Large	1	500	NonOutlier	2	-6	82,04097572	0	0,130340532	0
shus.0003	pct10	J	N100	Large	1	500	NonOutlier	2	-6	59,23543947	0	0,045728433	0
shus.0003	pct10	J	N100	Large	1	500	NonOutlier	2	-6	82,80641719	0	0,134740455	0
shus.0003	pct10	J	N100	Large	1	500	NonOutlier	2	-6	93,93205003	0	0,213593779	0
shus.0003	pct10	J	N100	Large	1	500	NonOutlier	2	-6	86,26560668	1	0,120604338	1
shus.0003	pct10	J	N100	Large	1	500	NonOutlier	2	-6	77,00730907	0	0,104365378	0
shus.0003	pct10	J	N100	Large	1	500	NonOutlier	2	-6	79,52639926	0	0,116739003	0
shus.0003	pct10	J	N100	Large	1	500	NonOutlier	2	-6	81,5839767	0	0,127772253	0
shus.0003	pct10	J	N100	Large	1	500	NonOutlier	2	-6	82,72580356	1	0,103057024	0
shus.0003	pct10	J	N100	Large	1	500	NonOutlier	2	-6	59,30373761	0	0,045877682	0
shus.0003	pct10	J	N100	Large	1	500	NonOutlier	2	-6	76,82244822	0	0,103504555	0
shus.0003	pct10	J	N100	Large	1	500	NonOutlier	2	-6	63,63357089	1	0,042357807	0
shus.0003	pct10	J	N100	Large	1	500	NonOutlier	2	-6	92,36691411	0	0,200743444	0
shus.0003	pct10	J	N100	Large	1	500	NonOutlier	2	-6	78,62134896	1	0,08557263	0
shus.0003	pct10	J	N100	Large	1	500	NonOutlier	2	-6	65,4219988	0	0,061289415	0
shus.0003	pct10	J	N100	Large	1	500	NonOutlier	2	-6	47,11019203	0	0,025469097	0
shus.0003	pct10	J	N100	Large	1	500	NonOutlier	2	-6	84,98861881	0	0,147975437	0
shus.0003	pct10	J	N100	Large	1	500	NonOutlier	2	-6	87,42203162	0	0,163981323	1
shus.0003	pct10	J	N100	Large	1	500	NonOutlier	2	-6	81,50680506	1	0,097557789	0
shus.0003	pct10	J	N100	Large	1	500	NonOutlier	2	-6	69,47973638	1	0,055934553	0
shus.0003	pct10	J	N100	Large	1	500	NonOutlier	2	-6	83,09208353	0	0,136414387	1
shus.0003	pct10	J	N100	Large	1	500	NonOutlier	2	-6	56,19611223	0	0,039536397	0
shus.0003	pct10	J	N100	Large	1	500	NonOutlier	2	-6	66,15827903	0	0,063441958	0
shus.0003	pct10	J	N100	Large	1	500	NonOutlier	2	-6	66,474259	0	0,064387189	0
shus.0003	pct10	J	N100	Large	1	500	NonOutlier	2	-6	87,11431349	0	0,161882936	0
shus.0003	pct10	J	N100	Large	1	500	NonOutlier	2	-6	89,1535005	1	0,136776554	1
shus.0003	pct10	J	N100	Large	1	500	NonOutlier	2	-6	89,64799151	0	0,179815141	0
shus.0003	pct10	J	N100	Large	1	500	NonOutlier	2	-6	78,65922167	1	0,085720923	0
shus.0003	pct10	J	N100	Large	1	500	NonOutlier	2	-6	87,03752095	1	0,124758066	0
shus.0003	pct10	J	N100	Large	1	500	NonOutlier	2	-6	55,36369387	0	0,037985855	0
shus.0003	pct10	J	N100	Large	1	500	NonOutlier	2	-6	86,33035882	1	0,120948138	0
shus.0003	pct10	J	N100	Large	1	500	NonOutlier	2	-6	70,07750082	0	0,076130282	0
shus.0003	pct10	J	N100	Large	1	500	NonOutlier	2	-6	72,8220237	1	0,06544265	0
shus.0003	pct10	J	N100	Large	1	500	NonOutlier	2	-6	71,43001558	0	0,081025145	0
shus.0003	pct10	J	N100	Large	1	500	NonOutlier	2	-6	77,2804728	0	0,105648969	1
shus.0003	pct10	J	N100	Large	1	500	NonOutlier	2	-6	49,96861414	0	0,029267613	0
shus.0003	pct10	J	N100	Large	1	500	NonOutlier	2	-6	72,95413725	0	0,086883674	0
shus.0003	pct10	J	N100	Large	1	500	NonOutlier	2	-6	82,8067539	0	0,134742418	0
shus.0003	pct10	J	N100	Large	1	500	NonOutlier	2	-6	45,10258271	0	0,023092798	0
shus.0003	pct10	J	N100	Large	1	500	NonOutlier	2	-6	59,91281735	0	0,04722933	0
shus.0003	pct10	J	N100	Large	1	500	NonOutlier	2	-6	75,399197	0	0,097085121	0
shus.0003	pct10	J	N100	Large	1	500	NonOutlier	2	-6	88,37152207	1	0,132225407	0
shus.0003	pct10	J	N100	Large	1	500	NonOutlier	2	-6	75,72675063	1	0,074905923	0
shus.0003	pct10	J	N100	Large	1	500	NonOutlier	2	-6	68,86548939	1	0,054334705	1
shus.0003	pct10	J	N100	Large	1	500	NonOutlier	2	-6	73,9547352	0	0,090935694	0
shus.0003	pct10	J	N100	Large	1	500	NonOutlier	2	-6	94,12559891	1	0,168861155	0
shus.0003	pct10	J	N100	Large	1	500	NonOutlier	2	-6	86,71178049	1	0,122990471	0
shus.0003	pct10	J	N100	Large	1	500	NonOutlier	2	-6	97,8970781	1	0,197000774	0
shus.0003	pct10	J	N100	Large	1	500	NonOutlier	2	-6	87,48881604	1	0,127242925	0
shus.0003	pct10	J	N100	Large	1	500	NonOutlier	2	-6	72,24171919	0	0,084098966	0
shus.0003	pct10	J	N100	Large	1	500	NonOutlier	2	-6	78,04869644	0	0,109333698	0
shus.0003	pct10	J	N100	Large	1	500	NonOutlier	2	-6	67,16951342	1	0,050138628	0
shus.0003	pct10	J	N100	Large	1	500	NonOutlier	2	-6	66,72387476	0	0,06514315	0
shus.0003	pct10	J	N100	Large	1	500	NonOutlier	2	-6	91,79061375	1	0,153102854	0
shus.0003	pct10	J	N100	Large	1	500	NonOutlier	2	-6	67,14012262	0	0,066422144	0
shus.0003	pct10	J	N100	Large	1	500	NonOutlier	2	-6	64,8152752	1	0,044820389	0
shus.0003	pct10	J	N100	Large	1	500	NonOutlier	2	-6	69,58006449	0	0,074399274	0
shus.0003	pct10	J	N100	Large	1	500	NonOutlier	2	-6	79,82795101	1	0,090413011	0
shus.0003	pct10	J	N100	Large	1	500	NonOutlier	2	-6	68,86110052	1	0,054323431	0
shus.0003	pct10	J	N100	Large	1	500	NonOutlier	2	-6	95,91647808	0	0,230733145	0
shus.0003	pct10	J	N100	Large	1	500	NonOutlier	2	-6	49,66440338	0	0,028838546	0
shus.0003	pct10	J	N100	Large	1	500	NonOutlier	2	-6	50,897623	1	0,022862735	0
shus.0003	pct10	J	N100	Large	1	500	NonOutlier	2	-6	52,66510103	0	0,033351089	0
shus.0003	pct10	J	N100	Large	1	500	NonOutlier	2	-6	74,18587075	0	0,091895578	0
shus.0003	pct10	J	N100	Large	1	500	NonOutlier	2	-6	87,32141989	0	0,163292838	0
shus.0003	pct10	J	N100	Large	1	500	NonOutlier	2	-6	55,60496902	0	0,038429165	0
shus.0003	pct10	J	N100	Large	1	500	NonOutlier	2	-6	57,73794207	0	0,042569997	0
shus.0003	pct10	J	N100	Large	1	500	NonOutlier	2	-6	79,82024573	1	0,090381333	0
shus.0003	pct10	J	N100	Large	1	500	NonOutlier	2	-6	89,95012231	1	0,141547757	0
shus.0003	pct10	J	N100	Large	1	500	NonOutlier	2	-6	66,50649954	1	0,048583174	0
shus.0003	pct10	J	N100	Large	1	500	NonOutlier	2	-6	88,2529563	0	0,169756752	0
shus.0003	pct10	J	N100	Large	1	500	NonOutlier	2	-6	74,97814334	0	0,095255241	1
shus.0003	pct10	J	N100	Large	1	500	NonOutlier	2	-6	60,91060837	0	0,049525691	0
shus.0003	pct10	J	N100	Large	1	500	NonOutlier	2	-6	81,24538456	0	0,125897367	0
shus.0003	pct10	J	N100	Large	1	500	NonOutlier	2	-6	84,70223416	1	0,112556625	0
shus.0003	pct10	J	N100	Large	1	500	NonOutlier	2	-6	79,24828899	0	0,115312815	0
shus.0003	pct10	J	N100	Large	1	500	NonOutlier	2	-6	79,7325056	0	0,117805799	0
shus.0003	pct10	J	N100	Large	1	500	NonOutlier	2	-6	74,74191765	0	0,094242179	0
shus.0003	pct10	J	N100	Large	1	500	NonOutlier	2	-6	83,45681318	0	0,138577024	0
shus.0003	pct10	J	N100	Large	1	500	NonOutlier	2	-6	88,48981456	0	0,171432419	0
shus.0003	pct10	J	N100	Large	1	500	NonOutlier	2	-6	40,25241378	0	0,018210487	0
shus.0003	pct10	J	N100	Large	1	500	NonOutlier	2	-6	81,72352312	0	0,128551872	0
shus.0003	pct10	J	N100	Large	1	500	NonOutlier	2	-6	75,03799265	1	0,072554208	0
shus.0003	pct10	J	N100	Large	1	500	NonOutlier	2	-6	89,38254891	0	0,177866056	0
shus.0003	pct10	J	N100	Large	1	500	NonOutlier	2	-6	87,25763724	1	0,125964801	0
shus.0003	pct10	J	N100	Large	1	500	NonOutlier	2	-6	78,87523209	0	0,113423542	0
shus.0003	pct10	J	N100	Large	1	500	NonOutlier	2	-6	90,34695269	0	0,185027129	0
shus.0003	pct10	J	N100	Large	1	500	NonOutlier	2	-6	88,24395987	0	0,169693364	0
shus.0003	pct10	J	N100	Large	1	500	NonOutlier	2	-6	82,5544647	1	0,102267816	0
shus.0003	pct10	J	N100	Large	1	500	NonOutlier	2	-6	82,80660907	0	0,134741574	0
shus.0003	pct10	J	N100	Large	1	500	NonOutlier	2	-6	61,89016593	0	0,051882755	1
shus.0003	pct10	J	N100	Large	1	500	NonOutlier	2	-6	89,07446353	1	0,136310634	0
shus.0003	pct10	J	N100	Large	1	500	NonOutlier	2	-6	76,45250875	0	0,10180074	0
shus.0003	pct10	J	N100	Large	1	500	NonOutlier	2	-6	92,71945614	1	0,159222135	0
shus.0003	pct10	J	N100	Large	1	500	NonOutlier	2	-6	83,27174172	1	0,105607728	0
shus.0003	pct10	J	N100	Large	1	500	NonOutlier	2	-6	73,59115084	0	0,089444017	0
shus.0003	pct10	J	N100	Large	1	500	NonOutlier	2	-6	62,0706858	0	0,052328552	1
shus.0003	pct10	J	N100	Large	1	500	NonOutlier	2	-6	76,2392521	0	0,10082989	1
shus.0003	pct10	J	N100	Large	1	500	NonOutlier	2	-6	91,45246853	1	0,150923452	0
shus.0003	pct10	J	N100	Large	1	500	NonOutlier	2	-6	91,68395623	1	0,152412659	0
shus.0003	pct10	J	N100	Large	1	500	NonOutlier	2	-6	67,80554737	1	0,051675026	0
shus.0003	pct10	J	N100	Large	1	500	NonOutlier	2	-6	70,60921383	1	0,058992582	0
shus.0003	pct10	J	N100	Large	1	500	NonOutlier	2	-6	79,49632438	0	0,11658404	0
shus.0003	pct10	J	N100	Large	1	500	NonOutlier	2	-6	67,86753693	0	0,06871338	0
shus.0003	pct10	J	N100	Large	1	500	NonOutlier	2	-6	80,14846906	0	0,119984543	0
shus.0003	pct10	J	N100	Large	1	500	NonOutlier	2	-6	73,49959659	1	0,067545421	0
shus.0003	pct10	J	N100	Large	1	500	NonOutlier	2	-6	80,88204405	0	0,123911686	0
shus.0003	pct10	J	N100	Large	1	500	NonOutlier	2	-6	49,0053318	0	0,027929811	0
shus.0003	pct10	J	N100	Large	1	500	NonOutlier	2	-6	71,23714303	0	0,080309975	1
shus.0003	pct10	J	N100	Large	1	500	NonOutlier	2	-6	71,13068313	0	0,079917694	0
shus.0003	pct10	J	N100	Large	1	500	NonOutlier	2	-6	62,31789195	1	0,039768265	0
shus.0003	pct10	J	N100	Large	1	500	NonOutlier	2	-6	65,50319978	1	0,046316216	0
shus.0003	pct10	J	N100	Large	1	500	NonOutlier	2	-6	94,88906583	0	0,221741454	0
shus.0003	pct10	J	N100	Large	1	500	NonOutlier	2	-6	92,27758791	1	0,1562867	0
shus.0003	pct10	J	N100	Large	1	500	NonOutlier	2	-6	70,77195351	0	0,078608708	0
shus.0003	pct10	J	N100	Large	1	500	NonOutlier	2	-6	90,40306143	0	0,185450541	0
shus.0003	pct10	J	N100	Large	1	500	NonOutlier	2	-6	75,30605178	0	0,096677633	1
shus.0003	pct10	J	N100	Large	1	500	NonOutlier	2	-6	76,7620291	1	0,078572774	0
shus.0003	pct10	J	N100	Large	1	500	NonOutlier	2	-6	60,29307545	0	0,048092289	0
shus.0003	pct10	J	N100	Large	1	500	NonOutlier	2	-6	64,32287603	1	0,043778105	0
shus.0003	pct10	J	N100	Large	1	500	NonOutlier	2	-6	78,55256823	1	0,085303909	0
shus.0003	pct10	J	N100	Large	1	500	NonOutlier	2	-6	78,36487642	0	0,110882711	1
shus.0003	pct10	J	N100	Large	1	500	NonOutlier	2	-6	63,41565909	0	0,055765611	0
shus.0003	pct10	J	N100	Large	1	500	NonOutlier	2	-6	51,8190121	1	0,023914869	0
shus.0003	pct10	J	N100	Large	1	500	NonOutlier	2	-6	92,59618555	0	0,202589034	0
shus.0003	pct10	J	N100	Large	1	500	NonOutlier	2	-6	56,4512751	0	0,040023722	0
shus.0003	pct10	J	N100	Large	1	500	NonOutlier	2	-6	84,72366629	1	0,112663709	0
shus.0003	pct10	J	N100	Large	1	500	NonOutlier	2	-6	72,10495071	0	0,083573724	1
shus.0003	pct10	J	N100	Large	1	500	NonOutlier	2	-6	63,76695246	1	0,042629157	0
shus.0003	pct10	J	N100	Large	1	500	NonOutlier	2	-6	67,13357225	1	0,050053112	0
shus.0003	pct10	J	N100	Large	1	500	NonOutlier	2	-6	61,82897082	0	0,051732449	0
shus.0003	pct10	J	N100	Large	1	500	NonOutlier	2	-6	57,90883822	1	0,032153316	0
shus.0003	pct10	J	N100	Large	1	500	NonOutlier	2	-6	64,85988094	0	0,059692198	0
shus.0003	pct10	J	N100	Large	1	500	NonOutlier	2	-6	74,82152349	0	0,094582489	1
shus.0003	pct10	J	N100	Large	1	500	NonOutlier	2	-6	71,92753495	0	0,082896822	0
shus.0003	pct10	J	N100	Large	1	500	NonOutlier	2	-6	94,01110816	1	0,168059255	0
shus.0003	pct10	J	N100	Large	1	500	NonOutlier	2	-6	69,24967085	1	0,055330206	0
shus.0003	pct10	J	N100	Large	1	500	NonOutlier	2	-6	72,8940847	0	0,086645756	0
shus.0003	pct10	J	N100	Large	1	500	NonOutlier	2	-6	64,53331159	0	0,058782259	0
shus.0003	pct10	J	N100	Large	1	500	NonOutlier	2	-6	81,38807003	0	0,126684571	0
shus.0003	pct10	J	N100	Large	1	500	NonOutlier	2	-6	85,32454109	1	0,115702332	0
shus.0003	pct10	J	N100	Large	1	500	NonOutlier	2	-6	63,33437177	1	0,041755115	0
shus.0003	pct10	J	N100	Large	1	500	NonOutlier	2	-6	87,69042479	0	0,165829349	1
shus.0003	pct10	J	N100	Large	1	500	NonOutlier	2	-6	82,85611176	0	0,135030401	0
shus.0003	pct10	J	N100	Large	1	500	NonOutlier	2	-6	75,16014872	0	0,096042411	0
shus.0003	pct10	J	N100	Large	1	500	NonOutlier	2	-6	86,99655794	0	0,161085691	0
shus.0003	pct10	J	N100	Large	1	500	NonOutlier	2	-6	61,92321498	1	0,0390215	0
shus.0003	pct10	J	N100	Large	1	500	NonOutlier	2	-6	79,33590652	0	0,115760488	0
shus.0003	pct10	J	N100	Large	1	500	NonOutlier	2	-6	86,22219491	0	0,155921838	0
shus.0003	pct10	J	N100	Large	1	500	NonOutlier	2	-6	63,58988554	0	0,056226092	0
shus.0003	pct10	J	N100	Large	1	500	NonOutlier	2	-6	69,32200485	0	0,073515588	0
shus.0003	pct10	J	N100	Large	1	500	NonOutlier	2	-6	74,1429215	1	0,069599748	0
shus.0003	pct10	J	N100	Large	1	500	NonOutlier	2	-6	72,57023428	1	0,064676878	0
shus.0003	pct10	J	N100	Large	1	500	NonOutlier	2	-6	58,08844816	0	0,043290044	0
shus.0003	pct10	J	N100	Large	1	500	NonOutlier	2	-6	71,39872908	0	0,080908742	1
shus.0003	pct10	J	N100	Large	1	500	NonOutlier	2	-6	72,79365805	0	0,086249201	0
shus.0003	pct10	J	N100	Large	1	500	NonOutlier	2	-6	75,47840329	1	0,074049991	0
shus.0003	pct10	J	N100	Large	1	500	NonOutlier	2	-6	77,95929146	1	0,083017617	0
shus.0003	pct10	J	N100	Large	1	500	NonOutlier	2	-6	94,88113605	0	0,221673039	0
shus.0003	pct10	J	N100	Large	1	500	NonOutlier	2	-6	89,73306308	1	0,140234115	0
shus.0003	pct10	J	N100	Large	1	500	NonOutlier	2	-6	91,76893755	0	0,195989204	0
shus.0003	pct10	J	N100	Large	1	500	NonOutlier	2	-6	85,3561441	1	0,115864104	0
shus.0003	pct10	J	N100	Large	1	500	NonOutlier	2	-6	64,59816609	0	0,058961926	0
shus.0003	pct10	J	N100	Large	1	500	NonOutlier	2	-6	80,11561771	1	0,091602864	0
shus.0003	pct10	J	N100	Large	1	500	NonOutlier	2	-6	81,33116242	0	0,126370105	0
shus.0003	pct10	J	N100	Large	1	500	NonOutlier	2	-6	86,62469741	0	0,158588889	0
shus.0003	pct10	J	N100	Large	1	500	NonOutlier	2	-6	74,08173687	0	0,091461998	0
shus.0003	pct10	J	N100	Large	1	500	NonOutlier	2	-6	67,40011629	0	0,067232815	0
shus.0003	pct10	J	N100	Large	1	500	NonOutlier	2	-6	72,77742734	0	0,086185265	0
shus.0003	pct10	J	N100	Large	1	500	NonOutlier	2	-6	70,63428385	0	0,078111585	0
shus.0003	pct10	J	N100	Large	1	500	NonOutlier	2	-6	87,56199114	1	0,127649792	0
shus.0003	pct10	J	N100	Large	1	500	NonOutlier	2	-6	68,11873473	0	0,069521477	0
shus.0003	pct10	J	N100	Large	1	500	NonOutlier	2	-6	78,15129555	0	0,109834255	0
shus.0003	pct10	J	N100	Large	1	500	NonOutlier	2	-6	43,01588448	0	0,020852555	0
shus.0003	pct10	J	N100	Large	1	500	NonOutlier	2	-6	94,39072332	1	0,170729802	0
shus.0003	pct10	J	N100	Large	1	500	NonOutlier	2	-6	63,73174499	1	0,04255737	0
shus.0003	pct10	J	N100	Large	1	500	NonOutlier	2	-6	80,67507111	1	0,093957263	0
shus.0003	pct10	J	N100	Large	1	500	NonOutlier	2	-6	73,48658132	0	0,089019104	0
shus.0003	pct10	J	N100	Large	1	500	NonOutlier	2	-6	84,95901912	1	0,1138455	0
shus.0003	pct10	J	N100	Large	1	500	NonOutlier	2	-6	50,28274081	1	0,022185893	0
shus.0003	pct10	J	N100	Large	1	500	NonOutlier	2	-6	79,89947874	0	0,118676227	0
shus.0003	pct10	J	N100	Large	1	500	NonOutlier	2	-6	80,37784853	1	0,092699757	0
shus.0003	pct10	J	N100	Large	1	500	NonOutlier	2	-6	87,36072652	0	0,163561535	0
shus.0003	pct10	J	N100	Large	1	500	NonOutlier	2	-6	88,3034955	1	0,131835621	0
shus.0003	pct10	J	N100	Large	1	500	NonOutlier	2	-6	61,66059891	1	0,03853208	0
shus.0003	pct10	J	N100	Large	1	500	NonOutlier	2	-6	73,25904815	0	0,08810082	0
shus.0003	pct10	J	N100	Large	1	500	NonOutlier	2	-6	95,74838813	0	0,229244763	0
shus.0003	pct10	J	N100	Large	1	500	NonOutlier	2	-6	91,48167606	0	0,193735786	0
shus.0003	pct10	J	N100	Large	1	500	NonOutlier	2	-6	88,09616859	1	0,130653662	0
shus.0003	pct10	J	N100	Large	1	500	NonOutlier	2	-6	74,21719308	1	0,069840608	0
shus.0003	pct10	J	N100	Large	1	500	NonOutlier	2	-6	84,12791334	0	0,14263139	1
shus.0003	pct10	J	N100	Large	1	500	NonOutlier	2	-6	82,40714153	0	0,132429893	0
shus.0003	pct10	J	N100	Large	1	500	NonOutlier	2	-6	70,30924329	0	0,076949269	0
shus.0003	pct10	J	N100	Large	1	500	NonOutlier	2	-6	71,6268978	0	0,081761168	0
shus.0003	pct10	J	N100	Large	1	500	NonOutlier	2	-6	58,60174649	1	0,033249116	0
shus.0003	pct10	J	N100	Large	1	500	NonOutlier	2	-6	72,8707372	1	0,065591773	0
shus.0003	pct10	J	N100	Large	1	500	NonOutlier	2	-6	81,73041029	0	0,128590454	0
shus.0003	pct10	J	N100	Large	1	500	NonOutlier	2	-6	88,53379808	1	0,133159181	0
shus.0003	pct10	J	N100	Large	1	500	NonOutlier	2	-6	81,45318474	0	0,12704521	0
shus.0003	pct10	J	N100	Large	1	500	NonOutlier	2	-6	88,64645605	0	0,172547778	0
shus.0003	pct10	J	N100	Large	1	500	NonOutlier	2	-6	61,96721457	0	0,052072588	0
shus.0003	pct10	J	N100	Large	1	500	NonOutlier	2	-6	80,85559322	1	0,09472847	0
shus.0003	pct10	J	N100	Large	1	500	NonOutlier	2	-6	75,8657994	1	0,075389119	0
shus.0003	pct10	J	N100	Large	1	500	NonOutlier	2	-6	69,78744509	0	0,075116486	0
shus.0003	pct10	J	N100	Large	1	500	NonOutlier	2	-6	72,19504667	0	0,08391939	0
shus.0003	pct10	J	N100	Large	1	500	NonOutlier	2	-6	80,01030214	0	0,119257016	0
shus.0003	pct10	J	N100	Large	1	500	NonOutlier	2	-6	69,10277959	1	0,054947566	0
shus.0003	pct10	J	N100	Large	1	500	NonOutlier	2	-6	86,66581211	0	0,158863395	0
shus.0003	pct10	J	N100	Large	1	500	NonOutlier	2	-6	42,70114948	1	0,015293096	0
shus.0003	pct10	J	N100	Large	1	500	NonOutlier	2	-6	75,00850963	1	0,072455075	0
shus.0003	pct10	J	N100	Large	1	500	NonOutlier	2	-6	61,14715553	0	0,050085415	0
shus.0003	pct10	J	N100	Large	1	500	NonOutlier	2	-6	64,098189	0	0,057590051	0
shus.0003	pct10	J	N100	Large	1	500	NonOutlier	2	-6	71,52820697	1	0,061595652	0
shus.0003	pct10	J	N100	Large	1	500	NonOutlier	2	-6	59,56740102	0	0,046458215	0
shus.0003	pct10	J	N100	Large	1	500	NonOutlier	2	-6	68,03873109	0	0,069263158	1
shus.0003	pct10	J	N100	Large	1	500	NonOutlier	2	-6	65,00038915	1	0,045218314	0
shus.0003	pct10	J	N100	Large	1	500	NonOutlier	2	-6	73,02634725	0	0,08717054	0
shus.0003	pct10	J	N100	Large	1	500	NonOutlier	2	-6	91,34489474	1	0,150235491	0
shus.0003	pct10	J	N100	Large	1	500	NonOutlier	2	-6	90,70103759	1	0,146171705	0
shus.0003	pct10	J	N100	Large	1	500	NonOutlier	2	-6	98,13975596	1	0,198927311	0
shus.0003	pct10	J	N100	Large	1	500	NonOutlier	2	-6	87,01838884	0	0,161233254	0
shus.0003	pct10	J	N100	Large	1	500	NonOutlier	2	-6	80,38016891	0	0,121213177	0
shus.0003	pct10	J	N100	Large	1	500	NonOutlier	2	-6	73,03119645	0	0,087189835	0
shus.0003	pct10	J	N100	Large	1	500	NonOutlier	2	-6	95,73685282	0	0,229142869	0
shus.0003	pct10	J	N100	Large	1	500	NonOutlier	2	-6	68,99278188	1	0,054662665	1
shus.0003	pct10	J	N100	Large	1	500	NonOutlier	2	-6	55,46299302	1	0,028557837	0
shus.0003	pct10	J	N100	Large	1	500	NonOutlier	2	-6	60,85858747	0	0,049403396	0
shus.0003	pct10	J	N100	Large	1	500	NonOutlier	2	-6	67,70598203	0	0,068198267	0
shus.0003	pct10	J	N100	Large	1	500	NonOutlier	2	-6	37,88643444	0	0,016211688	0
shus.0003	pct10	J	N100	Large	1	500	NonOutlier	2	-6	71,56009184	0	0,081510741	0
shus.0003	pct10	J	N100	Large	1	500	NonOutlier	2	-6	81,79243053	0	0,128938339	1
shus.0003	pct10	J	N100	Large	1	500	NonOutlier	2	-6	93,46259265	0	0,209677514	0
shus.0003	pct10	J	N100	Large	1	500	NonOutlier	2	-6	74,20243332	0	0,091964709	1
shus.0003	pct10	J	N100	Large	1	500	NonOutlier	2	-6	60,65148347	1	0,036705739	0
shus.0003	pct10	J	N100	Large	1	500	NonOutlier	2	-6	90,03765606	1	0,142080412	0
shus.0003	pct10	J	N100	Large	1	500	NonOutlier	2	-6	76,62770069	1	0,078087886	0
shus.0003	pct10	J	N100	Large	1	500	NonOutlier	2	-6	76,58010475	0	0,102385576	0
shus.0003	pct10	J	N100	Large	1	500	NonOutlier	2	-6	72,18837706	1	0,063531434	0
shus.0003	pct10	J	N100	Large	1	500	NonOutlier	2	-6	84,23377615	0	0,143279901	0
shus.0003	pct10	J	N100	Large	1	500	NonOutlier	2	-6	78,77752776	1	0,08618566	0
shus.0003	pct10	J	N100	Large	1	500	NonOutlier	2	-6	71,85261319	1	0,062539906	0
shus.0003	pct10	J	N100	Large	1	500	NonOutlier	2	-6	90,3832969	1	0,14420004	0
shus.0003	pct10	J	N100	Large	1	500	NonOutlier	2	-6	72,37016485	0	0,084594974	0
shus.0003	pct10	J	N100	Large	1	500	NonOutlier	2	-6	81,86950413	0	0,129371777	0
shus.0003	pct10	J	N100	Large	1	500	NonOutlier	2	-6	82,91680275	1	0,103943139	0
shus.0003	pct10	J	N100	Large	1	500	NonOutlier	2	-6	71,45323253	0	0,081111624	0
shus.0003	pct10	J	N100	Large	1	500	NonOutlier	2	-6	85,0725984	0	0,148505622	0
shus.0003	pct10	J	N100	Large	1	500	NonOutlier	2	-6	88,48682861	1	0,132888336	0
shus.0003	pct10	J	N100	Large	1	500	NonOutlier	2	-6	91,83075574	0	0,196476719	0
shus.0003	pct10	J	N100	Large	1	500	NonOutlier	2	-6	69,80872911	1	0,056809563	0
shus.0003	pct10	J	N100	Large	1	500	NonOutlier	2	-6	78,54096961	0	0,111753721	0
shus.0003	pct10	J	N100	Large	1	500	NonOutlier	2	-6	82,26217346	0	0,131599325	0
shus.0003	pct10	J	N100	Large	1	500	NonOutlier	2	-6	95,82581453	0	0,22992951	0
shus.0003	pct10	J	N100	Large	1	500	NonOutlier	2	-6	47,41559262	1	0,019279969	0
shus.0003	pct10	J	N100	Large	1	500	NonOutlier	2	-6	56,31550165	1	0,029764428	0
shus.0003	pct10	J	N100	Large	1	500	NonOutlier	2	-6	77,68754916	1	0,081989131	0
shus.0003	pct10	J	N100	Large	1	500	NonOutlier	2	-6	90,9076033	0	0,189291587	0
shus.0003	pct10	J	N100	Large	1	500	NonOutlier	2	-6	64,78119946	0	0,059471764	0
shus.0003	pct10	J	N100	Large	1	500	NonOutlier	2	-6	78,27433092	1	0,08422465	0
shus.0003	pct10	J	N100	Large	1	500	NonOutlier	2	-6	60,33741444	1	0,036154511	0
shus.0003	pct10	J	N100	Large	1	500	NonOutlier	2	-6	72,07183452	1	0,063185629	0
shus.0003	pct10	J	N100	Large	1	500	NonOutlier	2	-6	82,72206231	1	0,103039734	0
shus.0003	pct10	J	N100	Large	1	500	NonOutlier	2	-6	75,56232152	0	0,097802446	0
shus.0003	pct10	J	N100	Large	1	500	NonOutlier	2	-6	70,5404119	1	0,058801904	0
shus.0003	pct10	J	N100	Large	1	500	NonOutlier	2	-6	70,18293097	0	0,07650188	0
shus.0003	pct10	J	N100	Large	1	500	NonOutlier	2	-6	91,93023145	0	0,197263134	0
shus.0003	pct10	J	N100	Large	1	500	NonOutlier	2	-6	88,53766	0	0,171772493	0
shus.0003	pct10	J	N100	Large	1	500	NonOutlier	2	-6	70,51338804	0	0,077677407	0
shus.0003	pct10	J	N100	Large	1	500	NonOutlier	2	-6	84,30940459	1	0,110609563	0
shus.0003	pct10	J	N100	Large	1	500	NonOutlier	2	-6	62,15989545	1	0,039467691	0
shus.0003	pct10	J	N100	Large	1	500	NonOutlier	2	-6	93,83429381	0	0,212773915	0
shus.0003	pct10	J	N100	Large	1	500	NonOutlier	2	-6	81,8127789	0	0,129052651	0
shus.0003	pct10	J	N100	Large	1	500	NonOutlier	2	-6	77,84512418	0	0,108346441	0
shus.0003	pct10	J	N100	Large	1	500	NonOutlier	2	-6	73,2912926	0	0,088230431	0
shus.0003	pct10	J	N100	Large	1	500	NonOutlier	2	-6	86,70205076	1	0,122938007	0
shus.0003	pct10	J	N100	Large	1	500	NonOutlier	2	-6	75,44975355	0	0,097306936	0
shus.0003	pct10	J	N100	Large	1	500	NonOutlier	2	-6	84,59398209	0	0,145504914	0
shus.0003	pct10	J	N100	Large	1	500	NonOutlier	2	-6	47,37376984	0	0,025798256	0
shus.0003	pct10	J	N100	Large	1	500	NonOutlier	2	-6	57,3705547	1	0,031326226	0
shus.0003	pct10	J	N100	Large	1	500	NonOutlier	2	-6	68,91590177	1	0,054464367	0
shus.0003	pct10	J	N100	Large	1	500	NonOutlier	2	-6	84,03627888	1	0,109273252	0
shus.0003	pct10	J	N100	Large	1	500	NonOutlier	2	-6	66,7787928	1	0,049216364	0
shus.0003	pct10	J	N100	Large	1	500	NonOutlier	2	-6	47,56933968	1	0,019425861	0
shus.0003	pct10	J	N100	Large	1	500	NonOutlier	2	-6	94,03086524	0	0,21442486	1
shus.0003	pct10	J	N100	Large	1	500	NonOutlier	2	-6	91,53460673	1	0,15145049	0
shus.0003	pct10	J	N100	Large	1	500	NonOutlier	2	-6	79,18127533	1	0,08778891	0
shus.0003	pct10	J	N100	Large	1	500	NonOutlier	2	-6	45,52116852	1	0,017568181	1
shus.0003	pct10	J	N100	Large	1	500	NonOutlier	2	-6	54,84686552	1	0,027715498	0
shus.0003	pct10	J	N100	Large	1	500	NonOutlier	2	-6	89,65032129	0	0,179832322	0
shus.0003	pct10	J	N100	Large	1	500	NonOutlier	2	-6	76,01201835	0	0,099804465	0
shus.0003	pct10	J	N100	Large	1	500	NonOutlier	2	-6	57,5877963	1	0,031657518	0
shus.0003	pct10	J	N100	Large	1	500	NonOutlier	2	-6	69,93920985	1	0,057160147	0
shus.0003	pct10	J	N100	Large	1	500	NonOutlier	2	-6	54,15086666	0	0,035830878	0
shus.0003	pct10	J	N100	Large	1	500	NonOutlier	2	-6	73,9861967	1	0,069094016	1
shus.0003	pct10	J	N100	Large	1	500	NonOutlier	2	-6	69,7158445	0	0,074868145	0
shus.0003	pct10	J	N100	Large	1	500	NonOutlier	2	-6	70,63239725	1	0,059056964	0
shus.0003	pct10	J	N100	Large	1	500	NonOutlier	2	-6	87,30568191	0	0,163185353	0
shus.0003	pct10	J	N100	Large	1	500	NonOutlier	2	-6	92,78232102	1	0,159643373	0
shus.0003	pct10	J	N100	Large	1	500	NonOutlier	2	-6	78,89250523	1	0,086639507	0
shus.0003	pct10	J	N100	Large	1	500	NonOutlier	2	-6	63,45646089	0	0,055873131	0
shus.0003	pct10	J	N100	Large	1	500	NonOutlier	2	-6	73,63114798	1	0,067960876	0
shus.0003	pct10	J	N100	Large	1	500	NonOutlier	2	-6	72,60111629	0	0,085493503	1
shus.0003	pct10	J	N100	Large	1	500	NonOutlier	2	-6	75,37615739	0	0,096984186	0
shus.0003	pct10	J	N100	Large	1	500	NonOutlier	2	-6	59,56489369	1	0,034832348	0
shus.0003	pct10	J	N100	Large	1	500	NonOutlier	2	-6	89,13228071	1	0,136651332	0
shus.0003	pct10	J	N100	Large	1	500	NonOutlier	2	-6	80,27618563	1	0,092273116	0
shus.0003	pct10	J	N100	Large	1	500	NonOutlier	2	-6	90,31005106	0	0,184749067	0
shus.0003	pct10	J	N100	Large	1	500	NonOutlier	2	-6	85,20834796	0	0,14936596	0
shus.0003	pct10	J	N100	Large	1	500	NonOutlier	2	-6	69,39687432	1	0,055716175	0
shus.0003	pct10	J	N100	Large	1	500	NonOutlier	2	-6	94,84031294	0	0,22132107	0
shus.0003	pct10	J	N100	Large	1	500	NonOutlier	2	-6	69,55571229	0	0,074315468	0
shus.0003	pct10	J	N100	Large	1	500	NonOutlier	2	-6	72,73368503	0	0,086013169	0
shus.0003	pct10	J	N100	Large	1	500	NonOutlier	2	-6	77,65723801	0	0,107442214	1
shus.0003	pct10	J	N100	Large	1	500	NonOutlier	2	-6	74,16932508	0	0,091826564	0
shus.0003	pct10	J	N100	Large	1	500	NonOutlier	2	-6	70,80225775	1	0,059530686	0
shus.0003	pct10	J	N100	Large	1	500	NonOutlier	2	-6	80,96497406	0	0,124362523	1
shus.0003	pct10	J	N100	Large	1	500	NonOutlier	2	-6	61,48284487	1	0,038204161	0
shus.0003	pct10	J	N100	Large	1	500	NonOutlier	2	-6	81,98316513	0	0,130013235	0
shus.0003	pct10	J	N100	Large	1	500	NonOutlier	2	-6	66,01798966	0	0,063026453	0
shus.0003	pct10	J	N100	Large	1	500	NonOutlier	2	-6	77,57625104	0	0,107054505	0
shus.0003	pct10	J	N100	Large	1	500	NonOutlier	2	-6	76,75110448	0	0,103174019	0
shus.0003	pct10	J	N100	Large	1	500	NonOutlier	2	-6	70,56162131	0	0,077850364	0
shus.0003	pct10	J	N100	Large	1	500	NonOutlier	2	-6	83,23122501	1	0,105416531	0
shus.0003	pct10	J	N100	Large	1	500	NonOutlier	2	-6	83,55088168	1	0,106933308	0
shus.0003	pct10	J	N100	Large	1	500	NonOutlier	2	-6	86,93028867	0	0,160638422	0
shus.0003	pct10	J	N100	Large	1	500	NonOutlier	2	-6	78,84748642	1	0,086461548	0
shus.0003	pct10	J	N100	Large	1	500	NonOutlier	2	-6	65,49324104	1	0,046294227	0
shus.0003	pct10	J	N100	Large	1	500	NonOutlier	2	-6	80,29334831	0	0,120751528	0
shus.0003	pct10	J	N100	Large	1	500	NonOutlier	2	-6	82,92591795	0	0,135438579	0
shus.0003	pct10	J	N100	Large	1	500	NonOutlier	2	-6	80,27858068	1	0,092283146	0
shus.0003	pct10	J	N100	Large	1	500	NonOutlier	2	-6	84,84094659	0	0,147046939	0
shus.0003	pct10	J	N100	Large	1	500	NonOutlier	2	-6	72,01909832	1	0,063029727	0
shus.0003	pct10	J	N100	Large	1	500	NonOutlier	2	-6	94,48288171	0	0,218256464	1
shus.0003	pct10	J	N100	Large	1	500	NonOutlier	2	-6	93,91558579	1	0,167392539	0
shus.0003	pct10	J	N100	Large	1	500	NonOutlier	2	-6	52,58395381	0	0,033220531	1
shus.0003	pct10	J	N100	Large	1	500	NonOutlier	2	-6	86,07147423	0	0,154932589	0
shus.0003	pct10	J	N100	Large	1	500	NonOutlier	2	-6	84,75554784	0	0,146512192	0
shus.0003	pct10	J	N100	Large	1	500	NonOutlier	2	-6	95,66029438	0	0,22846742	0
shus.0003	pct10	J	N100	Large	1	500	NonOutlier	2	-6	88,68373988	1	0,134026936	0
shus.0003	pct10	J	N100	Large	1	500	NonOutlier	2	-6	80,46520111	1	0,093067757	0
shus.0003	pct10	J	N100	Large	1	500	NonOutlier	2	-6	91,98484649	1	0,154366334	0
shus.0003	pct10	J	N100	Large	1	500	NonOutlier	2	-6	90,56555039	0	0,186680947	0
shus.0003	pct10	J	N100	Large	1	500	NonOutlier	2	-6	63,79706962	1	0,042690656	0
shus.0003	pct10	J	N100	Large	1	500	NonOutlier	2	-6	63,1516823	1	0,041391156	0
shus.0003	pct10	J	N100	Large	1	500	NonOutlier	2	-6	70,07682681	0	0,076127911	0
shus.0003	pct10	J	N100	Large	1	500	NonOutlier	2	-6	74,80930804	0	0,094530197	0
shus.0003	pct10	J	N100	Large	1	500	NonOutlier	2	-6	71,8738772	0	0,082693084	0
shus.0003	pct10	J	N100	Large	1	500	NonOutlier	2	-6	77,29418438	0	0,105713765	0
shus.0003	pct10	J	N100	Large	1	500	NonOutlier	2	-6	80,28158732	0	0,120689109	0
shus.0003	pct10	J	N100	Large	1	500	NonOutlier	2	-6	95,98559265	0	0,231347092	0
shus.0003	pct10	J	N100	Large	1	500	NonOutlier	2	-6	85,87391353	0	0,153643677	0
shus.0003	pct10	J	N100	Large	1	500	NonOutlier	2	-6	82,36435625	0	0,132184302	0
shus.0003	pct10	J	N100	Large	1	500	NonOutlier	2	-6	75,30100482	0	0,096655598	0
shus.0003	pct10	J	N100	Large	1	500	NonOutlier	2	-6	79,74094443	0	0,117849657	1
shus.0003	pct10	J	N100	Large	1	500	NonOutlier	2	-6	53,22363343	0	0,034263237	0
shus.0003	pct10	J	N100	Large	1	500	NonOutlier	2	-6	80,63339527	1	0,093780021	0
shus.0003	pct10	J	N100	Large	1	500	NonOutlier	2	-6	81,065153	0	0,124909006	0
shus.0003	pct10	J	N100	Large	1	500	NonOutlier	2	-6	96,74326596	1	0,188033842	0
shus.0003	pct10	J	N100	Large	1	500	NonOutlier	2	-6	81,74525328	0	0,128673639	0
shus.0003	pct10	J	N100	Large	1	500	NonOutlier	2	-6	53,86151697	1	0,026418317	0
shus.0003	pct10	J	N100	Large	1	500	NonOutlier	2	-6	87,68122323	0	0,165765716	0
shus.0003	pct10	J	N100	Large	1	500	NonOutlier	2	-6	71,26795258	1	0,060847772	0
shus.0003	pct10	J	N100	Large	1	500	NonOutlier	2	-6	81,29977523	1	0,09665023	0
shus.0003	pct10	J	N100	Large	1	500	NonOutlier	2	-6	80,42048392	0	0,12142806	0
shus.0003	pct10	J	N100	Large	1	500	NonOutlier	2	-6	69,58841746	1	0,056222196	0
shus.0003	pct10	J	N100	Large	1	500	NonOutlier	2	-6	96,02234689	0	0,231674046	1
shus.0003	pct10	J	N100	Large	1	500	NonOutlier	2	-6	86,09055315	0	0,155057529	0
shus.0003	pct10	J	N100	Large	1	500	NonOutlier	2	-6	77,28496458	0	0,105670192	0
shus.0003	pct10	J	N100	Large	1	500	NonOutlier	2	-6	97,01712698	0	0,240645533	0
shus.0003	pct10	J	N100	Large	1	500	NonOutlier	2	-6	82,21917914	1	0,100738933	0
shus.0003	pct10	J	N100	Large	1	500	NonOutlier	2	-6	83,92307199	0	0,14138349	0
shus.0003	pct10	J	N100	Large	1	500	NonOutlier	2	-6	43,20001309	0	0,02104136	0
shus.0003	pct10	J	N100	Large	1	500	NonOutlier	2	-6	70,25707165	1	0,058022724	0
shus.0003	pct10	J	N100	Large	1	500	NonOutlier	2	-6	73,95131698	0	0,090921566	0
shus.0003	pct10	J	N100	Large	1	500	NonOutlier	2	-6	67,52304209	1	0,050987189	0
shus.0003	pct10	J	N100	Large	1	500	NonOutlier	2	-6	42,51047715	0	0,020342791	0
shus.0003	pct10	J	N100	Large	1	500	NonOutlier	2	-6	77,96774352	0	0,108940162	0
shus.0003	pct10	J	N100	Large	1	500	NonOutlier	2	-6	76,20612958	1	0,076583868	1
shus.0003	pct10	J	N100	Large	1	500	NonOutlier	2	-6	69,01184772	1	0,054711946	0
shus.0003	pct10	J	N100	Large	1	500	NonOutlier	2	-6	72,78864467	0	0,086229447	0
shus.0003	pct10	J	N100	Large	1	500	NonOutlier	2	-6	53,66229685	1	0,026163321	0
shus.0003	pct10	J	N100	Large	1	500	NonOutlier	2	-6	61,12935768	0	0,050043094	1
shus.0003	pct10	J	N100	Large	1	500	NonOutlier	2	-6	84,23235167	0	0,143271158	0
shus.0003	pct10	J	N100	Large	1	500	NonOutlier	2	-6	47,7090151	0	0,026222903	0
shus.0003	pct10	J	N100	Large	1	500	NonOutlier	2	-6	88,00798838	0	0,168037447	0
shus.0003	pct10	J	N100	Large	1	500	NonOutlier	2	-6	79,05193253	0	0,114315019	0
shus.0003	pct10	J	N100	Large	1	500	NonOutlier	2	-6	73,58813423	0	0,089431734	0
shus.0003	pct10	J	N100	Large	1	500	NonOutlier	2	-6	59,71782112	0	0,046792533	0
shus.0003	pct10	J	N100	Large	1	500	NonOutlier	2	-6	65,15701033	1	0,045557615	0
shus.0003	pct10	J	N100	Large	1	500	NonOutlier	2	-6	71,3051009	0	0,080561303	0
shus.0003	pct10	J	N100	Large	1	500	NonOutlier	2	-6	73,14030883	1	0,066422721	0
shus.0003	pct10	J	N100	Large	1	500	NonOutlier	2	-6	64,47868408	1	0,044105385	0
shus.0003	pct10	J	N100	Large	1	500	NonOutlier	2	-6	55,93592624	0	0,03904534	0
shus.0003	pct10	J	N100	Large	1	500	NonOutlier	2	-6	45,49450614	1	0,017545187	0
shus.0003	pct10	J	N100	Large	1	500	NonOutlier	2	-6	83,50908442	0	0,138889309	1
shus.0003	pct10	J	N100	Large	1	500	NonOutlier	2	-6	77,66914276	1	0,081919888	0
shus.0003	pct10	J	N100	Large	1	500	NonOutlier	2	-6	52,85374359	1	0,025152768	0
shus.0003	pct10	J	N100	Large	1	500	NonOutlier	2	-6	69,59076217	1	0,056228417	0
shus.0003	pct10	J	N100	Large	1	500	NonOutlier	2	-6	77,36246488	0	0,106036957	0
shus.0003	pct10	J	N100	Large	1	500	NonOutlier	2	-6	86,48300394	1	0,121761947	0
shus.0003	pct10	J	N100	Large	1	500	NonOutlier	2	-6	75,781339	1	0,075095278	0
shus.0003	pct10	J	N100	Large	1	500	NonOutlier	2	-6	72,02127651	0	0,083253854	0
shus.0003	pct10	J	N100	Large	1	500	NonOutlier	2	-6	83,65903662	0	0,139788446	1
shus.0003	pct10	J	N100	Large	1	500	NonOutlier	2	-6	50,77813348	0	0,030439749	0
shus.0003	pct10	J	N100	Large	1	500	NonOutlier	2	-6	68,34588418	1	0,053015129	0
shus.0003	pct10	J	N100	Large	1	500	NonOutlier	2	-6	87,19327609	1	0,125610927	0
shus.0003	pct10	J	N100	Large	1	500	NonOutlier	2	-6	50,49499619	0	0,030024701	0
shus.0003	pct10	J	N100	Large	1	500	NonOutlier	2	-6	74,68054751	0	0,093980576	0
shus.0003	pct10	J	N100	Large	1	500	NonOutlier	2	-6	62,13592058	1	0,039422272	0
shus.0003	pct10	J	N100	Large	1	500	NonOutlier	2	-6	78,97986768	0	0,113950708	0
shus.0003	pct10	J	N100	Large	1	500	NonOutlier	2	-6	85,2727032	1	0,115437405	0
shus.0003	pct10	J	N100	Large	1	500	NonOutlier	2	-6	68,01413566	1	0,052188513	0
shus.0003	pct10	J	N100	Large	1	500	NonOutlier	2	-6	70,62797544	1	0,059044679	0
shus.0003	pct10	J	N100	Large	1	500	NonOutlier	2	-6	63,99780971	0	0,057318258	0
shus.0003	pct10	J	N100	Large	1	500	NonOutlier	2	-6	63,4971317	0	0,0559805	0
shus.0003	pct10	J	N100	Large	1	500	NonOutlier	2	-6	96,83172826	0	0,238955664	0
shus.0003	pct10	J	N100	Large	1	500	NonOutlier	2	-6	88,05060918	1	0,130395141	0
shus.0003	pct10	J	N100	Large	1	500	NonOutlier	2	-6	65,2363066	1	0,045730325	0
shus.0003	pct10	J	N100	Large	1	500	NonOutlier	2	-6	43,20202886	0	0,021043437	0
shus.0003	pct10	J	N100	Large	1	500	NonOutlier	2	-6	70,46054425	0	0,077488322	0
shus.0003	pct10	J	N100	Large	1	500	NonOutlier	2	-6	61,56921565	0	0,051099016	0
shus.0003	pct10	J	N100	Large	1	500	NonOutlier	2	-6	57,59840882	0	0,04228655	0
shus.0003	pct10	J	N100	Large	1	500	NonOutlier	2	-6	75,89068264	0	0,099260725	0
shus.0003	pct10	J	N100	Large	1	500	NonOutlier	2	-6	75,42807185	0	0,097211753	0
shus.0003	pct10	J	N100	Large	1	500	NonOutlier	2	-6	62,67145471	0	0,053838357	0
shus.0003	pct10	J	N100	Large	1	500	NonOutlier	2	-6	78,9421292	0	0,113760332	1
shus.0003	pct10	J	N100	Large	1	500	NonOutlier	2	-6	75,33544572	1	0,073561375	0
shus.0003	pct10	J	N100	Large	1	500	NonOutlier	2	-6	88,98933919	1	0,135810324	0
shus.0003	pct10	J	N100	Large	1	500	NonOutlier	2	-6	71,20380339	1	0,060664739	0
shus.0003	pct10	J	N100	Large	1	500	NonOutlier	2	-6	66,7907208	0	0,065346991	0
shus.0003	pct10	J	N100	Large	1	500	NonOutlier	2	-6	59,90673022	0	0,047215636	0
shus.0003	pct10	J	N100	Large	1	500	NonOutlier	2	-6	91,91098095	1	0,153884839	0
shus.0003	pct10	J	N100	Large	1	500	NonOutlier	2	-6	97,25035851	0	0,242782955	0
shus.0003	pct10	J	N100	Large	1	500	NonOutlier	2	-6	89,12577905	1	0,136612984	0
shus.0003	pct10	J	N100	Large	1	500	NonOutlier	2	-6	73,88290582	1	0,06876257	0
shus.0003	pct10	J	N100	Large	1	500	NonOutlier	2	-6	75,73676459	0	0,098574768	0
shus.0003	pct10	J	N100	Large	1	500	NonOutlier	2	-6	96,70112506	1	0,187712356	1
shus.0003	pct10	J	N100	Large	1	500	NonOutlier	2	-6	85,72095665	1	0,117745799	0
shus.0003	pct10	J	N100	Large	1	500	NonOutlier	2	-6	65,04538564	1	0,045315546	1
shus.0003	pct10	J	N100	Large	1	500	NonOutlier	2	-6	64,79572702	1	0,044778564	0
shus.0003	pct10	J	N100	Large	1	500	NonOutlier	2	-6	80,68638364	1	0,094005426	0
shus.0003	pct10	J	N100	Large	1	500	NonOutlier	2	-6	86,05865601	1	0,119511191	0
shus.0003	pct10	J	N100	Large	1	500	NonOutlier	2	-6	66,27122856	0	0,063778343	0
shus.0003	pct10	J	N100	Large	1	500	NonOutlier	2	-6	93,09448215	1	0,161748449	0
shus.0003	pct10	J	N100	Large	1	500	NonOutlier	2	-6	74,84262899	0	0,094672898	0
shus.0003	pct10	J	N100	Large	1	500	NonOutlier	2	-6	59,65815384	1	0,034989455	0
shus.0003	pct10	J	N100	Large	1	500	NonOutlier	2	-6	84,10109588	1	0,109589092	0
shus.0003	pct10	J	N100	Large	1	500	NonOutlier	2	-6	76,04051746	1	0,076000323	0
shus.0003	pct10	J	N100	Large	1	500	NonOutlier	2	-6	70,78029605	1	0,059469237	0
shus.0003	pct10	J	N100	Large	1	500	NonOutlier	2	-6	37,73580978	1	0,011971183	0
shus.0003	pct10	J	N100	Large	1	500	NonOutlier	2	-6	57,40302109	0	0,04189267	1
shus.0003	pct10	J	N100	Large	1	500	NonOutlier	2	-6	85,11828998	0	0,148794743	0
shus.0003	pct10	J	N100	Large	1	500	NonOutlier	2	-6	84,46403098	0	0,144698911	1
shus.0003	pct10	J	N100	Large	1	500	NonOutlier	2	-6	89,34376203	1	0,137903637	0
shus.0003	pct10	J	N100	Large	1	500	NonOutlier	2	-6	76,66287764	1	0,078214599	0
shus.0003	pct10	J	N100	Large	1	500	NonOutlier	2	-6	92,60725017	0	0,202678421	1
shus.0003	pct10	J	N100	Large	1	500	NonOutlier	2	-6	73,87061018	0	0,090588576	0
shus.0003	pct10	J	N100	Large	1	500	NonOutlier	2	-6	81,77067002	1	0,098725509	0
shus.0003	pct10	J	N100	Large	1	500	NonOutlier	2	-6	67,24065928	0	0,066734539	0
shus.0003	pct10	J	N100	Large	1	500	NonOutlier	2	-6	86,7541339	0	0,159454388	1
shus.0003	pct10	J	N100	Large	1	500	NonOutlier	2	-6	64,95336527	1	0,045116912	0
shus.0003	pct10	J	N100	Large	1	500	NonOutlier	2	-6	97,18642552	0	0,242195768	0
shus.0004	pct10	J	N100	Large	1	500	NonOutlier	2	-6	81,08368721	1	0,095711011	0
shus.0004	pct10	J	N100	Large	1	500	NonOutlier	2	-6	79,72193385	0	0,117750875	0
shus.0004	pct10	J	N100	Large	1	500	NonOutlier	2	-6	66,56307956	0	0,064655241	0
shus.0004	pct10	J	N100	Large	1	500	NonOutlier	2	-6	94,50304679	0	0,218428542	0
shus.0004	pct10	J	N100	Large	1	500	NonOutlier	2	-6	66,08898883	0	0,063236419	0
shus.0004	pct10	J	N100	Large	1	500	NonOutlier	2	-6	88,20408974	0	0,169412669	0
shus.0004	pct10	J	N100	Large	1	500	NonOutlier	2	-6	44,81115932	1	0,016965839	0
shus.0004	pct10	J	N100	Large	1	500	NonOutlier	2	-6	97,95688056	1	0,197474214	1
shus.0004	pct10	J	N100	Large	1	500	NonOutlier	2	-6	65,75164351	0	0,062244573	0
shus.0004	pct10	J	N100	Large	1	500	NonOutlier	2	-6	82,77290777	0	0,134545239	0
shus.0004	pct10	J	N100	Large	1	500	NonOutlier	2	-6	80,6397591	0	0,122602573	0
shus.0004	pct10	J	N100	Large	1	500	NonOutlier	2	-6	80,89708699	0	0,123993361	0
shus.0004	pct10	J	N100	Large	1	500	NonOutlier	2	-6	70,98025966	1	0,060030931	0
shus.0004	pct10	J	N100	Large	1	500	NonOutlier	2	-6	52,0177908	0	0,032323277	0
shus.0004	pct10	J	N100	Large	1	500	NonOutlier	2	-6	93,34964169	0	0,208743177	0
shus.0004	pct10	J	N100	Large	1	500	NonOutlier	2	-6	86,24234982	0	0,156054514	0
shus.0004	pct10	J	N100	Large	1	500	NonOutlier	2	-6	79,75865211	0	0,117941734	0
shus.0004	pct10	J	N100	Large	1	500	NonOutlier	2	-6	84,20602918	0	0,143109687	0
shus.0004	pct10	J	N100	Large	1	500	NonOutlier	2	-6	61,36024333	0	0,050594754	0
shus.0004	pct10	J	N100	Large	1	500	NonOutlier	2	-6	78,5900856	0	0,111997728	1
shus.0004	pct10	J	N100	Large	1	500	NonOutlier	2	-6	73,81170368	0	0,090346226	0
shus.0004	pct10	J	N100	Large	1	500	NonOutlier	2	-6	83,92512057	1	0,108733459	0
shus.0004	pct10	J	N100	Large	1	500	NonOutlier	2	-6	81,75415306	1	0,09865205	0
shus.0004	pct10	J	N100	Large	1	500	NonOutlier	2	-6	85,7725374	1	0,118013978	0
shus.0004	pct10	J	N100	Large	1	500	NonOutlier	2	-6	95,07164676	1	0,175604271	0
shus.0004	pct10	J	N100	Large	1	500	NonOutlier	2	-6	87,15559786	0	0,162163199	0
shus.0004	pct10	J	N100	Large	1	500	NonOutlier	2	-6	89,40143948	0	0,178004217	1
shus.0004	pct10	J	N100	Large	1	500	NonOutlier	2	-6	77,04861263	0	0,104558575	0
shus.0004	pct10	J	N100	Large	1	500	NonOutlier	2	-6	84,03617332	1	0,109272738	0
shus.0004	pct10	J	N100	Large	1	500	NonOutlier	2	-6	86,65523527	1	0,122685837	0
shus.0004	pct10	J	N100	Large	1	500	NonOutlier	2	-6	66,79391616	0	0,065356749	0
shus.0004	pct10	J	N100	Large	1	500	NonOutlier	2	-6	63,70479087	1	0,04250249	0
shus.0004	pct10	J	N100	Large	1	500	NonOutlier	2	-6	68,80749793	0	0,071782518	0
shus.0004	pct10	J	N100	Large	1	500	NonOutlier	2	-6	82,38390753	0	0,13229648	0
shus.0004	pct10	J	N100	Large	1	500	NonOutlier	2	-6	84,68555994	0	0,146075147	0
shus.0004	pct10	J	N100	Large	1	500	NonOutlier	2	-6	89,8109745	0	0,181020128	0
shus.0004	pct10	J	N100	Large	1	500	NonOutlier	2	-6	59,14724163	0	0,045536382	0
shus.0004	pct10	J	N100	Large	1	500	NonOutlier	2	-6	57,02605447	1	0,030807733	0
shus.0004	pct10	J	N100	Large	1	500	NonOutlier	2	-6	61,62185868	0	0,051226794	0
shus.0004	pct10	J	N100	Large	1	500	NonOutlier	2	-6	81,18837468	0	0,125584012	1
shus.0004	pct10	J	N100	Large	1	500	NonOutlier	2	-6	84,7958313	0	0,146764237	0
shus.0004	pct10	J	N100	Large	1	500	NonOutlier	2	-6	79,99432118	0	0,119173113	0
shus.0004	pct10	J	N100	Large	1	500	NonOutlier	2	-6	88,5448505	1	0,133222982	0
shus.0004	pct10	J	N100	Large	1	500	NonOutlier	2	-6	71,20655149	0	0,080197073	0
shus.0004	pct10	J	N100	Large	1	500	NonOutlier	2	-6	68,48135104	0	0,070703521	0
shus.0004	pct10	J	N100	Large	1	500	NonOutlier	2	-6	81,79979917	0	0,128979724	0
shus.0004	pct10	J	N100	Large	1	500	NonOutlier	2	-6	73,94277189	0	0,090886258	0
shus.0004	pct10	J	N100	Large	1	500	NonOutlier	2	-6	84,54723241	1	0,111784808	0
shus.0004	pct10	J	N100	Large	1	500	NonOutlier	2	-6	85,11858768	0	0,148796628	0
shus.0004	pct10	J	N100	Large	1	500	NonOutlier	2	-6	66,91789671	1	0,049542848	0
shus.0004	pct10	J	N100	Large	1	500	NonOutlier	2	-6	77,38823102	0	0,106159141	0
shus.0004	pct10	J	N100	Large	1	500	NonOutlier	2	-6	76,4028093	0	0,101573746	1
shus.0004	pct10	J	N100	Large	1	500	NonOutlier	2	-6	98,97879013	0	0,259021509	0
shus.0004	pct10	J	N100	Large	1	500	NonOutlier	2	-6	84,66298501	0	0,145934406	0
shus.0004	pct10	J	N100	Large	1	500	NonOutlier	2	-6	69,83619954	0	0,07528602	0
shus.0004	pct10	J	N100	Large	1	500	NonOutlier	2	-6	85,14647868	0	0,148973343	0
shus.0004	pct10	J	N100	Large	1	500	NonOutlier	2	-6	65,79969119	1	0,046975454	0
shus.0004	pct10	J	N100	Large	1	500	NonOutlier	2	-6	68,7326285	0	0,07153349	0
shus.0004	pct10	J	N100	Large	1	500	NonOutlier	2	-6	94,99492374	0	0,222656206	1
shus.0004	pct10	J	N100	Large	1	500	NonOutlier	2	-6	54,76698289	0	0,03691048	0
shus.0004	pct10	J	N100	Large	1	500	NonOutlier	2	-6	90,19293769	0	0,183868733	0
shus.0004	pct10	J	N100	Large	1	500	NonOutlier	2	-6	86,26461197	0	0,156201168	0
shus.0004	pct10	J	N100	Large	1	500	NonOutlier	2	-6	58,60554829	1	0,033255226	0
shus.0004	pct10	J	N100	Large	1	500	NonOutlier	2	-6	76,74458387	0	0,103143855	0
shus.0004	pct10	J	N100	Large	1	500	NonOutlier	2	-6	94,93985249	0	0,222179982	0
shus.0004	pct10	J	N100	Large	1	500	NonOutlier	2	-6	54,88739205	1	0,027770154	0
shus.0004	pct10	J	N100	Large	1	500	NonOutlier	2	-6	78,28300218	0	0,110479763	0
shus.0004	pct10	J	N100	Large	1	500	NonOutlier	2	-6	85,30380719	1	0,115596304	0
shus.0004	pct10	J	N100	Large	1	500	NonOutlier	2	-6	49,48261822	0	0,028585072	0
shus.0004	pct10	J	N100	Large	1	500	NonOutlier	2	-6	54,04431094	0	0,035647274	0
shus.0004	pct10	J	N100	Large	1	500	NonOutlier	2	-6	79,63656128	1	0,08962911	0
shus.0004	pct10	J	N100	Large	1	500	NonOutlier	2	-6	84,25276497	0	0,143396485	0
shus.0004	pct10	J	N100	Large	1	500	NonOutlier	2	-6	76,67693828	0	0,102831397	0
shus.0004	pct10	J	N100	Large	1	500	NonOutlier	2	-6	89,02646693	1	0,136028348	0
shus.0004	pct10	J	N100	Large	1	500	NonOutlier	2	-6	86,09243781	0	0,155069875	0
shus.0004	pct10	J	N100	Large	1	500	NonOutlier	2	-6	84,33991538	1	0,110759728	0
shus.0004	pct10	J	N100	Large	1	500	NonOutlier	2	-6	85,47775696	0	0,151085554	0
shus.0004	pct10	J	N100	Large	1	500	NonOutlier	2	-6	85,3445733	0	0,150233439	0
shus.0004	pct10	J	N100	Large	1	500	NonOutlier	2	-6	50,76829639	0	0,030425236	0
shus.0004	pct10	J	N100	Large	1	500	NonOutlier	2	-6	80,61595953	0	0,122474623	0
shus.0004	pct10	J	N100	Large	1	500	NonOutlier	2	-6	82,63982047	0	0,133772269	0
shus.0004	pct10	J	N100	Large	1	500	NonOutlier	2	-6	81,58886007	0	0,127799467	0
shus.0004	pct10	J	N100	Large	1	500	NonOutlier	2	-6	57,2479986	0	0,04158266	0
shus.0004	pct10	J	N100	Large	1	500	NonOutlier	2	-6	54,59800276	0	0,036611306	0
shus.0004	pct10	J	N100	Large	1	500	NonOutlier	2	-6	90,41447676	0	0,185536776	0
shus.0004	pct10	J	N100	Large	1	500	NonOutlier	2	-6	78,10289997	0	0,109597894	0
shus.0004	pct10	J	N100	Large	1	500	NonOutlier	2	-6	58,91511508	1	0,033756455	0
shus.0004	pct10	J	N100	Large	1	500	NonOutlier	2	-6	81,45137865	0	0,127035195	0
shus.0004	pct10	J	N100	Large	1	500	NonOutlier	2	-6	74,53178719	0	0,093349152	1
shus.0004	pct10	J	N100	Large	1	500	NonOutlier	2	-6	83,68560202	0	0,139948244	0
shus.0004	pct10	J	N100	Large	1	500	NonOutlier	2	-6	83,10135939	0	0,136469033	0
shus.0004	pct10	J	N100	Large	1	500	NonOutlier	2	-6	82,91718524	1	0,10394492	0
shus.0004	pct10	J	N100	Large	1	500	NonOutlier	2	-6	56,35486121	0	0,039838912	0
shus.0004	pct10	J	N100	Large	1	500	NonOutlier	2	-6	59,37623773	0	0,04603662	0
shus.0004	pct10	J	N100	Large	1	500	NonOutlier	2	-6	85,88261747	1	0,118588077	0
shus.0004	pct10	J	N100	Large	1	500	NonOutlier	2	-6	75,6217592	1	0,074542965	0
shus.0004	pct10	J	N100	Large	1	500	NonOutlier	2	-6	79,5768022	0	0,116999109	0
shus.0004	pct10	J	N100	Large	1	500	NonOutlier	2	-6	92,09926238	0	0,198604865	0
shus.0004	pct10	J	N100	Large	1	500	NonOutlier	2	-6	71,26356913	1	0,060835249	0
shus.0004	pct10	J	N100	Large	1	500	NonOutlier	2	-6	80,95371471	0	0,12430123	0
shus.0004	pct10	J	N100	Large	1	500	NonOutlier	2	-6	71,98527898	1	0,062929937	0
shus.0004	pct10	J	N100	Large	1	500	NonOutlier	2	-6	87,52743032	1	0,127457489	0
shus.0004	pct10	J	N100	Large	1	500	NonOutlier	2	-6	73,57774941	1	0,067791952	0
shus.0004	pct10	J	N100	Large	1	500	NonOutlier	2	-6	67,45141684	1	0,050814179	0
shus.0004	pct10	J	N100	Large	1	500	NonOutlier	2	-6	56,8621057	1	0,030563908	0
shus.0004	pct10	J	N100	Large	1	500	NonOutlier	2	-6	81,36034869	0	0,126531302	0
shus.0004	pct10	J	N100	Large	1	500	NonOutlier	2	-6	86,14537297	0	0,155416978	0
shus.0004	pct10	J	N100	Large	1	500	NonOutlier	2	-6	77,94973671	0	0,108852795	0
shus.0004	pct10	J	N100	Large	1	500	NonOutlier	2	-6	88,86073965	0	0,174082866	1
shus.0004	pct10	J	N100	Large	1	500	NonOutlier	2	-6	82,8714449	0	0,13511997	0
shus.0004	pct10	J	N100	Large	1	500	NonOutlier	2	-6	74,76851893	0	0,094355776	0
shus.0004	pct10	J	N100	Large	1	500	NonOutlier	2	-6	84,84667324	1	0,11328003	0
shus.0004	pct10	J	N100	Large	1	500	NonOutlier	2	-6	97,21767177	0	0,242482626	0
shus.0004	pct10	J	N100	Large	1	500	NonOutlier	2	-6	71,70948764	0	0,082071731	0
shus.0004	pct10	J	N100	Large	1	500	NonOutlier	2	-6	76,93043216	0	0,104006628	0
shus.0004	pct10	J	N100	Large	1	500	NonOutlier	2	-6	61,04527913	0	0,049843622	0
shus.0004	pct10	J	N100	Large	1	500	NonOutlier	2	-6	76,02826185	1	0,075957302	0
shus.0004	pct10	J	N100	Large	1	500	NonOutlier	2	-6	89,50799622	0	0,178785117	0
shus.0004	pct10	J	N100	Large	1	500	NonOutlier	2	-6	86,45806469	1	0,121628665	0
shus.0004	pct10	J	N100	Large	1	500	NonOutlier	2	-6	68,31839278	1	0,052946162	0
shus.0004	pct10	J	N100	Large	1	500	NonOutlier	2	-6	68,49842277	0	0,070759626	0
shus.0004	pct10	J	N100	Large	1	500	NonOutlier	2	-6	56,09800482	0	0,039350545	0
shus.0004	pct10	J	N100	Large	1	500	NonOutlier	2	-6	74,90721356	0	0,094950037	0
shus.0004	pct10	J	N100	Large	1	500	NonOutlier	2	-6	79,46532045	0	0,116424477	0
shus.0004	pct10	J	N100	Large	1	500	NonOutlier	2	-6	69,96067231	0	0,075720444	0
shus.0004	pct10	J	N100	Large	1	500	NonOutlier	2	-6	80,2093157	0	0,120306149	0
shus.0004	pct10	J	N100	Large	1	500	NonOutlier	2	-6	69,13010119	0	0,072864718	0
shus.0004	pct10	J	N100	Large	1	500	NonOutlier	2	-6	88,6231479	1	0,1336757	0
shus.0004	pct10	J	N100	Large	1	500	NonOutlier	2	-6	85,66097027	0	0,152264248	0
shus.0004	pct10	J	N100	Large	1	500	NonOutlier	2	-6	81,5579017	1	0,097782948	0
shus.0004	pct10	J	N100	Large	1	500	NonOutlier	2	-6	82,68244243	0	0,134019407	1
shus.0004	pct10	J	N100	Large	1	500	NonOutlier	2	-6	75,35543079	0	0,096893464	0
shus.0004	pct10	J	N100	Large	1	500	NonOutlier	2	-6	68,7117392	1	0,053941053	1
shus.0004	pct10	J	N100	Large	1	500	NonOutlier	2	-6	65,46255121	0	0,061406174	0
shus.0004	pct10	J	N100	Large	1	500	NonOutlier	2	-6	61,94088641	0	0,052007647	0
shus.0004	pct10	J	N100	Large	1	500	NonOutlier	2	-6	82,58831917	0	0,133474159	0
shus.0004	pct10	J	N100	Large	1	500	NonOutlier	2	-6	71,98009724	0	0,083096844	1
shus.0004	pct10	J	N100	Large	1	500	NonOutlier	2	-6	46,07447346	1	0,018052098	0
shus.0004	pct10	J	N100	Large	1	500	NonOutlier	2	-6	73,27458525	1	0,066840264	0
shus.0004	pct10	J	N100	Large	1	500	NonOutlier	2	-6	74,56171735	0	0,093475886	0
shus.0004	pct10	J	N100	Large	1	500	NonOutlier	2	-6	66,19649718	0	0,063555594	0
shus.0004	pct10	J	N100	Large	1	500	NonOutlier	2	-6	54,22265879	1	0,026886745	0
shus.0004	pct10	J	N100	Large	1	500	NonOutlier	2	-6	60,87642215	0	0,049445291	0
shus.0004	pct10	J	N100	Large	1	500	NonOutlier	2	-6	63,5707088	1	0,042230495	0
shus.0004	pct10	J	N100	Large	1	500	NonOutlier	2	-6	90,52743487	0	0,186391763	0
shus.0004	pct10	J	N100	Large	1	500	NonOutlier	2	-6	56,75434393	1	0,030404664	0
shus.0004	pct10	J	N100	Large	1	500	NonOutlier	2	-6	96,94580437	0	0,239994479	0
shus.0004	pct10	J	N100	Large	1	500	NonOutlier	2	-6	85,95340326	1	0,118958521	0
shus.0004	pct10	J	N100	Large	1	500	NonOutlier	2	-6	84,17593176	1	0,109954748	0
shus.0004	pct10	J	N100	Large	1	500	NonOutlier	2	-6	79,23369656	0	0,115238403	0
shus.0004	pct10	J	N100	Large	1	500	NonOutlier	2	-6	69,36267848	1	0,055626288	0
shus.0004	pct10	J	N100	Large	1	500	NonOutlier	2	-6	81,15006953	1	0,095998667	0
shus.0004	pct10	J	N100	Large	1	500	NonOutlier	2	-6	88,07833443	1	0,130552413	1
shus.0004	pct10	J	N100	Large	1	500	NonOutlier	2	-6	71,09181394	0	0,079774907	0
shus.0004	pct10	J	N100	Large	1	500	NonOutlier	2	-6	62,56945637	0	0,053579158	0
shus.0004	pct10	J	N100	Large	1	500	NonOutlier	2	-6	60,60952114	0	0,048821826	0
shus.0004	pct10	J	N100	Large	1	500	NonOutlier	2	-6	82,01934895	0	0,130218009	0
shus.0004	pct10	J	N100	Large	1	500	NonOutlier	2	-6	94,45661189	0	0,218032439	1
shus.0004	pct10	J	N100	Large	1	500	NonOutlier	2	-6	81,33474283	1	0,096802987	1
shus.0004	pct10	J	N100	Large	1	500	NonOutlier	2	-6	50,853222	1	0,022813191	0
shus.0004	pct10	J	N100	Large	1	500	NonOutlier	2	-6	67,4973625	0	0,067538386	0
shus.0004	pct10	J	N100	Large	1	500	NonOutlier	2	-6	66,46751831	1	0,048493162	0
shus.0004	pct10	J	N100	Large	1	500	NonOutlier	2	-6	68,79427579	0	0,071738481	0
shus.0004	pct10	J	N100	Large	1	500	NonOutlier	2	-6	55,33250719	1	0,028377393	0
shus.0004	pct10	J	N100	Large	1	500	NonOutlier	2	-6	85,78860288	1	0,118097614	0
shus.0004	pct10	J	N100	Large	1	500	NonOutlier	2	-6	83,17447008	0	0,136900394	0
shus.0004	pct10	J	N100	Large	1	500	NonOutlier	2	-6	83,25428993	1	0,105525336	0
shus.0004	pct10	J	N100	Large	1	500	NonOutlier	2	-6	78,19474457	1	0,083918229	0
shus.0004	pct10	J	N100	Large	1	500	NonOutlier	2	-6	74,1037895	1	0,069473154	0
shus.0004	pct10	J	N100	Large	1	500	NonOutlier	2	-6	96,82434983	0	0,23888858	0
shus.0004	pct10	J	N100	Large	1	500	NonOutlier	2	-6	66,77586513	1	0,049209514	0
shus.0004	pct10	J	N100	Large	1	500	NonOutlier	2	-6	81,57601582	1	0,09786288	0
shus.0004	pct10	J	N100	Large	1	500	NonOutlier	2	-6	81,99452753	0	0,130077509	0
shus.0004	pct10	J	N100	Large	1	500	NonOutlier	2	-6	95,42697233	0	0,226417552	0
shus.0004	pct10	J	N100	Large	1	500	NonOutlier	2	-6	89,56710973	0	0,179219484	1
shus.0004	pct10	J	N100	Large	1	500	NonOutlier	2	-6	91,64660383	1	0,152171551	0
shus.0004	pct10	J	N100	Large	1	500	NonOutlier	2	-6	88,27898622	1	0,131695423	0
shus.0004	pct10	J	N100	Large	1	500	NonOutlier	2	-6	72,1666707	1	0,063466894	0
shus.0004	pct10	J	N100	Large	1	500	NonOutlier	2	-6	65,58514223	1	0,046497527	0
shus.0004	pct10	J	N100	Large	1	500	NonOutlier	2	-6	86,36584481	0	0,156869466	0
shus.0004	pct10	J	N100	Large	1	500	NonOutlier	2	-6	83,33266196	1	0,105895784	0
shus.0004	pct10	J	N100	Large	1	500	NonOutlier	2	-6	80,31193672	1	0,092422948	0
shus.0004	pct10	J	N100	Large	1	500	NonOutlier	2	-6	76,83181083	0	0,103548002	0
shus.0004	pct10	J	N100	Large	1	500	NonOutlier	2	-6	94,5691973	0	0,21899372	0
shus.0004	pct10	J	N100	Large	1	500	NonOutlier	2	-6	57,95023509	1	0,032217791	1
shus.0004	pct10	J	N100	Large	1	500	NonOutlier	2	-6	58,1670055	0	0,043453013	0
shus.0004	pct10	J	N100	Large	1	500	NonOutlier	2	-6	59,44105594	1	0,034624781	0
shus.0004	pct10	J	N100	Large	1	500	NonOutlier	2	-6	78,48609895	0	0,111481674	0
shus.0004	pct10	J	N100	Large	1	500	NonOutlier	2	-6	85,63589199	1	0,117304684	1
shus.0004	pct10	J	N100	Large	1	500	NonOutlier	2	-6	66,75782162	1	0,049167321	0
shus.0004	pct10	J	N100	Large	1	500	NonOutlier	2	-6	71,96069511	0	0,083022959	0
shus.0004	pct10	J	N100	Large	1	500	NonOutlier	2	-6	66,26781461	0	0,063768152	0
shus.0004	pct10	J	N100	Large	1	500	NonOutlier	2	-6	82,48800657	0	0,132895122	0
shus.0004	pct10	J	N100	Large	1	500	NonOutlier	2	-6	58,32743884	0	0,043787656	0
shus.0004	pct10	J	N100	Large	1	500	NonOutlier	2	-6	85,20299606	0	0,149331963	0
shus.0004	pct10	J	N100	Large	1	500	NonOutlier	2	-6	80,79118327	0	0,123419347	0
shus.0004	pct10	J	N100	Large	1	500	NonOutlier	2	-6	73,958829	0	0,090952616	0
shus.0004	pct10	J	N100	Large	1	500	NonOutlier	2	-6	86,1078523	1	0,119770276	0
shus.0004	pct10	J	N100	Large	1	500	NonOutlier	2	-6	73,13196823	1	0,066396866	0
shus.0004	pct10	J	N100	Large	1	500	NonOutlier	2	-6	92,46310552	0	0,201516229	0
shus.0004	pct10	J	N100	Large	1	500	NonOutlier	2	-6	89,26880239	1	0,137458658	0
shus.0004	pct10	J	N100	Large	1	500	NonOutlier	2	-6	77,19341171	0	0,105238367	0
shus.0004	pct10	J	N100	Large	1	500	NonOutlier	2	-6	70,97986357	0	0,079364953	0
shus.0004	pct10	J	N100	Large	1	500	NonOutlier	2	-6	97,83372388	0	0,248185381	0
shus.0004	pct10	J	N100	Large	1	500	NonOutlier	2	-6	78,64745282	1	0,085674817	0
shus.0004	pct10	J	N100	Large	1	500	NonOutlier	2	-6	72,95584067	0	0,086890431	0
shus.0004	pct10	J	N100	Large	1	500	NonOutlier	2	-6	93,53385688	0	0,210268595	1
shus.0004	pct10	J	N100	Large	1	500	NonOutlier	2	-6	80,27464469	1	0,092266662	0
shus.0004	pct10	J	N100	Large	1	500	NonOutlier	2	-6	71,50328455	1	0,061523663	0
shus.0004	pct10	J	N100	Large	1	500	NonOutlier	2	-6	86,77984719	0	0,15962678	1
shus.0004	pct10	J	N100	Large	1	500	NonOutlier	2	-6	62,96271022	1	0,041017875	0
shus.0004	pct10	J	N100	Large	1	500	NonOutlier	2	-6	79,47456413	1	0,088970389	0
shus.0004	pct10	J	N100	Large	1	500	NonOutlier	2	-6	49,04448224	1	0,02088177	0
shus.0004	pct10	J	N100	Large	1	500	NonOutlier	2	-6	91,08193992	0	0,190632899	0
shus.0004	pct10	J	N100	Large	1	500	NonOutlier	2	-6	53,60547424	1	0,026091029	0
shus.0004	pct10	J	N100	Large	1	500	NonOutlier	2	-6	63,89857739	1	0,04289856	0
shus.0004	pct10	J	N100	Large	1	500	NonOutlier	2	-6	68,03472086	0	0,069250233	0
shus.0004	pct10	J	N100	Large	1	500	NonOutlier	2	-6	69,65871307	0	0,074670531	0
shus.0004	pct10	J	N100	Large	1	500	NonOutlier	2	-6	51,61661954	1	0,023679782	0
shus.0004	pct10	J	N100	Large	1	500	NonOutlier	2	-6	65,07594609	0	0,060301466	0
shus.0004	pct10	J	N100	Large	1	500	NonOutlier	2	-6	78,11352508	0	0,109649748	0
shus.0004	pct10	J	N100	Large	1	500	NonOutlier	2	-6	75,49702406	0	0,097514741	0
shus.0004	pct10	J	N100	Large	1	500	NonOutlier	2	-6	89,97254685	0	0,182220886	0
shus.0004	pct10	J	N100	Large	1	500	NonOutlier	2	-6	63,5999888	1	0,042289749	0
shus.0004	pct10	J	N100	Large	1	500	NonOutlier	2	-6	94,47381674	0	0,218179141	0
shus.0004	pct10	J	N100	Large	1	500	NonOutlier	2	-6	41,34631795	0	0,019214584	0
shus.0004	pct10	J	N100	Large	1	500	NonOutlier	2	-6	80,57489194	1	0,09353172	0
shus.0004	pct10	J	N100	Large	1	500	NonOutlier	2	-6	68,10207517	0	0,069467613	0
shus.0004	pct10	J	N100	Large	1	500	NonOutlier	2	-6	63,81046189	1	0,04271803	0
shus.0004	pct10	J	N100	Large	1	500	NonOutlier	2	-6	85,24484022	0	0,149597936	0
shus.0004	pct10	J	N100	Large	1	500	NonOutlier	2	-6	87,73210453	0	0,166117827	0
shus.0004	pct10	J	N100	Large	1	500	NonOutlier	2	-6	81,09274148	1	0,095750201	0
shus.0004	pct10	J	N100	Large	1	500	NonOutlier	2	-6	81,85528603	0	0,129291726	0
shus.0004	pct10	J	N100	Large	1	500	NonOutlier	2	-6	78,26689878	0	0,110400661	0
shus.0004	pct10	J	N100	Large	1	500	NonOutlier	2	-6	61,73157951	1	0,038663778	0
shus.0004	pct10	J	N100	Large	1	500	NonOutlier	2	-6	80,5847922	0	0,122307237	1
shus.0004	pct10	J	N100	Large	1	500	NonOutlier	2	-6	93,73457292	0	0,211939943	0
shus.0004	pct10	J	N100	Large	1	500	NonOutlier	2	-6	80,85213622	0	0,123749441	0
shus.0004	pct10	J	N100	Large	1	500	NonOutlier	2	-6	79,65697808	0	0,117413895	0
shus.0004	pct10	J	N100	Large	1	500	NonOutlier	2	-6	78,21141249	0	0,110128483	0
shus.0004	pct10	J	N100	Large	1	500	NonOutlier	2	-6	85,9494386	0	0,154135373	1
shus.0004	pct10	J	N100	Large	1	500	NonOutlier	2	-6	84,74456266	0	0,146443523	0
shus.0004	pct10	J	N100	Large	1	500	NonOutlier	2	-6	81,4026806	1	0,097100391	1
shus.0004	pct10	J	N100	Large	1	500	NonOutlier	2	-6	65,09354839	0	0,060351357	0
shus.0004	pct10	J	N100	Large	1	500	NonOutlier	2	-6	78,22879369	0	0,11021368	0
shus.0004	pct10	J	N100	Large	1	500	NonOutlier	2	-6	81,24922161	1	0,096429765	0
shus.0004	pct10	J	N100	Large	1	500	NonOutlier	2	-6	76,65420695	0	0,102726588	0
shus.0004	pct10	J	N100	Large	1	500	NonOutlier	2	-6	75,70102651	1	0,074816844	0
shus.0004	pct10	J	N100	Large	1	500	NonOutlier	2	-6	73,67166751	1	0,068089318	0
shus.0004	pct10	J	N100	Large	1	500	NonOutlier	2	-6	90,53635353	0	0,186459398	0
shus.0004	pct10	J	N100	Large	1	500	NonOutlier	2	-6	44,65442864	0	0,022592657	0
shus.0004	pct10	J	N100	Large	1	500	NonOutlier	2	-6	81,5222466	1	0,097625784	0
shus.0004	pct10	J	N100	Large	1	500	NonOutlier	2	-6	72,79020544	1	0,065345417	1
shus.0004	pct10	J	N100	Large	1	500	NonOutlier	2	-6	53,8246327	0	0,035271605	0
shus.0004	pct10	J	N100	Large	1	500	NonOutlier	2	-6	90,7726435	0	0,188258209	0
shus.0004	pct10	J	N100	Large	1	500	NonOutlier	2	-6	77,84091484	1	0,082568152	0
shus.0004	pct10	J	N100	Large	1	500	NonOutlier	2	-6	77,2634866	0	0,105568747	0
shus.0004	pct10	J	N100	Large	1	500	NonOutlier	2	-6	55,87825865	1	0,029139531	0
shus.0004	pct10	J	N100	Large	1	500	NonOutlier	2	-6	83,56955028	1	0,107022481	0
shus.0004	pct10	J	N100	Large	1	500	NonOutlier	2	-6	82,96812886	1	0,104182405	0
shus.0004	pct10	J	N100	Large	1	500	NonOutlier	2	-6	75,52537854	1	0,074211198	0
shus.0004	pct10	J	N100	Large	1	500	NonOutlier	2	-6	77,99495333	1	0,083153457	0
shus.0004	pct10	J	N100	Large	1	500	NonOutlier	2	-6	96,79047882	0	0,238580794	0
shus.0004	pct10	J	N100	Large	1	500	NonOutlier	2	-6	91,67131794	1	0,152331044	0
shus.0004	pct10	J	N100	Large	1	500	NonOutlier	2	-6	81,6596217	0	0,128194365	0
shus.0004	pct10	J	N100	Large	1	500	NonOutlier	2	-6	75,51966477	0	0,097614412	0
shus.0004	pct10	J	N100	Large	1	500	NonOutlier	2	-6	88,13879874	1	0,130895957	0
shus.0004	pct10	J	N100	Large	1	500	NonOutlier	2	-6	84,06978296	0	0,142276328	0
shus.0004	pct10	J	N100	Large	1	500	NonOutlier	2	-6	85,10691899	1	0,114593675	0
shus.0004	pct10	J	N100	Large	1	500	NonOutlier	2	-6	81,74881741	0	0,12869362	0
shus.0004	pct10	J	N100	Large	1	500	NonOutlier	2	-6	63,9949046	1	0,043096747	0
shus.0004	pct10	J	N100	Large	1	500	NonOutlier	2	-6	89,22447123	0	0,176713215	0
shus.0004	pct10	J	N100	Large	1	500	NonOutlier	2	-6	93,32734477	0	0,208559099	0
shus.0004	pct10	J	N100	Large	1	500	NonOutlier	2	-6	82,00765008	1	0,099784843	0
shus.0004	pct10	J	N100	Large	1	500	NonOutlier	2	-6	46,25162624	1	0,018209783	0
shus.0004	pct10	J	N100	Large	1	500	NonOutlier	2	-6	61,08445572	0	0,049936472	0
shus.0004	pct10	J	N100	Large	1	500	NonOutlier	2	-6	58,98279064	0	0,045180339	0
shus.0004	pct10	J	N100	Large	1	500	NonOutlier	2	-6	88,47597435	0	0,171334146	0
shus.0004	pct10	J	N100	Large	1	500	NonOutlier	2	-6	76,20860971	0	0,100691068	0
shus.0004	pct10	J	N100	Large	1	500	NonOutlier	2	-6	87,29492684	0	0,163111933	0
shus.0004	pct10	J	N100	Large	1	500	NonOutlier	2	-6	71,20705209	0	0,080198919	0
shus.0004	pct10	J	N100	Large	1	500	NonOutlier	2	-6	35,86532695	0	0,014676338	0
shus.0004	pct10	J	N100	Large	1	500	NonOutlier	2	-6	90,76178356	0	0,188175244	1
shus.0004	pct10	J	N100	Large	1	500	NonOutlier	2	-6	59,94511745	0	0,047302057	0
shus.0004	pct10	J	N100	Large	1	500	NonOutlier	2	-6	97,81917339	0	0,248049657	0
shus.0004	pct10	J	N100	Large	1	500	NonOutlier	2	-6	89,03097048	0	0,175310036	0
shus.0004	pct10	J	N100	Large	1	500	NonOutlier	2	-6	78,08070226	0	0,109489632	0
shus.0004	pct10	J	N100	Large	1	500	NonOutlier	2	-6	76,85094464	0	0,103636841	0
shus.0004	pct10	J	N100	Large	1	500	NonOutlier	2	-6	43,57063193	1	0,015961768	0
shus.0004	pct10	J	N100	Large	1	500	NonOutlier	2	-6	66,96926404	0	0,065894353	0
shus.0004	pct10	J	N100	Large	1	500	NonOutlier	2	-6	68,20485797	1	0,052662235	0
shus.0004	pct10	J	N100	Large	1	500	NonOutlier	2	-6	61,77306297	0	0,05159549	0
shus.0004	pct10	J	N100	Large	1	500	NonOutlier	2	-6	35,56734515	1	0,010754346	0
shus.0004	pct10	J	N100	Large	1	500	NonOutlier	2	-6	78,38356791	0	0,110974882	0
shus.0004	pct10	J	N100	Large	1	500	NonOutlier	2	-6	90,89564698	0	0,189199863	0
shus.0004	pct10	J	N100	Large	1	500	NonOutlier	2	-6	57,96174633	1	0,032235742	0
shus.0004	pct10	J	N100	Large	1	500	NonOutlier	2	-6	76,32733625	0	0,101229893	0
shus.0004	pct10	J	N100	Large	1	500	NonOutlier	2	-6	72,9622553	1	0,065872786	0
shus.0004	pct10	J	N100	Large	1	500	NonOutlier	2	-6	77,1294457	0	0,104937584	1
shus.0004	pct10	J	N100	Large	1	500	NonOutlier	2	-6	63,12785848	0	0,055012718	0
shus.0004	pct10	J	N100	Large	1	500	NonOutlier	2	-6	45,87664257	1	0,017877592	0
shus.0004	pct10	J	N100	Large	1	500	NonOutlier	2	-6	65,73939829	0	0,062208845	0
shus.0004	pct10	J	N100	Large	1	500	NonOutlier	2	-6	78,73346242	0	0,112712685	0
shus.0004	pct10	J	N100	Large	1	500	NonOutlier	2	-6	69,07976318	1	0,054887837	0
shus.0004	pct10	J	N100	Large	1	500	NonOutlier	2	-6	85,14812871	0	0,148983803	0
shus.0004	pct10	J	N100	Large	1	500	NonOutlier	2	-6	88,24220787	0	0,169681022	0
shus.0004	pct10	J	N100	Large	1	500	NonOutlier	2	-6	81,35960235	1	0,096911717	1
shus.0004	pct10	J	N100	Large	1	500	NonOutlier	2	-6	80,82538305	0	0,123604465	1
shus.0004	pct10	J	N100	Large	1	500	NonOutlier	2	-6	90,95575417	0	0,189661326	0
shus.0004	pct10	J	N100	Large	1	500	NonOutlier	2	-6	83,36247431	0	0,138014906	0
shus.0004	pct10	J	N100	Large	1	500	NonOutlier	2	-6	75,62657028	0	0,098086269	0
shus.0004	pct10	J	N100	Large	1	500	NonOutlier	2	-6	68,16223107	0	0,069662294	0
shus.0004	pct10	J	N100	Large	1	500	NonOutlier	2	-6	96,8776674	1	0,189061995	0
shus.0004	pct10	J	N100	Large	1	500	NonOutlier	2	-6	82,58887482	0	0,133477372	0
shus.0004	pct10	J	N100	Large	1	500	NonOutlier	2	-6	92,40535678	0	0,201052019	1
shus.0004	pct10	J	N100	Large	1	500	NonOutlier	2	-6	83,72522059	0	0,140186844	0
shus.0004	pct10	J	N100	Large	1	500	NonOutlier	2	-6	83,71737786	1	0,10773092	0
shus.0004	pct10	J	N100	Large	1	500	NonOutlier	2	-6	76,51863266	0	0,102103448	0
shus.0004	pct10	J	N100	Large	1	500	NonOutlier	2	-6	78,73024046	0	0,112696575	0
shus.0004	pct10	J	N100	Large	1	500	NonOutlier	2	-6	85,76428805	1	0,117971053	0
shus.0004	pct10	J	N100	Large	1	500	NonOutlier	2	-6	77,18764798	0	0,105211233	1
shus.0004	pct10	J	N100	Large	1	500	NonOutlier	2	-6	79,13713739	0	0,114747065	0
shus.0004	pct10	J	N100	Large	1	500	NonOutlier	2	-6	81,19907211	1	0,096211507	0
shus.0004	pct10	J	N100	Large	1	500	NonOutlier	2	-6	81,02135028	0	0,124669806	0
shus.0004	pct10	J	N100	Large	1	500	NonOutlier	2	-6	86,74506186	0	0,159393602	0
shus.0004	pct10	J	N100	Large	1	500	NonOutlier	2	-6	85,38161168	1	0,115994612	0
shus.0004	pct10	J	N100	Large	1	500	NonOutlier	2	-6	67,78840573	0	0,068460624	0
shus.0004	pct10	J	N100	Large	1	500	NonOutlier	2	-6	85,34253181	1	0,1157944	0
shus.0004	pct10	J	N100	Large	1	500	NonOutlier	2	-6	92,06799042	0	0,198356118	1
shus.0004	pct10	J	N100	Large	1	500	NonOutlier	2	-6	69,08114339	0	0,072699523	0
shus.0004	pct10	J	N100	Large	1	500	NonOutlier	2	-6	57,43253623	1	0,031420404	0
shus.0004	pct10	J	N100	Large	1	500	NonOutlier	2	-6	66,95420132	1	0,049628394	0
shus.0004	pct10	J	N100	Large	1	500	NonOutlier	2	-6	45,0328422	0	0,023014263	0
shus.0004	pct10	J	N100	Large	1	500	NonOutlier	2	-6	82,49288041	1	0,101985462	0
shus.0004	pct10	J	N100	Large	1	500	NonOutlier	2	-6	91,15602462	1	0,149033865	0
shus.0004	pct10	J	N100	Large	1	500	NonOutlier	2	-6	77,04067495	1	0,0795874	0
shus.0004	pct10	J	N100	Large	1	500	NonOutlier	2	-6	78,59167366	0	0,112005625	0
shus.0004	pct10	J	N100	Large	1	500	NonOutlier	2	-6	66,15392178	0	0,063429015	0
shus.0004	pct10	J	N100	Large	1	500	NonOutlier	2	-6	87,97650099	1	0,129975551	0
shus.0004	pct10	J	N100	Large	1	500	NonOutlier	2	-6	79,01445771	0	0,114125445	0
shus.0004	pct10	J	N100	Large	1	500	NonOutlier	2	-6	72,56573146	0	0,085355278	0
shus.0004	pct10	J	N100	Large	1	500	NonOutlier	2	-6	85,35960517	1	0,115881832	0
shus.0004	pct10	J	N100	Large	1	500	NonOutlier	2	-6	88,50339063	0	0,17152886	0
shus.0004	pct10	J	N100	Large	1	500	NonOutlier	2	-6	59,58011038	0	0,046486374	0
shus.0004	pct10	J	N100	Large	1	500	NonOutlier	2	-6	90,69096416	1	0,146108855	0
shus.0004	pct10	J	N100	Large	1	500	NonOutlier	2	-6	72,83051739	0	0,086394556	0
shus.0004	pct10	J	N100	Large	1	500	NonOutlier	2	-6	34,5578307	1	0,0102304	0
shus.0004	pct10	J	N100	Large	1	500	NonOutlier	2	-6	78,52508995	1	0,085196768	0
shus.0004	pct10	J	N100	Large	1	500	NonOutlier	2	-6	64,81128301	0	0,059555956	0
shus.0004	pct10	J	N100	Large	1	500	NonOutlier	2	-6	78,23703921	0	0,110254117	0
shus.0004	pct10	J	N100	Large	1	500	NonOutlier	2	-6	77,16042965	1	0,080027127	0
shus.0004	pct10	J	N100	Large	1	500	NonOutlier	2	-6	58,93866459	1	0,033794882	0
shus.0004	pct10	J	N100	Large	1	500	NonOutlier	2	-6	56,68675678	0	0,040478562	0
shus.0004	pct10	J	N100	Large	1	500	NonOutlier	2	-6	78,51662712	0	0,11163296	0
shus.0004	pct10	J	N100	Large	1	500	NonOutlier	2	-6	78,08988669	1	0,083516055	0
shus.0004	pct10	J	N100	Large	1	500	NonOutlier	2	-6	67,74761571	1	0,051533264	0
shus.0004	pct10	J	N100	Large	1	500	NonOutlier	2	-6	86,22125871	0	0,155915678	0
shus.0004	pct10	J	N100	Large	1	500	NonOutlier	2	-6	86,60174789	0	0,158435831	0
shus.0004	pct10	J	N100	Large	1	500	NonOutlier	2	-6	73,84937351	0	0,090501138	0
shus.0004	pct10	J	N100	Large	1	500	NonOutlier	2	-6	85,28334316	0	0,149843015	0
shus.0004	pct10	J	N100	Large	1	500	NonOutlier	2	-6	92,00280842	1	0,154483606	0
shus.0004	pct10	J	N100	Large	1	500	NonOutlier	2	-6	77,29616123	1	0,0805282	0
shus.0004	pct10	J	N100	Large	1	500	NonOutlier	2	-6	41,47211626	1	0,014394724	0
shus.0004	pct10	J	N100	Large	1	500	NonOutlier	2	-6	78,91591503	1	0,086732176	1
shus.0004	pct10	J	N100	Large	1	500	NonOutlier	2	-6	68,78641372	0	0,071712307	0
shus.0004	pct10	J	N100	Large	1	500	NonOutlier	2	-6	75,34692254	1	0,073600491	0
shus.0004	pct10	J	N100	Large	1	500	NonOutlier	2	-6	74,04899947	0	0,09132607	0
shus.0004	pct10	J	N100	Large	1	500	NonOutlier	2	-6	66,93219979	1	0,049576535	0
shus.0004	pct10	J	N100	Large	1	500	NonOutlier	2	-6	89,10447215	0	0,175842	0
shus.0004	pct10	J	N100	Large	1	500	NonOutlier	2	-6	59,27378452	0	0,04581217	0
shus.0004	pct10	J	N100	Large	1	500	NonOutlier	2	-6	60,09559516	0	0,047642274	0
shus.0004	pct10	J	N100	Large	1	500	NonOutlier	2	-6	62,16883285	0	0,052572445	0
shus.0004	pct10	J	N100	Large	1	500	NonOutlier	2	-6	79,89782269	0	0,118667567	0
shus.0004	pct10	J	N100	Large	1	500	NonOutlier	2	-6	88,91474095	1	0,135373154	0
shus.0004	pct10	J	N100	Large	1	500	NonOutlier	2	-6	73,19422271	0	0,087840767	0
shus.0004	pct10	J	N100	Large	1	500	NonOutlier	2	-6	60,5175654	0	0,048608755	0
shus.0004	pct10	J	N100	Large	1	500	NonOutlier	2	-6	75,73831592	1	0,074946004	0
shus.0004	pct10	J	N100	Large	1	500	NonOutlier	2	-6	74,24111654	0	0,092126353	0
shus.0004	pct10	J	N100	Large	1	500	NonOutlier	2	-6	80,27043875	0	0,120629965	0
shus.0004	pct10	J	N100	Large	1	500	NonOutlier	2	-6	50,07397937	1	0,021960578	0
shus.0004	pct10	J	N100	Large	1	500	NonOutlier	2	-6	55,71504109	0	0,038633054	1
shus.0004	pct10	J	N100	Large	1	500	NonOutlier	2	-6	92,61896239	0	0,202773073	0
shus.0004	pct10	J	N100	Large	1	500	NonOutlier	2	-6	52,45422006	1	0,024667569	0
shus.0004	pct10	J	N100	Large	1	500	NonOutlier	2	-6	82,20578205	0	0,131277436	0
shus.0004	pct10	J	N100	Large	1	500	NonOutlier	2	-6	87,31829616	0	0,163271499	0
shus.0004	pct10	J	N100	Large	1	500	NonOutlier	2	-6	59,4366214	0	0,046169396	0
shus.0004	pct10	J	N100	Large	1	500	NonOutlier	2	-6	86,31379384	1	0,120860106	0
shus.0004	pct10	J	N100	Large	1	500	NonOutlier	2	-6	69,3931256	1	0,055706314	0
shus.0004	pct10	J	N100	Large	1	500	NonOutlier	2	-6	73,79495515	1	0,068481511	0
shus.0004	pct10	J	N100	Large	1	500	NonOutlier	2	-6	78,74322274	0	0,1127615	0
shus.0004	pct10	J	N100	Large	1	500	NonOutlier	2	-6	78,20513918	0	0,110097748	0
shus.0004	pct10	J	N100	Large	1	500	NonOutlier	2	-6	82,02661477	1	0,099870054	0
shus.0004	pct10	J	N100	Large	1	500	NonOutlier	2	-6	71,26371216	0	0,08040815	0
shus.0004	pct10	J	N100	Large	1	500	NonOutlier	2	-6	84,93823757	1	0,113740716	0
shus.0004	pct10	J	N100	Large	1	500	NonOutlier	2	-6	89,44114823	0	0,178294909	0
shus.0004	pct10	J	N100	Large	1	500	NonOutlier	2	-6	61,26114362	1	0,037798924	0
shus.0004	pct10	J	N100	Large	1	500	NonOutlier	2	-6	93,4915828	0	0,209917817	0
shus.0004	pct10	J	N100	Large	1	500	NonOutlier	2	-6	85,00958228	1	0,114100802	0
shus.0004	pct10	J	N100	Large	1	500	NonOutlier	2	-6	95,36320704	0	0,225859607	0
shus.0004	pct10	J	N100	Large	1	500	NonOutlier	2	-6	67,68180083	0	0,068121475	0
shus.0004	pct10	J	N100	Large	1	500	NonOutlier	2	-6	68,50675602	1	0,053420409	0
shus.0004	pct10	J	N100	Large	1	500	NonOutlier	2	-6	64,63537674	1	0,044436876	0
shus.0004	pct10	J	N100	Large	1	500	NonOutlier	2	-6	39,46658173	0	0,017521136	0
shus.0004	pct10	J	N100	Large	1	500	NonOutlier	2	-6	77,30274078	1	0,080552562	1
shus.0004	pct10	J	N100	Large	1	500	NonOutlier	2	-6	72,47860191	0	0,085015782	0
shus.0004	pct10	J	N100	Large	1	500	NonOutlier	2	-6	93,02053964	0	0,206038322	0
shus.0004	pct10	J	N100	Large	1	500	NonOutlier	2	-6	61,80372661	1	0,038798083	0
shus.0004	pct10	J	N100	Large	1	500	NonOutlier	2	-6	75,20309573	1	0,073111662	0
shus.0004	pct10	J	N100	Large	1	500	NonOutlier	2	-6	48,69618133	0	0,027513191	0
shus.0004	pct10	J	N100	Large	1	500	NonOutlier	2	-6	59,40675871	1	0,034567506	0
shus.0004	pct10	J	N100	Large	1	500	NonOutlier	2	-6	70,83958811	0	0,078853994	0
shus.0004	pct10	J	N100	Large	1	500	NonOutlier	2	-6	76,32994612	0	0,101241766	0
shus.0004	pct10	J	N100	Large	1	500	NonOutlier	2	-6	55,09648024	1	0,02805381	0
shus.0004	pct10	J	N100	Large	1	500	NonOutlier	2	-6	75,83363929	1	0,075277108	0
shus.0004	pct10	J	N100	Large	1	500	NonOutlier	2	-6	76,49770885	1	0,07762126	0
shus.0004	pct10	J	N100	Large	1	500	NonOutlier	2	-6	82,54188914	0	0,133205885	0
shus.0004	pct10	J	N100	Large	1	500	NonOutlier	2	-6	77,62019726	1	0,081736019	0
shus.0004	pct10	J	N100	Large	1	500	NonOutlier	2	-6	85,21934648	0	0,149435844	0
shus.0004	pct10	J	N100	Large	1	500	NonOutlier	2	-6	62,7387879	1	0,040579727	0
shus.0004	pct10	J	N100	Large	1	500	NonOutlier	2	-6	79,06248111	1	0,08731441	0
shus.0004	pct10	J	N100	Large	1	500	NonOutlier	2	-6	47,62051244	0	0,026110142	0
shus.0004	pct10	J	N100	Large	1	500	NonOutlier	2	-6	90,39156322	0	0,185363711	0
shus.0004	pct10	J	N100	Large	1	500	NonOutlier	2	-6	72,38610695	0	0,084656722	0
shus.0004	pct10	J	N100	Large	1	500	NonOutlier	2	-6	60,24266452	1	0,035989784	0
shus.0004	pct10	J	N100	Large	1	500	NonOutlier	2	-6	62,16575392	1	0,039478797	0
shus.0004	pct10	J	N100	Large	1	500	NonOutlier	2	-6	83,13310298	0	0,136656183	0
shus.0004	pct10	J	N100	Large	1	500	NonOutlier	2	-6	59,5485598	1	0,034804902	0
shus.0004	pct10	J	N100	Large	1	500	NonOutlier	2	-6	84,38758004	0	0,14422647	0
shus.0004	pct10	J	N100	Large	1	500	NonOutlier	2	-6	80,79317039	0	0,123430096	0
shus.0004	pct10	J	N100	Large	1	500	NonOutlier	2	-6	93,74408059	0	0,212019353	0
shus.0004	pct10	J	N100	Large	1	500	NonOutlier	2	-6	55,22018764	0	0,037724515	0
shus.0004	pct10	J	N100	Large	1	500	NonOutlier	2	-6	58,72607098	0	0,044629828	1
shus.0004	pct10	J	N100	Large	1	500	NonOutlier	2	-6	67,60628053	0	0,067882161	0
shus.0004	pct10	J	N100	Large	1	500	NonOutlier	2	-6	82,34125915	1	0,101293247	0
shus.0004	pct10	J	N100	Large	1	500	NonOutlier	2	-6	75,77872511	1	0,075086201	0
shus.0004	pct10	J	N100	Large	1	500	NonOutlier	2	-6	72,27135244	0	0,084213164	0
shus.0004	pct10	J	N100	Large	1	500	NonOutlier	2	-6	79,06929493	1	0,087341563	0
shus.0004	pct10	J	N100	Large	1	500	NonOutlier	2	-6	93,44213361	1	0,16411916	1
shus.0004	pct10	J	N100	Large	1	500	NonOutlier	2	-6	72,49213372	0	0,085068428	0
shus.0004	pct10	J	N100	Large	1	500	NonOutlier	2	-6	69,52044647	0	0,074194257	0
shus.0004	pct10	J	N100	Large	1	500	NonOutlier	2	-6	89,03158614	0	0,175314486	0
shus.0004	pct10	J	N100	Large	1	500	NonOutlier	2	-6	65,10995575	1	0,045455423	0
shus.0004	pct10	J	N100	Large	1	500	NonOutlier	2	-6	82,69234632	0	0,134076889	0
shus.0004	pct10	J	N100	Large	1	500	NonOutlier	2	-6	88,46771782	1	0,132778268	0
shus.0004	pct10	J	N100	Large	1	500	NonOutlier	2	-6	71,96372793	0	0,083034505	1
shus.0004	pct10	J	N100	Large	1	500	NonOutlier	2	-6	76,3200267	0	0,101196645	1
shus.0004	pct10	J	N100	Large	1	500	NonOutlier	2	-6	86,45043152	0	0,157429656	0
shus.0004	pct10	J	N100	Large	1	500	NonOutlier	2	-6	70,31107185	0	0,076955763	0
shus.0004	pct10	J	N100	Large	1	500	NonOutlier	2	-6	88,66241525	0	0,172661736	1
shus.0004	pct10	J	N100	Large	1	500	NonOutlier	2	-6	56,65161948	0	0,04041038	0
shus.0004	pct10	J	N100	Large	1	500	NonOutlier	2	-6	76,53479451	1	0,077754124	0
shus.0004	pct10	J	N100	Large	1	500	NonOutlier	2	-6	80,65918691	1	0,093889674	0
shus.0004	pct10	J	N100	Large	1	500	NonOutlier	2	-6	66,97519378	1	0,049677924	0
shus.0004	pct10	J	N100	Large	1	500	NonOutlier	2	-6	67,32404023	1	0,050507874	0
shus.0004	pct10	J	N100	Large	1	500	NonOutlier	2	-6	86,85776532	0	0,160150093	0
shus.0004	pct10	J	N100	Large	1	500	NonOutlier	2	-6	93,5548043	0	0,21044257	1
shus.0004	pct10	J	N100	Large	1	500	NonOutlier	2	-6	96,87370574	1	0,189031628	1
shus.0004	pct10	J	N100	Large	1	500	NonOutlier	2	-6	80,79194276	0	0,123423455	1
shus.0004	pct10	J	N100	Large	1	500	NonOutlier	2	-6	84,63112065	0	0,145735944	0
shus.0004	pct10	J	N100	Large	1	500	NonOutlier	2	-6	49,42017403	0	0,028498502	0
shus.0004	pct10	J	N100	Large	1	500	NonOutlier	2	-6	70,91026759	1	0,059833762	0
shus.0004	pct10	J	N100	Large	1	500	NonOutlier	2	-6	48,72532587	0	0,027552208	0
shus.0004	pct10	J	N100	Large	1	500	NonOutlier	2	-6	68,00178029	1	0,052157964	0
shus.0004	pct10	J	N100	Large	1	500	NonOutlier	2	-6	74,10432448	1	0,069474883	0
shus.0004	pct10	J	N100	Large	1	500	NonOutlier	2	-6	85,69224606	0	0,152466212	0
shus.0004	pct10	J	N100	Large	1	500	NonOutlier	2	-6	72,27658991	0	0,084233362	0
shus.0004	pct10	J	N100	Large	1	500	NonOutlier	2	-6	70,18475983	0	0,07650834	0
shus.0004	pct10	J	N100	Large	1	500	NonOutlier	2	-6	75,18025407	0	0,096129723	0
shus.0004	pct10	J	N100	Large	1	500	NonOutlier	2	-6	79,76792949	0	0,117989999	0
shus.0004	pct10	J	N100	Large	1	500	NonOutlier	2	-6	80,20589958	0	0,120288073	0
shus.0004	pct10	J	N100	Large	1	500	NonOutlier	2	-6	72,71711688	1	0,065122575	0
shus.0004	pct10	J	N100	Large	1	500	NonOutlier	2	-6	58,93710839	0	0,045081907	0
shus.0004	pct10	J	N100	Large	1	500	NonOutlier	2	-6	46,86395331	1	0,018765299	0
shus.0004	pct10	J	N100	Large	1	500	NonOutlier	2	-6	57,47406483	1	0,031483657	0
shus.0004	pct10	J	N100	Large	1	500	NonOutlier	2	-6	77,45005891	1	0,081099798	0
shus.0004	pct10	J	N100	Large	1	500	NonOutlier	2	-6	56,5465606	1	0,030099878	0
shus.0004	pct10	J	N100	Large	1	500	NonOutlier	2	-6	62,47383368	0	0,053337231	0
shus.0004	pct10	J	N100	Large	1	500	NonOutlier	2	-6	83,40087583	1	0,106219149	0
shus.0004	pct10	J	N100	Large	1	500	NonOutlier	2	-6	54,16623194	1	0,026813026	0
shus.0004	pct10	J	N100	Large	1	500	NonOutlier	2	-6	81,49048695	0	0,127252203	0
shus.0004	pct10	J	N100	Large	1	500	NonOutlier	2	-6	71,92438312	0	0,082884842	0
shus.0004	pct10	J	N100	Large	1	500	NonOutlier	2	-6	72,28355787	1	0,063815163	0
shus.0004	pct10	J	N100	Large	1	500	NonOutlier	2	-6	57,67953882	0	0,042451137	0
shus.0004	pct10	J	N100	Large	1	500	NonOutlier	2	-6	81,73631819	1	0,098572785	0
shus.0004	pct10	J	N100	Large	1	500	NonOutlier	2	-6	83,49903005	0	0,138829195	0
shus.0004	pct10	J	N100	Large	1	500	NonOutlier	2	-6	73,56590617	0	0,089341269	0
shus.0004	pct10	J	N100	Large	1	500	NonOutlier	2	-6	67,10670884	0	0,066318619	0
shus.0004	pct10	J	N100	Large	1	500	NonOutlier	2	-6	77,63777978	0	0,107348949	0
shus.0004	pct10	J	N100	Large	1	500	NonOutlier	2	-6	69,55556927	0	0,074314976	0
shus.0004	pct10	J	N100	Large	1	500	NonOutlier	2	-6	96,00748762	1	0,182481368	0
shus.0004	pct10	J	N100	Large	1	500	NonOutlier	2	-6	78,27782343	0	0,110454319	0
shus.0004	pct10	J	N100	Large	1	500	NonOutlier	2	-6	90,12939297	0	0,183392432	0
shus.0004	pct10	J	N100	Large	1	500	NonOutlier	2	-6	83,53137243	0	0,139022644	0
shus.0004	pct10	J	N100	Large	1	500	NonOutlier	2	-6	80,69892025	0	0,12292113	0
shus.0004	pct10	J	N100	Large	1	500	NonOutlier	2	-6	58,92988387	0	0,045066359	0
shus.0004	pct10	J	N100	Large	1	500	NonOutlier	2	-6	77,71819839	0	0,107734864	0
shus.0004	pct10	J	N100	Large	1	500	NonOutlier	2	-6	79,99575603	0	0,119180644	0
shus.0004	pct10	J	N100	Large	1	500	NonOutlier	2	-6	87,72225705	1	0,128544781	0
shus.0004	pct10	J	N100	Large	1	500	NonOutlier	2	-6	58,18463653	1	0,032585231	0
[truncated: 333,201 more rows]
