# Supplementary material for: Observed to expected or logistic regression to identify hospitals with high or low 30-day mortality?
Source: PLoS One. 2018 Apr 13;13(4):e0195248. doi: 10.1371/journal.pone.0195248 (PMC5898724; doi:10.1371/journal.pone.0195248)
Supplement: S4 Dataset — (CSV) [file pone.0195248.s009.csv]

HospitalID	MortalitySet	Scenario	NumberOfHospitalsCompared	SizeVolGr	HospitalVolumeCategory	HospitalVolumeValue	HospitalOutlierStatus	SingleHospitalMortality	MortalitySingleHospital	Age	Sex	Probability	DeathWithin30Days
shus.0001	pct16	J	N100	Large	1	500	NonOutlier	2	-5.4	86,2173892	1	0,199546597	0
shus.0001	pct16	J	N100	Large	1	500	NonOutlier	2	-5.4	88,447864	1	0,217957875	0
shus.0001	pct16	J	N100	Large	1	500	NonOutlier	2	-5.4	55,42817357	1	0,050758155	0
shus.0001	pct16	J	N100	Large	1	500	NonOutlier	2	-5.4	78,31403966	1	0,143773227	0
shus.0001	pct16	J	N100	Large	1	500	NonOutlier	2	-5.4	89,02828221	1	0,222945024	0
shus.0001	pct16	J	N100	Large	1	500	NonOutlier	2	-5.4	63,60512014	0	0,09799143	0
shus.0001	pct16	J	N100	Large	1	500	NonOutlier	2	-5.4	44,65470419	1	0,030258137	0
shus.0001	pct16	J	N100	Large	1	500	NonOutlier	2	-5.4	86,48379239	0	0,254299682	0
shus.0001	pct16	J	N100	Large	1	500	NonOutlier	2	-5.4	88,55501463	1	0,218872458	0
shus.0001	pct16	J	N100	Large	1	500	NonOutlier	2	-5.4	82,97929899	0	0,222521018	1
shus.0001	pct16	J	N100	Large	1	500	NonOutlier	2	-5.4	75,70813387	0	0,16595187	0
shus.0001	pct16	J	N100	Large	1	500	NonOutlier	2	-5.4	84,34081103	0	0,234520497	0
shus.0001	pct16	J	N100	Large	1	500	NonOutlier	2	-5.4	74,2664275	0	0,156213133	0
shus.0001	pct16	J	N100	Large	1	500	NonOutlier	2	-5.4	62,00681114	0	0,09115117	0
shus.0001	pct16	J	N100	Large	1	500	NonOutlier	2	-5.4	76,09963159	1	0,13067333	0
shus.0001	pct16	J	N100	Large	1	500	NonOutlier	2	-5.4	76,57513664	1	0,133397943	0
shus.0001	pct16	J	N100	Large	1	500	NonOutlier	2	-5.4	89,93002397	0	0,288332024	0
shus.0001	pct16	J	N100	Large	1	500	NonOutlier	2	-5.4	76,68120528	1	0,134012228	0
shus.0001	pct16	J	N100	Large	1	500	NonOutlier	2	-5.4	84,98739408	0	0,240373976	0
shus.0001	pct16	J	N100	Large	1	500	NonOutlier	2	-5.4	69,53753032	0	0,127513662	0
shus.0001	pct16	J	N100	Large	1	500	NonOutlier	2	-5.4	78,31806938	1	0,143798032	0
shus.0001	pct16	J	N100	Large	1	500	NonOutlier	2	-5.4	76,57523155	0	0,172039916	1
shus.0001	pct16	J	N100	Large	1	500	NonOutlier	2	-5.4	83,23532892	0	0,224743611	1
shus.0001	pct16	J	N100	Large	1	500	NonOutlier	2	-5.4	70,08723845	1	0,100142876	0
shus.0001	pct16	J	N100	Large	1	500	NonOutlier	2	-5.4	70,9231787	0	0,135422542	0
shus.0001	pct16	J	N100	Large	1	500	NonOutlier	2	-5.4	82,62598042	0	0,219479704	1
shus.0001	pct16	J	N100	Large	1	500	NonOutlier	2	-5.4	59,0383409	0	0,079578852	0
shus.0001	pct16	J	N100	Large	1	500	NonOutlier	2	-5.4	83,21741591	1	0,176661898	1
shus.0001	pct16	J	N100	Large	1	500	NonOutlier	2	-5.4	71,85467984	1	0,108392607	0
shus.0001	pct16	J	N100	Large	1	500	NonOutlier	2	-5.4	71,57524092	0	0,139285395	0
shus.0001	pct16	J	N100	Large	1	500	NonOutlier	2	-5.4	77,94682129	0	0,182029288	0
shus.0001	pct16	J	N100	Large	1	500	NonOutlier	2	-5.4	88,07627717	0	0,269691932	1
shus.0001	pct16	J	N100	Large	1	500	NonOutlier	2	-5.4	72,85048636	0	0,147106775	0
shus.0001	pct16	J	N100	Large	1	500	NonOutlier	2	-5.4	57,37787498	0	0,073706083	0
shus.0001	pct16	J	N100	Large	1	500	NonOutlier	2	-5.4	74,41876453	1	0,121418889	0
shus.0001	pct16	J	N100	Large	1	500	NonOutlier	2	-5.4	69,83671286	0	0,129187218	0
shus.0001	pct16	J	N100	Large	1	500	NonOutlier	2	-5.4	35,58020305	1	0,019436211	0
shus.0001	pct16	J	N100	Large	1	500	NonOutlier	2	-5.4	75,99318974	0	0,167934029	0
shus.0001	pct16	J	N100	Large	1	500	NonOutlier	2	-5.4	79,5404063	1	0,151487759	0
shus.0001	pct16	J	N100	Large	1	500	NonOutlier	2	-5.4	72,45019832	1	0,111303994	0
shus.0001	pct16	J	N100	Large	1	500	NonOutlier	2	-5.4	45,45025416	0	0,041987564	0
shus.0001	pct16	J	N100	Large	1	500	NonOutlier	2	-5.4	86,60746157	0	0,25547404	0
shus.0001	pct16	J	N100	Large	1	500	NonOutlier	2	-5.4	80,4753759	0	0,201614967	1
shus.0001	pct16	J	N100	Large	1	500	NonOutlier	2	-5.4	90,67983877	1	0,237577304	1
shus.0001	pct16	J	N100	Large	1	500	NonOutlier	2	-5.4	62,8032726	1	0,071768442	0
shus.0001	pct16	J	N100	Large	1	500	NonOutlier	2	-5.4	56,03033925	1	0,052228603	0
shus.0001	pct16	J	N100	Large	1	500	NonOutlier	2	-5.4	86,2484958	1	0,199795143	0
shus.0001	pct16	J	N100	Large	1	500	NonOutlier	2	-5.4	60,45299878	1	0,064323181	0
shus.0001	pct16	J	N100	Large	1	500	NonOutlier	2	-5.4	64,80318351	0	0,103415209	0
shus.0001	pct16	J	N100	Large	1	500	NonOutlier	2	-5.4	85,35125475	1	0,192719215	0
shus.0001	pct16	J	N100	Large	1	500	NonOutlier	2	-5.4	64,78341378	0	0,103323592	0
shus.0001	pct16	J	N100	Large	1	500	NonOutlier	2	-5.4	72,90017385	1	0,113549008	0
shus.0001	pct16	J	N100	Large	1	500	NonOutlier	2	-5.4	94,46627975	1	0,273549846	0
shus.0001	pct16	J	N100	Large	1	500	NonOutlier	2	-5.4	85,78754901	1	0,196135883	1
shus.0001	pct16	J	N100	Large	1	500	NonOutlier	2	-5.4	79,42037639	1	0,150717944	0
shus.0001	pct16	J	N100	Large	1	500	NonOutlier	2	-5.4	77,66131732	0	0,179913427	0
shus.0001	pct16	J	N100	Large	1	500	NonOutlier	2	-5.4	87,65546684	1	0,211280075	1
shus.0001	pct16	J	N100	Large	1	500	NonOutlier	2	-5.4	87,46793171	1	0,209721755	0
shus.0001	pct16	J	N100	Large	1	500	NonOutlier	2	-5.4	74,3377574	1	0,120987474	0
shus.0001	pct16	J	N100	Large	1	500	NonOutlier	2	-5.4	87,68886446	0	0,26589379	0
shus.0001	pct16	J	N100	Large	1	500	NonOutlier	2	-5.4	69,68971198	1	0,098365916	0
shus.0001	pct16	J	N100	Large	1	500	NonOutlier	2	-5.4	93,76913184	1	0,266677912	0
shus.0001	pct16	J	N100	Large	1	500	NonOutlier	2	-5.4	70,32172789	0	0,131939995	0
shus.0001	pct16	J	N100	Large	1	500	NonOutlier	2	-5.4	79,18693319	1	0,149229967	0
shus.0001	pct16	J	N100	Large	1	500	NonOutlier	2	-5.4	61,67342148	1	0,068094883	0
shus.0001	pct16	J	N100	Large	1	500	NonOutlier	2	-5.4	66,75574086	0	0,112824135	0
shus.0001	pct16	J	N100	Large	1	500	NonOutlier	2	-5.4	91,34652643	1	0,243668021	0
shus.0001	pct16	J	N100	Large	1	500	NonOutlier	2	-5.4	78,76564479	0	0,188204739	0
shus.0001	pct16	J	N100	Large	1	500	NonOutlier	2	-5.4	58,5877136	0	0,077944073	0
shus.0001	pct16	J	N100	Large	1	500	NonOutlier	2	-5.4	81,14766885	0	0,207080096	0
shus.0001	pct16	J	N100	Large	1	500	NonOutlier	2	-5.4	70,52728769	1	0,102143129	0
shus.0001	pct16	J	N100	Large	1	500	NonOutlier	2	-5.4	46,06969007	0	0,043251216	0
shus.0001	pct16	J	N100	Large	1	500	NonOutlier	2	-5.4	73,78571778	0	0,153071115	0
shus.0001	pct16	J	N100	Large	1	500	NonOutlier	2	-5.4	69,91026547	1	0,099348303	0
shus.0001	pct16	J	N100	Large	1	500	NonOutlier	2	-5.4	71,09716572	1	0,104786085	0
shus.0001	pct16	J	N100	Large	1	500	NonOutlier	2	-5.4	95,71910468	0	0,351137085	0
shus.0001	pct16	J	N100	Large	1	500	NonOutlier	2	-5.4	95,57072289	0	0,349448594	0
shus.0001	pct16	J	N100	Large	1	500	NonOutlier	2	-5.4	89,80944273	0	0,287096461	0
shus.0001	pct16	J	N100	Large	1	500	NonOutlier	2	-5.4	64,61090498	0	0,102527194	0
shus.0001	pct16	J	N100	Large	1	500	NonOutlier	2	-5.4	86,39874223	0	0,253494116	1
shus.0001	pct16	J	N100	Large	1	500	NonOutlier	2	-5.4	80,23092311	0	0,199654706	0
shus.0001	pct16	J	N100	Large	1	500	NonOutlier	2	-5.4	96,35064338	1	0,292666645	1
shus.0001	pct16	J	N100	Large	1	500	NonOutlier	2	-5.4	82,04255442	1	0,168279203	0
shus.0001	pct16	J	N100	Large	1	500	NonOutlier	2	-5.4	54,82371737	0	0,065447829	1
shus.0001	pct16	J	N100	Large	1	500	NonOutlier	2	-5.4	62,55787283	0	0,093459598	0
shus.0001	pct16	J	N100	Large	1	500	NonOutlier	2	-5.4	70,59183836	0	0,133494511	0
shus.0001	pct16	J	N100	Large	1	500	NonOutlier	2	-5.4	91,77036887	0	0,307574875	1
shus.0001	pct16	J	N100	Large	1	500	NonOutlier	2	-5.4	94,60015778	0	0,338498607	1
shus.0001	pct16	J	N100	Large	1	500	NonOutlier	2	-5.4	76,01384753	0	0,168078406	0
shus.0001	pct16	J	N100	Large	1	500	NonOutlier	2	-5.4	71,03918891	1	0,104514468	1
shus.0001	pct16	J	N100	Large	1	500	NonOutlier	2	-5.4	94,01614233	0	0,3319912	0
shus.0001	pct16	J	N100	Large	1	500	NonOutlier	2	-5.4	53,85606338	1	0,047101801	0
shus.0001	pct16	J	N100	Large	1	500	NonOutlier	2	-5.4	58,76045648	0	0,078567082	0
shus.0001	pct16	J	N100	Large	1	500	NonOutlier	2	-5.4	82,66444098	1	0,172676205	0
shus.0001	pct16	J	N100	Large	1	500	NonOutlier	2	-5.4	86,47599887	0	0,254225794	0
shus.0001	pct16	J	N100	Large	1	500	NonOutlier	2	-5.4	85,93628759	0	0,249143481	0
shus.0001	pct16	J	N100	Large	1	500	NonOutlier	2	-5.4	86,02865266	0	0,250008423	0
shus.0001	pct16	J	N100	Large	1	500	NonOutlier	2	-5.4	97,23965353	0	0,368648924	0
shus.0001	pct16	J	N100	Large	1	500	NonOutlier	2	-5.4	92,1704891	0	0,311851929	0
shus.0001	pct16	J	N100	Large	1	500	NonOutlier	2	-5.4	63,99821344	0	0,099742468	0
shus.0001	pct16	J	N100	Large	1	500	NonOutlier	2	-5.4	91,50331101	0	0,304738405	0
shus.0001	pct16	J	N100	Large	1	500	NonOutlier	2	-5.4	55,32810829	1	0,05051763	0
shus.0001	pct16	J	N100	Large	1	500	NonOutlier	2	-5.4	56,10985121	1	0,052425749	0
shus.0001	pct16	J	N100	Large	1	500	NonOutlier	2	-5.4	85,40954097	1	0,193173025	0
shus.0001	pct16	J	N100	Large	1	500	NonOutlier	2	-5.4	85,81178023	0	0,247980715	0
shus.0001	pct16	J	N100	Large	1	500	NonOutlier	2	-5.4	51,65878745	1	0,042408981	0
shus.0001	pct16	J	N100	Large	1	500	NonOutlier	2	-5.4	73,28790813	1	0,115515058	0
shus.0001	pct16	J	N100	Large	1	500	NonOutlier	2	-5.4	70,0779686	0	0,130550336	0
shus.0001	pct16	J	N100	Large	1	500	NonOutlier	2	-5.4	90,37602959	0	0,292929478	1
shus.0001	pct16	J	N100	Large	1	500	NonOutlier	2	-5.4	66,9342182	1	0,086804693	0
shus.0001	pct16	J	N100	Large	1	500	NonOutlier	2	-5.4	81,74297019	0	0,212010078	0
shus.0001	pct16	J	N100	Large	1	500	NonOutlier	2	-5.4	79,93381847	1	0,154033575	0
shus.0001	pct16	J	N100	Large	1	500	NonOutlier	2	-5.4	87,41220537	0	0,263202435	0
shus.0001	pct16	J	N100	Large	1	500	NonOutlier	2	-5.4	75,98696777	0	0,167890563	0
shus.0001	pct16	J	N100	Large	1	500	NonOutlier	2	-5.4	86,48903223	0	0,254349367	1
shus.0001	pct16	J	N100	Large	1	500	NonOutlier	2	-5.4	76,380227	0	0,170655511	0
shus.0001	pct16	J	N100	Large	1	500	NonOutlier	2	-5.4	64,55373999	1	0,077822079	1
shus.0001	pct16	J	N100	Large	1	500	NonOutlier	2	-5.4	84,25333322	1	0,184322316	0
shus.0001	pct16	J	N100	Large	1	500	NonOutlier	2	-5.4	48,86815389	0	0,049425864	0
shus.0001	pct16	J	N100	Large	1	500	NonOutlier	2	-5.4	89,6517641	1	0,228392247	0
shus.0001	pct16	J	N100	Large	1	500	NonOutlier	2	-5.4	48,2988781	1	0,036087426	0
shus.0001	pct16	J	N100	Large	1	500	NonOutlier	2	-5.4	41,9131448	1	0,026484792	0
shus.0001	pct16	J	N100	Large	1	500	NonOutlier	2	-5.4	84,77053849	1	0,188242126	0
shus.0001	pct16	J	N100	Large	1	500	NonOutlier	2	-5.4	85,23844031	0	0,24267342	0
shus.0001	pct16	J	N100	Large	1	500	NonOutlier	2	-5.4	61,25980794	0	0,088103872	0
shus.0001	pct16	J	N100	Large	1	500	NonOutlier	2	-5.4	69,91614126	0	0,129634652	0
shus.0001	pct16	J	N100	Large	1	500	NonOutlier	2	-5.4	57,96256706	0	0,075727075	1
shus.0001	pct16	J	N100	Large	1	500	NonOutlier	2	-5.4	87,19298003	0	0,261082274	1
shus.0001	pct16	J	N100	Large	1	500	NonOutlier	2	-5.4	80,44615021	0	0,201379852	0
shus.0001	pct16	J	N100	Large	1	500	NonOutlier	2	-5.4	72,28534498	1	0,110491276	0
shus.0001	pct16	J	N100	Large	1	500	NonOutlier	2	-5.4	73,63784361	1	0,117314788	0
shus.0001	pct16	J	N100	Large	1	500	NonOutlier	2	-5.4	34,42467803	1	0,018365122	0
shus.0001	pct16	J	N100	Large	1	500	NonOutlier	2	-5.4	64,94910469	0	0,104093664	0
shus.0001	pct16	J	N100	Large	1	500	NonOutlier	2	-5.4	86,80235713	0	0,257331978	0
shus.0001	pct16	J	N100	Large	1	500	NonOutlier	2	-5.4	62,66761472	0	0,09392553	0
shus.0001	pct16	J	N100	Large	1	500	NonOutlier	2	-5.4	64,44256535	0	0,101755289	0
shus.0001	pct16	J	N100	Large	1	500	NonOutlier	2	-5.4	64,04367081	0	0,099946743	0
shus.0001	pct16	J	N100	Large	1	500	NonOutlier	2	-5.4	68,84432881	1	0,094680182	0
shus.0001	pct16	J	N100	Large	1	500	NonOutlier	2	-5.4	66,03379355	0	0,109261157	0
shus.0001	pct16	J	N100	Large	1	500	NonOutlier	2	-5.4	80,53217241	0	0,202072471	0
shus.0001	pct16	J	N100	Large	1	500	NonOutlier	2	-5.4	54,71864587	0	0,06512723	0
shus.0001	pct16	J	N100	Large	1	500	NonOutlier	2	-5.4	72,09350436	1	0,109552059	0
shus.0001	pct16	J	N100	Large	1	500	NonOutlier	2	-5.4	61,49404489	0	0,089049371	1
shus.0001	pct16	J	N100	Large	1	500	NonOutlier	2	-5.4	72,55492258	0	0,145262262	0
shus.0001	pct16	J	N100	Large	1	500	NonOutlier	2	-5.4	57,28010576	0	0,073373026	0
shus.0001	pct16	J	N100	Large	1	500	NonOutlier	2	-5.4	75,85641736	1	0,129298094	0
shus.0001	pct16	J	N100	Large	1	500	NonOutlier	2	-5.4	70,49052605	1	0,101974682	0
shus.0001	pct16	J	N100	Large	1	500	NonOutlier	2	-5.4	64,44572973	0	0,101769752	0
shus.0001	pct16	J	N100	Large	1	500	NonOutlier	2	-5.4	78,44892461	1	0,144605457	0
shus.0001	pct16	J	N100	Large	1	500	NonOutlier	2	-5.4	89,42069013	0	0,283134641	0
shus.0001	pct16	J	N100	Large	1	500	NonOutlier	2	-5.4	63,6511638	0	0,098195107	0
shus.0001	pct16	J	N100	Large	1	500	NonOutlier	2	-5.4	93,65538681	0	0,328003102	1
shus.0001	pct16	J	N100	Large	1	500	NonOutlier	2	-5.4	75,55896708	1	0,127632956	0
shus.0001	pct16	J	N100	Large	1	500	NonOutlier	2	-5.4	85,44921359	0	0,244615496	0
shus.0001	pct16	J	N100	Large	1	500	NonOutlier	2	-5.4	77,79963337	0	0,180936076	1
shus.0001	pct16	J	N100	Large	1	500	NonOutlier	2	-5.4	81,03011236	0	0,206116631	0
shus.0001	pct16	J	N100	Large	1	500	NonOutlier	2	-5.4	76,23347409	0	0,169619506	0
shus.0001	pct16	J	N100	Large	1	500	NonOutlier	2	-5.4	92,24557562	0	0,312658177	0
shus.0001	pct16	J	N100	Large	1	500	NonOutlier	2	-5.4	81,98861435	0	0,214069223	0
shus.0001	pct16	J	N100	Large	1	500	NonOutlier	2	-5.4	65,82552235	1	0,082509871	0
shus.0001	pct16	J	N100	Large	1	500	NonOutlier	2	-5.4	71,42281557	0	0,138374228	0
shus.0001	pct16	J	N100	Large	1	500	NonOutlier	2	-5.4	84,2978758	0	0,234135328	0
shus.0001	pct16	J	N100	Large	1	500	NonOutlier	2	-5.4	66,67432907	1	0,085780143	0
shus.0001	pct16	J	N100	Large	1	500	NonOutlier	2	-5.4	82,79388262	0	0,220921243	0
shus.0001	pct16	J	N100	Large	1	500	NonOutlier	2	-5.4	51,51702859	1	0,042122068	0
shus.0001	pct16	J	N100	Large	1	500	NonOutlier	2	-5.4	82,01356939	0	0,214279224	0
shus.0001	pct16	J	N100	Large	1	500	NonOutlier	2	-5.4	92,76273026	1	0,256953501	1
shus.0001	pct16	J	N100	Large	1	500	NonOutlier	2	-5.4	92,79071824	1	0,257220777	1
shus.0001	pct16	J	N100	Large	1	500	NonOutlier	2	-5.4	69,78220172	0	0,128880908	0
shus.0001	pct16	J	N100	Large	1	500	NonOutlier	2	-5.4	92,94642594	0	0,320237905	0
shus.0001	pct16	J	N100	Large	1	500	NonOutlier	2	-5.4	79,98320223	0	0,197682868	0
shus.0001	pct16	J	N100	Large	1	500	NonOutlier	2	-5.4	68,92079847	0	0,124122194	0
shus.0001	pct16	J	N100	Large	1	500	NonOutlier	2	-5.4	71,43732912	1	0,106392311	0
shus.0001	pct16	J	N100	Large	1	500	NonOutlier	2	-5.4	56,90177695	0	0,072097242	0
shus.0001	pct16	J	N100	Large	1	500	NonOutlier	2	-5.4	80,39988197	1	0,157094687	0
shus.0001	pct16	J	N100	Large	1	500	NonOutlier	2	-5.4	90,76929605	0	0,297018699	0
shus.0001	pct16	J	N100	Large	1	500	NonOutlier	2	-5.4	73,55985786	0	0,151612816	1
shus.0001	pct16	J	N100	Large	1	500	NonOutlier	2	-5.4	63,51754143	0	0,097605061	0
shus.0001	pct16	J	N100	Large	1	500	NonOutlier	2	-5.4	74,02374516	1	0,119327633	0
shus.0001	pct16	J	N100	Large	1	500	NonOutlier	2	-5.4	77,16959634	0	0,176314394	0
shus.0001	pct16	J	N100	Large	1	500	NonOutlier	2	-5.4	92,66946244	0	0,317230891	0
shus.0001	pct16	J	N100	Large	1	500	NonOutlier	2	-5.4	79,7603693	1	0,152906878	0
shus.0001	pct16	J	N100	Large	1	500	NonOutlier	2	-5.4	93,25251281	0	0,323578566	0
shus.0001	pct16	J	N100	Large	1	500	NonOutlier	2	-5.4	66,46152912	0	0,111360046	1
shus.0001	pct16	J	N100	Large	1	500	NonOutlier	2	-5.4	43,45501088	1	0,028546767	0
shus.0001	pct16	J	N100	Large	1	500	NonOutlier	2	-5.4	71,70308169	1	0,107662229	0
shus.0001	pct16	J	N100	Large	1	500	NonOutlier	2	-5.4	87,15179867	0	0,260685238	0
shus.0001	pct16	J	N100	Large	1	500	NonOutlier	2	-5.4	81,05435595	0	0,206315054	0
shus.0001	pct16	J	N100	Large	1	500	NonOutlier	2	-5.4	73,64837114	0	0,152182951	0
shus.0001	pct16	J	N100	Large	1	500	NonOutlier	2	-5.4	69,21138344	1	0,096265047	0
shus.0001	pct16	J	N100	Large	1	500	NonOutlier	2	-5.4	45,49724008	0	0,042082165	0
shus.0001	pct16	J	N100	Large	1	500	NonOutlier	2	-5.4	83,76474328	1	0,180677688	0
shus.0001	pct16	J	N100	Large	1	500	NonOutlier	2	-5.4	86,16454247	0	0,251284581	0
shus.0001	pct16	J	N100	Large	1	500	NonOutlier	2	-5.4	81,43550702	0	0,209453181	0
shus.0001	pct16	J	N100	Large	1	500	NonOutlier	2	-5.4	72,01490469	0	0,141941806	0
shus.0001	pct16	J	N100	Large	1	500	NonOutlier	2	-5.4	75,2152281	0	0,162568694	0
shus.0001	pct16	J	N100	Large	1	500	NonOutlier	2	-5.4	75,39164316	1	0,126704339	0
shus.0001	pct16	J	N100	Large	1	500	NonOutlier	2	-5.4	70,35883355	0	0,132152629	1
shus.0001	pct16	J	N100	Large	1	500	NonOutlier	2	-5.4	74,01556096	0	0,15456691	0
shus.0001	pct16	J	N100	Large	1	500	NonOutlier	2	-5.4	88,16617012	0	0,270578105	0
shus.0001	pct16	J	N100	Large	1	500	NonOutlier	2	-5.4	70,55086895	0	0,133257735	0
shus.0001	pct16	J	N100	Large	1	500	NonOutlier	2	-5.4	77,18295983	0	0,176411452	0
shus.0001	pct16	J	N100	Large	1	500	NonOutlier	2	-5.4	92,1230601	1	0,250894557	0
shus.0001	pct16	J	N100	Large	1	500	NonOutlier	2	-5.4	85,73198169	1	0,195698197	0
shus.0001	pct16	J	N100	Large	1	500	NonOutlier	2	-5.4	69,13848463	1	0,095948411	0
shus.0001	pct16	J	N100	Large	1	500	NonOutlier	2	-5.4	53,97373086	1	0,047366571	0
shus.0001	pct16	J	N100	Large	1	500	NonOutlier	2	-5.4	85,93328707	1	0,197287328	0
shus.0001	pct16	J	N100	Large	1	500	NonOutlier	2	-5.4	85,88407425	1	0,196897939	1
shus.0001	pct16	J	N100	Large	1	500	NonOutlier	2	-5.4	98,03432895	0	0,377944125	1
shus.0001	pct16	J	N100	Large	1	500	NonOutlier	2	-5.4	91,70086417	0	0,30683524	0
shus.0001	pct16	J	N100	Large	1	500	NonOutlier	2	-5.4	72,75208858	1	0,112805857	1
shus.0001	pct16	J	N100	Large	1	500	NonOutlier	2	-5.4	64,96859494	1	0,079323795	1
shus.0001	pct16	J	N100	Large	1	500	NonOutlier	2	-5.4	86,22341753	0	0,251838826	1
shus.0001	pct16	J	N100	Large	1	500	NonOutlier	2	-5.4	89,87377094	1	0,230354347	0
shus.0001	pct16	J	N100	Large	1	500	NonOutlier	2	-5.4	74,22336097	0	0,155929512	0
shus.0001	pct16	J	N100	Large	1	500	NonOutlier	2	-5.4	52,62623424	0	0,059039842	0
shus.0001	pct16	J	N100	Large	1	500	NonOutlier	2	-5.4	84,14153607	0	0,232736532	0
shus.0001	pct16	J	N100	Large	1	500	NonOutlier	2	-5.4	81,87281759	0	0,213096733	1
shus.0001	pct16	J	N100	Large	1	500	NonOutlier	2	-5.4	62,20600544	0	0,091979625	0
shus.0001	pct16	J	N100	Large	1	500	NonOutlier	2	-5.4	85,80670727	0	0,247933416	0
shus.0001	pct16	J	N100	Large	1	500	NonOutlier	2	-5.4	71,78572229	1	0,108059841	0
shus.0001	pct16	J	N100	Large	1	500	NonOutlier	2	-5.4	92,06581666	1	0,250357005	0
shus.0001	pct16	J	N100	Large	1	500	NonOutlier	2	-5.4	57,91048988	1	0,057082807	0
shus.0001	pct16	J	N100	Large	1	500	NonOutlier	2	-5.4	82,95558188	0	0,222315926	1
shus.0001	pct16	J	N100	Large	1	500	NonOutlier	2	-5.4	84,5897839	0	0,236762666	0
shus.0001	pct16	J	N100	Large	1	500	NonOutlier	2	-5.4	98,66544352	1	0,317187368	0
shus.0001	pct16	J	N100	Large	1	500	NonOutlier	2	-5.4	78,22433788	1	0,143221983	0
shus.0001	pct16	J	N100	Large	1	500	NonOutlier	2	-5.4	58,73272864	0	0,078466773	0
shus.0001	pct16	J	N100	Large	1	500	NonOutlier	2	-5.4	54,06912294	0	0,063177604	0
shus.0001	pct16	J	N100	Large	1	500	NonOutlier	2	-5.4	82,8671623	0	0,221552515	0
shus.0001	pct16	J	N100	Large	1	500	NonOutlier	2	-5.4	69,78761815	0	0,128911316	0
shus.0001	pct16	J	N100	Large	1	500	NonOutlier	2	-5.4	83,28486366	1	0,177152956	0
shus.0001	pct16	J	N100	Large	1	500	NonOutlier	2	-5.4	91,09762548	1	0,241381797	0
shus.0001	pct16	J	N100	Large	1	500	NonOutlier	2	-5.4	80,24727723	1	0,156086964	0
shus.0001	pct16	J	N100	Large	1	500	NonOutlier	2	-5.4	89,93274542	1	0,230877546	0
shus.0001	pct16	J	N100	Large	1	500	NonOutlier	2	-5.4	90,96253837	0	0,299040084	0
shus.0001	pct16	J	N100	Large	1	500	NonOutlier	2	-5.4	76,42765059	1	0,132547754	1
shus.0001	pct16	J	N100	Large	1	500	NonOutlier	2	-5.4	71,08034036	0	0,136345231	1
shus.0001	pct16	J	N100	Large	1	500	NonOutlier	2	-5.4	83,27490832	1	0,177080408	0
shus.0001	pct16	J	N100	Large	1	500	NonOutlier	2	-5.4	77,64156183	0	0,179767733	0
shus.0001	pct16	J	N100	Large	1	500	NonOutlier	2	-5.4	61,38660948	1	0,067190475	0
shus.0001	pct16	J	N100	Large	1	500	NonOutlier	2	-5.4	89,42927757	0	0,283221798	0
shus.0001	pct16	J	N100	Large	1	500	NonOutlier	2	-5.4	87,57884633	1	0,210642376	0
shus.0001	pct16	J	N100	Large	1	500	NonOutlier	2	-5.4	90,43068035	0	0,293495766	0
shus.0001	pct16	J	N100	Large	1	500	NonOutlier	2	-5.4	77,89498513	0	0,1816437	0
shus.0001	pct16	J	N100	Large	1	500	NonOutlier	2	-5.4	62,82098642	0	0,094580189	0
shus.0001	pct16	J	N100	Large	1	500	NonOutlier	2	-5.4	85,44103778	0	0,244539968	0
shus.0001	pct16	J	N100	Large	1	500	NonOutlier	2	-5.4	61,11843175	1	0,066354923	0
shus.0001	pct16	J	N100	Large	1	500	NonOutlier	2	-5.4	69,08324654	1	0,095709104	1
shus.0001	pct16	J	N100	Large	1	500	NonOutlier	2	-5.4	87,20083735	1	0,207516944	0
shus.0001	pct16	J	N100	Large	1	500	NonOutlier	2	-5.4	85,72151726	1	0,195615855	0
shus.0001	pct16	J	N100	Large	1	500	NonOutlier	2	-5.4	58,19980987	1	0,057866437	1
shus.0001	pct16	J	N100	Large	1	500	NonOutlier	2	-5.4	64,47471107	1	0,077538973	0
shus.0001	pct16	J	N100	Large	1	500	NonOutlier	2	-5.4	53,30595818	1	0,045882542	0
shus.0001	pct16	J	N100	Large	1	500	NonOutlier	2	-5.4	82,81098876	0	0,221068489	0
shus.0001	pct16	J	N100	Large	1	500	NonOutlier	2	-5.4	87,61463524	0	0,265169963	1
shus.0001	pct16	J	N100	Large	1	500	NonOutlier	2	-5.4	90,33697297	0	0,292525167	0
shus.0001	pct16	J	N100	Large	1	500	NonOutlier	2	-5.4	87,78993435	1	0,212402639	0
shus.0001	pct16	J	N100	Large	1	500	NonOutlier	2	-5.4	66,76711801	0	0,112881087	0
shus.0001	pct16	J	N100	Large	1	500	NonOutlier	2	-5.4	89,28414409	0	0,281750961	0
shus.0001	pct16	J	N100	Large	1	500	NonOutlier	2	-5.4	87,67010781	1	0,21140209	0
shus.0001	pct16	J	N100	Large	1	500	NonOutlier	2	-5.4	92,26564649	0	0,312873882	1
shus.0001	pct16	J	N100	Large	1	500	NonOutlier	2	-5.4	86,07201126	1	0,198388088	1
shus.0001	pct16	J	N100	Large	1	500	NonOutlier	2	-5.4	79,00344269	1	0,148068911	0
shus.0001	pct16	J	N100	Large	1	500	NonOutlier	2	-5.4	67,114118	0	0,114630202	0
shus.0001	pct16	J	N100	Large	1	500	NonOutlier	2	-5.4	66,95696874	0	0,113835158	0
shus.0001	pct16	J	N100	Large	1	500	NonOutlier	2	-5.4	86,5465324	1	0,202188265	1
shus.0001	pct16	J	N100	Large	1	500	NonOutlier	2	-5.4	81,24502071	0	0,207880484	0
shus.0001	pct16	J	N100	Large	1	500	NonOutlier	2	-5.4	83,27332894	0	0,225074829	0
shus.0001	pct16	J	N100	Large	1	500	NonOutlier	2	-5.4	78,90457832	1	0,147446435	0
shus.0001	pct16	J	N100	Large	1	500	NonOutlier	2	-5.4	86,93121208	0	0,25856519	0
shus.0001	pct16	J	N100	Large	1	500	NonOutlier	2	-5.4	61,87864637	1	0,068748934	0
shus.0001	pct16	J	N100	Large	1	500	NonOutlier	2	-5.4	73,10682136	1	0,11459318	0
shus.0001	pct16	J	N100	Large	1	500	NonOutlier	2	-5.4	73,74572012	1	0,117874484	1
shus.0001	pct16	J	N100	Large	1	500	NonOutlier	2	-5.4	69,60527094	1	0,097992097	0
shus.0001	pct16	J	N100	Large	1	500	NonOutlier	2	-5.4	58,61635253	1	0,0590124	0
shus.0001	pct16	J	N100	Large	1	500	NonOutlier	2	-5.4	68,84137758	0	0,123691122	0
shus.0001	pct16	J	N100	Large	1	500	NonOutlier	2	-5.4	97,05992158	0	0,366559801	0
shus.0001	pct16	J	N100	Large	1	500	NonOutlier	2	-5.4	54,64984062	1	0,048915529	0
shus.0001	pct16	J	N100	Large	1	500	NonOutlier	2	-5.4	91,66964303	0	0,306503324	0
shus.0001	pct16	J	N100	Large	1	500	NonOutlier	2	-5.4	53,55012304	0	0,061659021	0
shus.0001	pct16	J	N100	Large	1	500	NonOutlier	2	-5.4	85,47897285	1	0,193714674	0
shus.0001	pct16	J	N100	Large	1	500	NonOutlier	2	-5.4	65,77497439	1	0,082318744	0
shus.0001	pct16	J	N100	Large	1	500	NonOutlier	2	-5.4	85,49452693	0	0,245034386	1
shus.0001	pct16	J	N100	Large	1	500	NonOutlier	2	-5.4	42,72679908	0	0,036839123	0
shus.0001	pct16	J	N100	Large	1	500	NonOutlier	2	-5.4	84,7241944	0	0,237979254	1
shus.0001	pct16	J	N100	Large	1	500	NonOutlier	2	-5.4	87,77544297	0	0,266739627	1
shus.0001	pct16	J	N100	Large	1	500	NonOutlier	2	-5.4	78,45618993	1	0,144650397	0
shus.0001	pct16	J	N100	Large	1	500	NonOutlier	2	-5.4	44,55973536	1	0,030119115	0
shus.0001	pct16	J	N100	Large	1	500	NonOutlier	2	-5.4	69,13395018	1	0,095928746	0
shus.0001	pct16	J	N100	Large	1	500	NonOutlier	2	-5.4	77,09047629	1	0,13640492	0
shus.0001	pct16	J	N100	Large	1	500	NonOutlier	2	-5.4	73,28341846	1	0,115492124	0
shus.0001	pct16	J	N100	Large	1	500	NonOutlier	2	-5.4	84,29341483	0	0,234095335	0
shus.0001	pct16	J	N100	Large	1	500	NonOutlier	2	-5.4	75,281125	0	0,163017753	1
shus.0001	pct16	J	N100	Large	1	500	NonOutlier	2	-5.4	86,94502607	0	0,258697625	0
shus.0001	pct16	J	N100	Large	1	500	NonOutlier	2	-5.4	71,57301241	1	0,107039026	1
shus.0001	pct16	J	N100	Large	1	500	NonOutlier	2	-5.4	88,04383376	0	0,269372551	1
shus.0001	pct16	J	N100	Large	1	500	NonOutlier	2	-5.4	82,17093344	0	0,215606922	0
shus.0001	pct16	J	N100	Large	1	500	NonOutlier	2	-5.4	86,09289599	0	0,250611201	0
shus.0001	pct16	J	N100	Large	1	500	NonOutlier	2	-5.4	84,86029192	1	0,188928833	0
shus.0001	pct16	J	N100	Large	1	500	NonOutlier	2	-5.4	83,68372485	0	0,22867399	0
shus.0001	pct16	J	N100	Large	1	500	NonOutlier	2	-5.4	64,46963736	1	0,077520829	0
shus.0001	pct16	J	N100	Large	1	500	NonOutlier	2	-5.4	67,7249965	0	0,117766784	0
shus.0001	pct16	J	N100	Large	1	500	NonOutlier	2	-5.4	97,5303477	0	0,372038243	1
shus.0001	pct16	J	N100	Large	1	500	NonOutlier	2	-5.4	57,05309736	1	0,054818713	0
shus.0001	pct16	J	N100	Large	1	500	NonOutlier	2	-5.4	44,31885369	0	0,039770102	0
shus.0001	pct16	J	N100	Large	1	500	NonOutlier	2	-5.4	86,89399006	0	0,25820856	1
shus.0001	pct16	J	N100	Large	1	500	NonOutlier	2	-5.4	86,34264465	1	0,200548819	0
shus.0001	pct16	J	N100	Large	1	500	NonOutlier	2	-5.4	61,71779409	0	0,089961075	0
shus.0001	pct16	J	N100	Large	1	500	NonOutlier	2	-5.4	74,063876	1	0,119538659	0
shus.0001	pct16	J	N100	Large	1	500	NonOutlier	2	-5.4	88,07481704	0	0,269677553	1
shus.0001	pct16	J	N100	Large	1	500	NonOutlier	2	-5.4	81,18275121	0	0,207368266	0
shus.0001	pct16	J	N100	Large	1	500	NonOutlier	2	-5.4	68,23091281	0	0,12042048	1
shus.0001	pct16	J	N100	Large	1	500	NonOutlier	2	-5.4	73,06568776	1	0,114384671	1
shus.0001	pct16	J	N100	Large	1	500	NonOutlier	2	-5.4	81,73413102	0	0,211936253	0
shus.0001	pct16	J	N100	Large	1	500	NonOutlier	2	-5.4	64,58181208	1	0,077922869	0
shus.0001	pct16	J	N100	Large	1	500	NonOutlier	2	-5.4	80,61630222	1	0,158532885	0
shus.0001	pct16	J	N100	Large	1	500	NonOutlier	2	-5.4	59,62292658	0	0,081746262	1
shus.0001	pct16	J	N100	Large	1	500	NonOutlier	2	-5.4	87,98669893	0	0,268810684	0
shus.0001	pct16	J	N100	Large	1	500	NonOutlier	2	-5.4	47,26313857	0	0,045788907	0
shus.0001	pct16	J	N100	Large	1	500	NonOutlier	2	-5.4	74,06464148	1	0,119542687	0
shus.0001	pct16	J	N100	Large	1	500	NonOutlier	2	-5.4	82,3753598	1	0,17062107	0
shus.0001	pct16	J	N100	Large	1	500	NonOutlier	2	-5.4	71,37397352	0	0,138083321	0
shus.0001	pct16	J	N100	Large	1	500	NonOutlier	2	-5.4	90,57400939	1	0,236620168	1
shus.0001	pct16	J	N100	Large	1	500	NonOutlier	2	-5.4	66,58598648	0	0,111977346	0
shus.0001	pct16	J	N100	Large	1	500	NonOutlier	2	-5.4	87,53305785	1	0,210261961	0
shus.0001	pct16	J	N100	Large	1	500	NonOutlier	2	-5.4	84,53236576	0	0,236244268	0
shus.0001	pct16	J	N100	Large	1	500	NonOutlier	2	-5.4	72,76945489	0	0,146599165	1
shus.0001	pct16	J	N100	Large	1	500	NonOutlier	2	-5.4	83,88057037	0	0,230414627	0
shus.0001	pct16	J	N100	Large	1	500	NonOutlier	2	-5.4	66,47551154	0	0,111429249	0
shus.0001	pct16	J	N100	Large	1	500	NonOutlier	2	-5.4	90,22735197	0	0,291392132	0
shus.0001	pct16	J	N100	Large	1	500	NonOutlier	2	-5.4	82,17764966	1	0,169226728	0
shus.0001	pct16	J	N100	Large	1	500	NonOutlier	2	-5.4	71,89976292	0	0,14124207	0
shus.0001	pct16	J	N100	Large	1	500	NonOutlier	2	-5.4	81,13235618	0	0,206954409	0
shus.0001	pct16	J	N100	Large	1	500	NonOutlier	2	-5.4	95,17678396	1	0,280665926	0
shus.0001	pct16	J	N100	Large	1	500	NonOutlier	2	-5.4	63,35421427	1	0,073625354	0
shus.0001	pct16	J	N100	Large	1	500	NonOutlier	2	-5.4	67,56938387	1	0,089355418	0
shus.0001	pct16	J	N100	Large	1	500	NonOutlier	2	-5.4	87,70629992	0	0,266063989	0
shus.0001	pct16	J	N100	Large	1	500	NonOutlier	2	-5.4	89,94914519	0	0,288528244	0
shus.0001	pct16	J	N100	Large	1	500	NonOutlier	2	-5.4	81,89205904	1	0,167228654	0
shus.0001	pct16	J	N100	Large	1	500	NonOutlier	2	-5.4	76,42944323	1	0,132558061	0
shus.0001	pct16	J	N100	Large	1	500	NonOutlier	2	-5.4	87,03724452	0	0,25958286	1
shus.0001	pct16	J	N100	Large	1	500	NonOutlier	2	-5.4	73,79539852	0	0,153133876	0
shus.0001	pct16	J	N100	Large	1	500	NonOutlier	2	-5.4	45,54481323	1	0,031591701	0
shus.0001	pct16	J	N100	Large	1	500	NonOutlier	2	-5.4	59,55571805	0	0,08149437	0
shus.0001	pct16	J	N100	Large	1	500	NonOutlier	2	-5.4	90,85964802	0	0,297962831	0
shus.0001	pct16	J	N100	Large	1	500	NonOutlier	2	-5.4	78,29652554	1	0,143665459	0
shus.0001	pct16	J	N100	Large	1	500	NonOutlier	2	-5.4	66,77912337	1	0,086191944	0
shus.0001	pct16	J	N100	Large	1	500	NonOutlier	2	-5.4	42,57747421	1	0,027354828	0
shus.0001	pct16	J	N100	Large	1	500	NonOutlier	2	-5.4	89,32573032	1	0,22553214	0
shus.0001	pct16	J	N100	Large	1	500	NonOutlier	2	-5.4	88,19359775	1	0,215798633	0
shus.0001	pct16	J	N100	Large	1	500	NonOutlier	2	-5.4	77,36365047	1	0,138021902	0
shus.0001	pct16	J	N100	Large	1	500	NonOutlier	2	-5.4	83,37552265	1	0,17781469	0
shus.0001	pct16	J	N100	Large	1	500	NonOutlier	2	-5.4	91,45009703	0	0,304174968	0
shus.0001	pct16	J	N100	Large	1	500	NonOutlier	2	-5.4	82,98796647	0	0,222596003	0
shus.0001	pct16	J	N100	Large	1	500	NonOutlier	2	-5.4	62,57288084	0	0,093523195	0
shus.0001	pct16	J	N100	Large	1	500	NonOutlier	2	-5.4	84,60408166	0	0,236891875	0
shus.0001	pct16	J	N100	Large	1	500	NonOutlier	2	-5.4	77,52811588	1	0,139003155	0
shus.0001	pct16	J	N100	Large	1	500	NonOutlier	2	-5.4	67,25094408	1	0,088068272	0
shus.0001	pct16	J	N100	Large	1	500	NonOutlier	2	-5.4	78,02058858	1	0,141976423	0
shus.0001	pct16	J	N100	Large	1	500	NonOutlier	2	-5.4	72,23578276	0	0,143292217	0
shus.0001	pct16	J	N100	Large	1	500	NonOutlier	2	-5.4	80,53903787	1	0,15801821	0
shus.0001	pct16	J	N100	Large	1	500	NonOutlier	2	-5.4	64,56735124	1	0,077870934	0
shus.0001	pct16	J	N100	Large	1	500	NonOutlier	2	-5.4	86,26163025	0	0,252198991	0
shus.0001	pct16	J	N100	Large	1	500	NonOutlier	2	-5.4	42,53477642	0	0,036499967	0
shus.0001	pct16	J	N100	Large	1	500	NonOutlier	2	-5.4	77,38402259	0	0,177876832	0
shus.0001	pct16	J	N100	Large	1	500	NonOutlier	2	-5.4	43,08856036	1	0,028043015	0
shus.0001	pct16	J	N100	Large	1	500	NonOutlier	2	-5.4	45,07614217	1	0,030882599	0
shus.0001	pct16	J	N100	Large	1	500	NonOutlier	2	-5.4	89,75495824	0	0,286539212	1
shus.0001	pct16	J	N100	Large	1	500	NonOutlier	2	-5.4	73,24188257	0	0,149579123	0
shus.0001	pct16	J	N100	Large	1	500	NonOutlier	2	-5.4	61,72407233	0	0,089986778	0
shus.0001	pct16	J	N100	Large	1	500	NonOutlier	2	-5.4	64,92660506	1	0,079170602	0
shus.0001	pct16	J	N100	Large	1	500	NonOutlier	2	-5.4	89,14409855	1	0,223949838	1
shus.0001	pct16	J	N100	Large	1	500	NonOutlier	2	-5.4	84,97619583	0	0,240271754	0
shus.0001	pct16	J	N100	Large	1	500	NonOutlier	2	-5.4	62,46294403	0	0,093058232	0
shus.0001	pct16	J	N100	Large	1	500	NonOutlier	2	-5.4	70,60114092	0	0,133548323	0
shus.0001	pct16	J	N100	Large	1	500	NonOutlier	2	-5.4	86,73846896	0	0,256721961	1
shus.0001	pct16	J	N100	Large	1	500	NonOutlier	2	-5.4	66,17655146	0	0,10995778	0
shus.0001	pct16	J	N100	Large	1	500	NonOutlier	2	-5.4	56,25309162	0	0,069957302	0
shus.0001	pct16	J	N100	Large	1	500	NonOutlier	2	-5.4	96,12727976	1	0,290360052	0
shus.0001	pct16	J	N100	Large	1	500	NonOutlier	2	-5.4	77,34823047	0	0,177615276	1
shus.0001	pct16	J	N100	Large	1	500	NonOutlier	2	-5.4	72,32790645	0	0,1438586	0
shus.0001	pct16	J	N100	Large	1	500	NonOutlier	2	-5.4	88,46184199	0	0,273505754	1
shus.0001	pct16	J	N100	Large	1	500	NonOutlier	2	-5.4	78,07669334	0	0,182998147	0
shus.0001	pct16	J	N100	Large	1	500	NonOutlier	2	-5.4	80,97067804	0	0,205630786	0
shus.0001	pct16	J	N100	Large	1	500	NonOutlier	2	-5.4	62,83185173	1	0,071863694	0
shus.0001	pct16	J	N100	Large	1	500	NonOutlier	2	-5.4	69,03022482	0	0,124718237	0
shus.0001	pct16	J	N100	Large	1	500	NonOutlier	2	-5.4	79,55981901	1	0,151612566	0
shus.0001	pct16	J	N100	Large	1	500	NonOutlier	2	-5.4	70,88400952	0	0,135193403	0
shus.0001	pct16	J	N100	Large	1	500	NonOutlier	2	-5.4	81,58618793	1	0,16510965	0
shus.0001	pct16	J	N100	Large	1	500	NonOutlier	2	-5.4	70,58834147	1	0,102423431	0
shus.0001	pct16	J	N100	Large	1	500	NonOutlier	2	-5.4	76,45889121	0	0,171212908	0
shus.0001	pct16	J	N100	Large	1	500	NonOutlier	2	-5.4	87,45060663	1	0,20957822	0
shus.0001	pct16	J	N100	Large	1	500	NonOutlier	2	-5.4	84,14973046	1	0,183544768	0
shus.0001	pct16	J	N100	Large	1	500	NonOutlier	2	-5.4	80,41135446	1	0,157170659	0
shus.0001	pct16	J	N100	Large	1	500	NonOutlier	2	-5.4	91,71820719	1	0,24710924	0
shus.0001	pct16	J	N100	Large	1	500	NonOutlier	2	-5.4	69,30890182	0	0,126247277	0
shus.0001	pct16	J	N100	Large	1	500	NonOutlier	2	-5.4	63,06283745	0	0,095620821	0
shus.0001	pct16	J	N100	Large	1	500	NonOutlier	2	-5.4	81,62640559	1	0,165387033	0
shus.0001	pct16	J	N100	Large	1	500	NonOutlier	2	-5.4	82,66712301	0	0,219832311	0
shus.0001	pct16	J	N100	Large	1	500	NonOutlier	2	-5.4	92,91741831	1	0,258432992	0
shus.0001	pct16	J	N100	Large	1	500	NonOutlier	2	-5.4	66,57551784	0	0,111925307	0
shus.0001	pct16	J	N100	Large	1	500	NonOutlier	2	-5.4	48,64401872	0	0,048901988	0
shus.0001	pct16	J	N100	Large	1	500	NonOutlier	2	-5.4	84,59028868	0	0,236767227	0
shus.0001	pct16	J	N100	Large	1	500	NonOutlier	2	-5.4	71,29518122	0	0,137615111	0
shus.0001	pct16	J	N100	Large	1	500	NonOutlier	2	-5.4	82,09174931	1	0,168623753	0
shus.0001	pct16	J	N100	Large	1	500	NonOutlier	2	-5.4	81,97164856	1	0,167783583	0
shus.0001	pct16	J	N100	Large	1	500	NonOutlier	2	-5.4	78,86068191	0	0,188931821	0
shus.0001	pct16	J	N100	Large	1	500	NonOutlier	2	-5.4	94,02637596	1	0,269200792	0
shus.0001	pct16	J	N100	Large	1	500	NonOutlier	2	-5.4	79,24128173	1	0,149575302	0
shus.0001	pct16	J	N100	Large	1	500	NonOutlier	2	-5.4	72,09442915	0	0,142426777	0
shus.0001	pct16	J	N100	Large	1	500	NonOutlier	2	-5.4	40,93250753	0	0,033784831	0
shus.0001	pct16	J	N100	Large	1	500	NonOutlier	2	-5.4	74,0478289	1	0,119454237	0
shus.0001	pct16	J	N100	Large	1	500	NonOutlier	2	-5.4	64,04497547	1	0,076015978	0
shus.0001	pct16	J	N100	Large	1	500	NonOutlier	2	-5.4	97,34802543	1	0,303095863	0
shus.0001	pct16	J	N100	Large	1	500	NonOutlier	2	-5.4	80,81662056	0	0,204375399	0
shus.0001	pct16	J	N100	Large	1	500	NonOutlier	2	-5.4	72,54702214	1	0,111783764	0
shus.0001	pct16	J	N100	Large	1	500	NonOutlier	2	-5.4	66,39615703	0	0,111036999	1
shus.0001	pct16	J	N100	Large	1	500	NonOutlier	2	-5.4	88,15985145	1	0,215513227	0
shus.0001	pct16	J	N100	Large	1	500	NonOutlier	2	-5.4	34,69956205	1	0,018614548	0
shus.0001	pct16	J	N100	Large	1	500	NonOutlier	2	-5.4	65,66836239	0	0,107495566	0
shus.0001	pct16	J	N100	Large	1	500	NonOutlier	2	-5.4	83,22377329	0	0,224642958	0
shus.0001	pct16	J	N100	Large	1	500	NonOutlier	2	-5.4	81,40312443	0	0,209185207	1
shus.0001	pct16	J	N100	Large	1	500	NonOutlier	2	-5.4	66,87757274	1	0,086580442	0
shus.0001	pct16	J	N100	Large	1	500	NonOutlier	2	-5.4	92,25682571	0	0,312779074	1
shus.0001	pct16	J	N100	Large	1	500	NonOutlier	2	-5.4	75,18378051	1	0,12555879	0
shus.0001	pct16	J	N100	Large	1	500	NonOutlier	2	-5.4	85,57514413	1	0,194466827	0
shus.0001	pct16	J	N100	Large	1	500	NonOutlier	2	-5.4	70,3723697	0	0,13223027	0
shus.0001	pct16	J	N100	Large	1	500	NonOutlier	2	-5.4	79,27596294	0	0,192134203	1
shus.0001	pct16	J	N100	Large	1	500	NonOutlier	2	-5.4	46,55865554	0	0,044274273	0
shus.0001	pct16	J	N100	Large	1	500	NonOutlier	2	-5.4	78,65216929	1	0,145867017	1
shus.0001	pct16	J	N100	Large	1	500	NonOutlier	2	-5.4	70,46056383	1	0,101837573	0
shus.0001	pct16	J	N100	Large	1	500	NonOutlier	2	-5.4	83,1131702	0	0,223681191	0
shus.0001	pct16	J	N100	Large	1	500	NonOutlier	2	-5.4	90,57466672	1	0,236626105	1
shus.0001	pct16	J	N100	Large	1	500	NonOutlier	2	-5.4	57,64819684	0	0,074634208	0
shus.0001	pct16	J	N100	Large	1	500	NonOutlier	2	-5.4	53,62951789	1	0,046595997	0
shus.0001	pct16	J	N100	Large	1	500	NonOutlier	2	-5.4	83,14746371	1	0,176153738	0
shus.0001	pct16	J	N100	Large	1	500	NonOutlier	2	-5.4	92,94324059	0	0,320203236	0
shus.0001	pct16	J	N100	Large	1	500	NonOutlier	2	-5.4	87,75657075	1	0,212123707	0
shus.0001	pct16	J	N100	Large	1	500	NonOutlier	2	-5.4	54,43527865	1	0,048418836	0
shus.0001	pct16	J	N100	Large	1	500	NonOutlier	2	-5.4	83,69518467	0	0,228775072	0
shus.0001	pct16	J	N100	Large	1	500	NonOutlier	2	-5.4	63,4003214	0	0,09709005	0
shus.0001	pct16	J	N100	Large	1	500	NonOutlier	2	-5.4	71,15238232	1	0,10504535	0
shus.0001	pct16	J	N100	Large	1	500	NonOutlier	2	-5.4	85,02736672	1	0,190212244	0
shus.0001	pct16	J	N100	Large	1	500	NonOutlier	2	-5.4	93,01737929	1	0,259392001	0
shus.0001	pct16	J	N100	Large	1	500	NonOutlier	2	-5.4	80,69255525	0	0,20336856	0
shus.0001	pct16	J	N100	Large	1	500	NonOutlier	2	-5.4	88,17329592	1	0,215626899	0
shus.0001	pct16	J	N100	Large	1	500	NonOutlier	2	-5.4	74,23093469	1	0,120420596	0
shus.0001	pct16	J	N100	Large	1	500	NonOutlier	2	-5.4	81,5792542	0	0,210645767	0
shus.0001	pct16	J	N100	Large	1	500	NonOutlier	2	-5.4	55,47320566	1	0,050866751	0
shus.0001	pct16	J	N100	Large	1	500	NonOutlier	2	-5.4	71,27696444	1	0,105632396	0
shus.0001	pct16	J	N100	Large	1	500	NonOutlier	2	-5.4	75,02860107	0	0,161302319	0
shus.0001	pct16	J	N100	Large	1	500	NonOutlier	2	-5.4	78,91560473	0	0,18935299	0
shus.0001	pct16	J	N100	Large	1	500	NonOutlier	2	-5.4	90,57831004	1	0,236659012	0
shus.0001	pct16	J	N100	Large	1	500	NonOutlier	2	-5.4	71,17531553	0	0,136905389	0
shus.0001	pct16	J	N100	Large	1	500	NonOutlier	2	-5.4	79,02206004	1	0,148186373	1
shus.0001	pct16	J	N100	Large	1	500	NonOutlier	2	-5.4	78,4518444	0	0,185819278	0
shus.0001	pct16	J	N100	Large	1	500	NonOutlier	2	-5.4	82,18922097	1	0,169308084	0
shus.0001	pct16	J	N100	Large	1	500	NonOutlier	2	-5.4	73,94355038	0	0,154096992	0
shus.0001	pct16	J	N100	Large	1	500	NonOutlier	2	-5.4	74,68447787	1	0,122843299	0
shus.0001	pct16	J	N100	Large	1	500	NonOutlier	2	-5.4	96,15650412	0	0,356136011	0
shus.0001	pct16	J	N100	Large	1	500	NonOutlier	2	-5.4	78,13212737	1	0,142657158	0
shus.0001	pct16	J	N100	Large	1	500	NonOutlier	2	-5.4	90,5290017	0	0,294516176	0
shus.0001	pct16	J	N100	Large	1	500	NonOutlier	2	-5.4	49,00830791	0	0,049756148	0
shus.0001	pct16	J	N100	Large	1	500	NonOutlier	2	-5.4	81,11761434	1	0,16190533	0
shus.0001	pct16	J	N100	Large	1	500	NonOutlier	2	-5.4	83,06039611	0	0,223223319	0
shus.0001	pct16	J	N100	Large	1	500	NonOutlier	2	-5.4	85,67369037	0	0,246695363	0
shus.0001	pct16	J	N100	Large	1	500	NonOutlier	2	-5.4	83,25433721	0	0,224909249	0
shus.0001	pct16	J	N100	Large	1	500	NonOutlier	2	-5.4	53,06279165	0	0,060264207	1
shus.0001	pct16	J	N100	Large	1	500	NonOutlier	2	-5.4	94,2073181	0	0,334114476	0
shus.0001	pct16	J	N100	Large	1	500	NonOutlier	2	-5.4	76,66986621	0	0,172714961	0
shus.0001	pct16	J	N100	Large	1	500	NonOutlier	2	-5.4	78,90144785	0	0,189244361	1
shus.0001	pct16	J	N100	Large	1	500	NonOutlier	2	-5.4	73,34538081	1	0,115808986	0
shus.0001	pct16	J	N100	Large	1	500	NonOutlier	2	-5.4	60,14129512	1	0,06339152	0
shus.0001	pct16	J	N100	Large	1	500	NonOutlier	2	-5.4	81,79937938	0	0,212481652	0
shus.0001	pct16	J	N100	Large	1	500	NonOutlier	2	-5.4	75,99062824	1	0,130055449	0
shus.0001	pct16	J	N100	Large	1	500	NonOutlier	2	-5.4	49,41046036	0	0,050715499	0
shus.0001	pct16	J	N100	Large	1	500	NonOutlier	2	-5.4	78,00570105	0	0,182468042	1
shus.0001	pct16	J	N100	Large	1	500	NonOutlier	2	-5.4	65,42560744	1	0,081008735	0
shus.0001	pct16	J	N100	Large	1	500	NonOutlier	2	-5.4	79,58823969	0	0,194569418	0
shus.0001	pct16	J	N100	Large	1	500	NonOutlier	2	-5.4	50,83488601	1	0,04076721	0
shus.0001	pct16	J	N100	Large	1	500	NonOutlier	2	-5.4	79,96503686	0	0,197538852	0
shus.0001	pct16	J	N100	Large	1	500	NonOutlier	2	-5.4	74,46090049	1	0,121643814	0
shus.0001	pct16	J	N100	Large	1	500	NonOutlier	2	-5.4	94,24862803	1	0,271392592	1
shus.0001	pct16	J	N100	Large	1	500	NonOutlier	2	-5.4	98,89736267	0	0,388141314	1
shus.0001	pct16	J	N100	Large	1	500	NonOutlier	2	-5.4	79,64194058	0	0,194990542	0
shus.0001	pct16	J	N100	Large	1	500	NonOutlier	2	-5.4	73,95205165	1	0,118951438	0
shus.0001	pct16	J	N100	Large	1	500	NonOutlier	2	-5.4	88,07482663	0	0,269677647	0
shus.0001	pct16	J	N100	Large	1	500	NonOutlier	2	-5.4	81,44048537	0	0,2094944	0
shus.0001	pct16	J	N100	Large	1	500	NonOutlier	2	-5.4	71,13019291	0	0,136639017	0
shus.0001	pct16	J	N100	Large	1	500	NonOutlier	2	-5.4	94,68903937	0	0,339494427	1
shus.0001	pct16	J	N100	Large	1	500	NonOutlier	2	-5.4	70,40390818	1	0,10157876	0
shus.0001	pct16	J	N100	Large	1	500	NonOutlier	2	-5.4	93,3264301	1	0,262371573	1
shus.0001	pct16	J	N100	Large	1	500	NonOutlier	2	-5.4	54,5470015	0	0,064606642	0
shus.0001	pct16	J	N100	Large	1	500	NonOutlier	2	-5.4	81,96779121	0	0,213894107	0
shus.0001	pct16	J	N100	Large	1	500	NonOutlier	2	-5.4	84,65154997	0	0,237321195	0
shus.0001	pct16	J	N100	Large	1	500	NonOutlier	2	-5.4	89,93965955	1	0,23093894	0
shus.0001	pct16	J	N100	Large	1	500	NonOutlier	2	-5.4	78,48543301	1	0,144831398	0
shus.0001	pct16	J	N100	Large	1	500	NonOutlier	2	-5.4	86,59317513	1	0,202564719	1
shus.0001	pct16	J	N100	Large	1	500	NonOutlier	2	-5.4	50,47766842	0	0,053346913	0
shus.0002	pct16	J	N100	Large	1	500	NonOutlier	2	-5.4	58,15874853	0	0,0764165	0
shus.0002	pct16	J	N100	Large	1	500	NonOutlier	2	-5.4	60,75639275	1	0,065242236	0
shus.0002	pct16	J	N100	Large	1	500	NonOutlier	2	-5.4	82,16629743	0	0,215567722	1
shus.0002	pct16	J	N100	Large	1	500	NonOutlier	2	-5.4	82,3538805	0	0,217157951	0
shus.0002	pct16	J	N100	Large	1	500	NonOutlier	2	-5.4	86,92728138	0	0,258527514	0
shus.0002	pct16	J	N100	Large	1	500	NonOutlier	2	-5.4	91,46841388	0	0,304368843	1
shus.0002	pct16	J	N100	Large	1	500	NonOutlier	2	-5.4	93,21103471	0	0,323124805	1
shus.0002	pct16	J	N100	Large	1	500	NonOutlier	2	-5.4	86,78281784	1	0,20410071	0
shus.0002	pct16	J	N100	Large	1	500	NonOutlier	2	-5.4	79,0974653	1	0,148662914	0
shus.0002	pct16	J	N100	Large	1	500	NonOutlier	2	-5.4	79,62304793	1	0,152019659	1
shus.0002	pct16	J	N100	Large	1	500	NonOutlier	2	-5.4	85,5719228	1	0,194441597	0
shus.0002	pct16	J	N100	Large	1	500	NonOutlier	2	-5.4	89,55007598	0	0,284449549	0
shus.0002	pct16	J	N100	Large	1	500	NonOutlier	2	-5.4	66,36810679	1	0,084587006	0
shus.0002	pct16	J	N100	Large	1	500	NonOutlier	2	-5.4	63,15453458	1	0,072947292	0
shus.0002	pct16	J	N100	Large	1	500	NonOutlier	2	-5.4	68,0702049	1	0,091414096	1
shus.0002	pct16	J	N100	Large	1	500	NonOutlier	2	-5.4	80,84867953	1	0,160089	0
shus.0002	pct16	J	N100	Large	1	500	NonOutlier	2	-5.4	51,51157553	1	0,042111068	0
shus.0002	pct16	J	N100	Large	1	500	NonOutlier	2	-5.4	92,24079121	1	0,252002535	0
shus.0002	pct16	J	N100	Large	1	500	NonOutlier	2	-5.4	70,84691917	0	0,134976727	0
shus.0002	pct16	J	N100	Large	1	500	NonOutlier	2	-5.4	61,2446901	1	0,066747092	0
shus.0002	pct16	J	N100	Large	1	500	NonOutlier	2	-5.4	69,3699216	0	0,126584212	1
shus.0002	pct16	J	N100	Large	1	500	NonOutlier	2	-5.4	58,26142315	0	0,076779612	0
shus.0002	pct16	J	N100	Large	1	500	NonOutlier	2	-5.4	82,46419998	0	0,218097132	0
shus.0002	pct16	J	N100	Large	1	500	NonOutlier	2	-5.4	75,45967024	0	0,164239483	0
shus.0002	pct16	J	N100	Large	1	500	NonOutlier	2	-5.4	78,3276056	0	0,184881304	0
shus.0002	pct16	J	N100	Large	1	500	NonOutlier	2	-5.4	78,0298206	0	0,182648011	0
shus.0002	pct16	J	N100	Large	1	500	NonOutlier	2	-5.4	65,14370464	1	0,079965582	0
shus.0002	pct16	J	N100	Large	1	500	NonOutlier	2	-5.4	55,68347101	0	0,068126777	0
shus.0002	pct16	J	N100	Large	1	500	NonOutlier	2	-5.4	67,68573115	0	0,117562958	0
shus.0002	pct16	J	N100	Large	1	500	NonOutlier	2	-5.4	55,50373862	0	0,067558466	0
shus.0002	pct16	J	N100	Large	1	500	NonOutlier	2	-5.4	85,08979652	0	0,241310123	0
shus.0002	pct16	J	N100	Large	1	500	NonOutlier	2	-5.4	83,51226911	1	0,178816486	0
shus.0002	pct16	J	N100	Large	1	500	NonOutlier	2	-5.4	51,98515706	1	0,043076652	0
shus.0002	pct16	J	N100	Large	1	500	NonOutlier	2	-5.4	85,63541008	0	0,246339842	0
shus.0002	pct16	J	N100	Large	1	500	NonOutlier	2	-5.4	87,74654867	0	0,266457151	0
shus.0002	pct16	J	N100	Large	1	500	NonOutlier	2	-5.4	94,49697897	1	0,27385498	0
shus.0002	pct16	J	N100	Large	1	500	NonOutlier	2	-5.4	74,58780234	1	0,122323394	0
shus.0002	pct16	J	N100	Large	1	500	NonOutlier	2	-5.4	55,59433427	0	0,067844376	0
shus.0002	pct16	J	N100	Large	1	500	NonOutlier	2	-5.4	73,09266604	0	0,148632546	0
shus.0002	pct16	J	N100	Large	1	500	NonOutlier	2	-5.4	84,0514985	0	0,231933598	0
shus.0002	pct16	J	N100	Large	1	500	NonOutlier	2	-5.4	67,80889865	1	0,0903347	0
shus.0002	pct16	J	N100	Large	1	500	NonOutlier	2	-5.4	80,76083245	0	0,203922199	1
shus.0002	pct16	J	N100	Large	1	500	NonOutlier	2	-5.4	94,78940647	0	0,340620637	0
shus.0002	pct16	J	N100	Large	1	500	NonOutlier	2	-5.4	83,23231501	0	0,224717356	0
shus.0002	pct16	J	N100	Large	1	500	NonOutlier	2	-5.4	63,23060173	1	0,073204916	0
shus.0002	pct16	J	N100	Large	1	500	NonOutlier	2	-5.4	86,4860999	0	0,254321561	1
shus.0002	pct16	J	N100	Large	1	500	NonOutlier	2	-5.4	77,65813946	0	0,179889985	0
shus.0002	pct16	J	N100	Large	1	500	NonOutlier	2	-5.4	89,19578726	0	0,280857797	0
shus.0002	pct16	J	N100	Large	1	500	NonOutlier	2	-5.4	57,10887745	0	0,072793062	0
shus.0002	pct16	J	N100	Large	1	500	NonOutlier	2	-5.4	81,23493639	0	0,207797469	0
shus.0002	pct16	J	N100	Large	1	500	NonOutlier	2	-5.4	85,47975232	1	0,193720761	0
shus.0002	pct16	J	N100	Large	1	500	NonOutlier	2	-5.4	77,00382703	0	0,175113907	0
shus.0002	pct16	J	N100	Large	1	500	NonOutlier	2	-5.4	75,20625427	0	0,162507618	0
shus.0002	pct16	J	N100	Large	1	500	NonOutlier	2	-5.4	92,19513922	0	0,312116487	0
shus.0002	pct16	J	N100	Large	1	500	NonOutlier	2	-5.4	78,89850396	0	0,189221777	0
shus.0002	pct16	J	N100	Large	1	500	NonOutlier	2	-5.4	74,68809601	0	0,159012337	0
shus.0002	pct16	J	N100	Large	1	500	NonOutlier	2	-5.4	94,22169026	0	0,334274372	0
shus.0002	pct16	J	N100	Large	1	500	NonOutlier	2	-5.4	97,81564004	0	0,375376863	0
shus.0002	pct16	J	N100	Large	1	500	NonOutlier	2	-5.4	73,81266102	0	0,153245843	0
shus.0002	pct16	J	N100	Large	1	500	NonOutlier	2	-5.4	92,44392847	0	0,314793459	0
shus.0002	pct16	J	N100	Large	1	500	NonOutlier	2	-5.4	84,07456336	0	0,232139101	1
shus.0002	pct16	J	N100	Large	1	500	NonOutlier	2	-5.4	73,07859796	0	0,148543559	0
shus.0002	pct16	J	N100	Large	1	500	NonOutlier	2	-5.4	67,32977221	1	0,08838533	0
shus.0002	pct16	J	N100	Large	1	500	NonOutlier	2	-5.4	81,08992416	0	0,206606419	1
shus.0002	pct16	J	N100	Large	1	500	NonOutlier	2	-5.4	45,8744122	0	0,042848978	0
shus.0002	pct16	J	N100	Large	1	500	NonOutlier	2	-5.4	79,58409983	0	0,194536982	0
shus.0002	pct16	J	N100	Large	1	500	NonOutlier	2	-5.4	84,90566529	0	0,239628607	0
shus.0002	pct16	J	N100	Large	1	500	NonOutlier	2	-5.4	92,92006173	0	0,319951018	0
shus.0002	pct16	J	N100	Large	1	500	NonOutlier	2	-5.4	64,56463255	0	0,102314501	0
shus.0002	pct16	J	N100	Large	1	500	NonOutlier	2	-5.4	78,30929464	1	0,143744023	0
shus.0002	pct16	J	N100	Large	1	500	NonOutlier	2	-5.4	67,70928758	0	0,117685203	0
shus.0002	pct16	J	N100	Large	1	500	NonOutlier	2	-5.4	81,97604139	0	0,213963476	0
shus.0002	pct16	J	N100	Large	1	500	NonOutlier	2	-5.4	81,23759501	0	0,207819353	0
shus.0002	pct16	J	N100	Large	1	500	NonOutlier	2	-5.4	88,30457637	1	0,216739157	0
shus.0002	pct16	J	N100	Large	1	500	NonOutlier	2	-5.4	90,39543955	0	0,293130529	1
shus.0002	pct16	J	N100	Large	1	500	NonOutlier	2	-5.4	70,05126719	0	0,130398871	0
shus.0002	pct16	J	N100	Large	1	500	NonOutlier	2	-5.4	63,90689194	0	0,099333211	0
shus.0002	pct16	J	N100	Large	1	500	NonOutlier	2	-5.4	80,44044834	0	0,201334005	0
shus.0002	pct16	J	N100	Large	1	500	NonOutlier	2	-5.4	74,59884056	0	0,15841645	0
shus.0002	pct16	J	N100	Large	1	500	NonOutlier	2	-5.4	67,59592457	1	0,089463459	0
shus.0002	pct16	J	N100	Large	1	500	NonOutlier	2	-5.4	70,75603386	0	0,134447027	1
shus.0002	pct16	J	N100	Large	1	500	NonOutlier	2	-5.4	88,31084051	1	0,216792333	0
shus.0002	pct16	J	N100	Large	1	500	NonOutlier	2	-5.4	87,32624831	0	0,262369814	1
shus.0002	pct16	J	N100	Large	1	500	NonOutlier	2	-5.4	88,54306428	0	0,274313441	0
shus.0002	pct16	J	N100	Large	1	500	NonOutlier	2	-5.4	64,13426839	0	0,100354978	0
shus.0002	pct16	J	N100	Large	1	500	NonOutlier	2	-5.4	64,80225439	0	0,103410902	1
shus.0002	pct16	J	N100	Large	1	500	NonOutlier	2	-5.4	73,85461958	0	0,153518272	0
shus.0002	pct16	J	N100	Large	1	500	NonOutlier	2	-5.4	66,09760676	0	0,10957207	0
shus.0002	pct16	J	N100	Large	1	500	NonOutlier	2	-5.4	83,44285509	0	0,226556678	0
shus.0002	pct16	J	N100	Large	1	500	NonOutlier	2	-5.4	80,11755866	1	0,155234517	0
shus.0002	pct16	J	N100	Large	1	500	NonOutlier	2	-5.4	75,90002101	0	0,167284102	0
shus.0002	pct16	J	N100	Large	1	500	NonOutlier	2	-5.4	85,7908084	0	0,247785219	1
shus.0002	pct16	J	N100	Large	1	500	NonOutlier	2	-5.4	55,20827337	1	0,050231005	0
shus.0002	pct16	J	N100	Large	1	500	NonOutlier	2	-5.4	43,46590182	0	0,038173045	0
shus.0002	pct16	J	N100	Large	1	500	NonOutlier	2	-5.4	67,06637785	0	0,114388167	0
shus.0002	pct16	J	N100	Large	1	500	NonOutlier	2	-5.4	48,67270257	1	0,036743271	0
shus.0002	pct16	J	N100	Large	1	500	NonOutlier	2	-5.4	57,73901805	0	0,074948438	0
shus.0002	pct16	J	N100	Large	1	500	NonOutlier	2	-5.4	78,03977503	1	0,142093327	0
shus.0002	pct16	J	N100	Large	1	500	NonOutlier	2	-5.4	80,32793099	0	0,200430893	1
shus.0002	pct16	J	N100	Large	1	500	NonOutlier	2	-5.4	74,86054892	0	0,160168814	1
shus.0002	pct16	J	N100	Large	1	500	NonOutlier	2	-5.4	74,27408425	1	0,120649302	0
shus.0002	pct16	J	N100	Large	1	500	NonOutlier	2	-5.4	77,67754752	0	0,180033193	0
shus.0002	pct16	J	N100	Large	1	500	NonOutlier	2	-5.4	71,55552386	0	0,139167248	0
shus.0002	pct16	J	N100	Large	1	500	NonOutlier	2	-5.4	77,43222972	0	0,178229588	0
shus.0002	pct16	J	N100	Large	1	500	NonOutlier	2	-5.4	96,09710433	1	0,290049267	0
shus.0002	pct16	J	N100	Large	1	500	NonOutlier	2	-5.4	84,97161091	1	0,189783207	0
shus.0002	pct16	J	N100	Large	1	500	NonOutlier	2	-5.4	80,53214724	1	0,157972376	0
shus.0002	pct16	J	N100	Large	1	500	NonOutlier	2	-5.4	77,59217562	0	0,179403918	0
shus.0002	pct16	J	N100	Large	1	500	NonOutlier	2	-5.4	85,37966751	1	0,192940332	0
shus.0002	pct16	J	N100	Large	1	500	NonOutlier	2	-5.4	74,26494399	1	0,120600824	0
shus.0002	pct16	J	N100	Large	1	500	NonOutlier	2	-5.4	67,56757877	1	0,089348074	0
shus.0002	pct16	J	N100	Large	1	500	NonOutlier	2	-5.4	65,69528336	0	0,107624775	1
shus.0002	pct16	J	N100	Large	1	500	NonOutlier	2	-5.4	70,43260011	0	0,132576212	0
shus.0002	pct16	J	N100	Large	1	500	NonOutlier	2	-5.4	95,72407956	0	0,351193761	0
shus.0002	pct16	J	N100	Large	1	500	NonOutlier	2	-5.4	51,81810765	0	0,056834694	0
shus.0002	pct16	J	N100	Large	1	500	NonOutlier	2	-5.4	80,11911223	1	0,155244704	1
shus.0002	pct16	J	N100	Large	1	500	NonOutlier	2	-5.4	91,27433695	0	0,302318172	0
shus.0002	pct16	J	N100	Large	1	500	NonOutlier	2	-5.4	60,96269203	0	0,086917615	0
shus.0002	pct16	J	N100	Large	1	500	NonOutlier	2	-5.4	60,30477096	0	0,084342117	1
shus.0002	pct16	J	N100	Large	1	500	NonOutlier	2	-5.4	72,59882794	0	0,145535041	0
shus.0002	pct16	J	N100	Large	1	500	NonOutlier	2	-5.4	91,87314403	1	0,248553333	0
shus.0002	pct16	J	N100	Large	1	500	NonOutlier	2	-5.4	81,31138384	0	0,208427402	1
shus.0002	pct16	J	N100	Large	1	500	NonOutlier	2	-5.4	76,97552357	0	0,174909581	0
shus.0002	pct16	J	N100	Large	1	500	NonOutlier	2	-5.4	66,7212725	1	0,085964391	0
shus.0002	pct16	J	N100	Large	1	500	NonOutlier	2	-5.4	82,51870016	0	0,218562187	0
shus.0002	pct16	J	N100	Large	1	500	NonOutlier	2	-5.4	72,11078019	1	0,10963635	0
shus.0002	pct16	J	N100	Large	1	500	NonOutlier	2	-5.4	79,65867851	0	0,195121943	0
shus.0002	pct16	J	N100	Large	1	500	NonOutlier	2	-5.4	56,56272724	0	0,070971328	0
shus.0002	pct16	J	N100	Large	1	500	NonOutlier	2	-5.4	73,07380456	0	0,148513248	0
shus.0002	pct16	J	N100	Large	1	500	NonOutlier	2	-5.4	72,55166757	0	0,145242056	0
shus.0002	pct16	J	N100	Large	1	500	NonOutlier	2	-5.4	88,66677804	0	0,275546516	0
shus.0002	pct16	J	N100	Large	1	500	NonOutlier	2	-5.4	74,81494019	1	0,123547914	0
shus.0002	pct16	J	N100	Large	1	500	NonOutlier	2	-5.4	69,67751247	0	0,128294372	1
shus.0002	pct16	J	N100	Large	1	500	NonOutlier	2	-5.4	65,2078517	0	0,105306372	0
shus.0002	pct16	J	N100	Large	1	500	NonOutlier	2	-5.4	93,37518496	0	0,324922512	0
shus.0002	pct16	J	N100	Large	1	500	NonOutlier	2	-5.4	65,4714426	0	0,106554583	1
shus.0002	pct16	J	N100	Large	1	500	NonOutlier	2	-5.4	84,29432734	0	0,234103515	0
shus.0002	pct16	J	N100	Large	1	500	NonOutlier	2	-5.4	75,44913732	0	0,164167205	1
shus.0002	pct16	J	N100	Large	1	500	NonOutlier	2	-5.4	89,4638542	0	0,283572895	1
shus.0002	pct16	J	N100	Large	1	500	NonOutlier	2	-5.4	86,15017984	1	0,199010379	0
shus.0002	pct16	J	N100	Large	1	500	NonOutlier	2	-5.4	60,55190927	1	0,064621473	0
shus.0002	pct16	J	N100	Large	1	500	NonOutlier	2	-5.4	82,32703616	0	0,216929861	0
shus.0002	pct16	J	N100	Large	1	500	NonOutlier	2	-5.4	79,39764291	0	0,193080322	1
shus.0002	pct16	J	N100	Large	1	500	NonOutlier	2	-5.4	78,26956337	0	0,184444355	0
shus.0002	pct16	J	N100	Large	1	500	NonOutlier	2	-5.4	84,63533773	1	0,187211321	0
shus.0002	pct16	J	N100	Large	1	500	NonOutlier	2	-5.4	65,21179287	0	0,10532494	0
shus.0002	pct16	J	N100	Large	1	500	NonOutlier	2	-5.4	89,92677054	0	0,288298645	0
shus.0002	pct16	J	N100	Large	1	500	NonOutlier	2	-5.4	73,07991	0	0,148551856	1
shus.0002	pct16	J	N100	Large	1	500	NonOutlier	2	-5.4	52,8377442	0	0,059630102	0
shus.0002	pct16	J	N100	Large	1	500	NonOutlier	2	-5.4	78,044495	0	0,182757572	1
shus.0002	pct16	J	N100	Large	1	500	NonOutlier	2	-5.4	91,84016739	1	0,2482455	0
shus.0002	pct16	J	N100	Large	1	500	NonOutlier	2	-5.4	70,45279712	0	0,132692387	0
shus.0002	pct16	J	N100	Large	1	500	NonOutlier	2	-5.4	74,19631452	0	0,155751608	0
shus.0002	pct16	J	N100	Large	1	500	NonOutlier	2	-5.4	76,05285332	1	0,130407864	0
shus.0002	pct16	J	N100	Large	1	500	NonOutlier	2	-5.4	83,5028695	0	0,227082922	0
shus.0002	pct16	J	N100	Large	1	500	NonOutlier	2	-5.4	84,29269451	0	0,234088877	0
shus.0002	pct16	J	N100	Large	1	500	NonOutlier	2	-5.4	59,0185563	1	0,060139071	0
shus.0002	pct16	J	N100	Large	1	500	NonOutlier	2	-5.4	75,66498079	0	0,16565344	0
shus.0002	pct16	J	N100	Large	1	500	NonOutlier	2	-5.4	79,18961382	1	0,149246985	0
shus.0002	pct16	J	N100	Large	1	500	NonOutlier	2	-5.4	61,76329589	0	0,090147506	0
shus.0002	pct16	J	N100	Large	1	500	NonOutlier	2	-5.4	81,56314874	0	0,210511902	0
shus.0002	pct16	J	N100	Large	1	500	NonOutlier	2	-5.4	69,92979822	1	0,099435725	0
shus.0002	pct16	J	N100	Large	1	500	NonOutlier	2	-5.4	97,23461058	1	0,301899379	0
shus.0002	pct16	J	N100	Large	1	500	NonOutlier	2	-5.4	65,39070573	0	0,106170883	0
shus.0002	pct16	J	N100	Large	1	500	NonOutlier	2	-5.4	77,3220233	1	0,137774466	0
shus.0002	pct16	J	N100	Large	1	500	NonOutlier	2	-5.4	63,47164633	1	0,074026829	1
shus.0002	pct16	J	N100	Large	1	500	NonOutlier	2	-5.4	75,72961957	0	0,166100617	0
shus.0002	pct16	J	N100	Large	1	500	NonOutlier	2	-5.4	68,24256137	0	0,120482184	0
shus.0002	pct16	J	N100	Large	1	500	NonOutlier	2	-5.4	70,1353887	0	0,130876561	0
shus.0002	pct16	J	N100	Large	1	500	NonOutlier	2	-5.4	62,47266809	0	0,093099275	0
shus.0002	pct16	J	N100	Large	1	500	NonOutlier	2	-5.4	81,16414224	0	0,207215373	0
shus.0002	pct16	J	N100	Large	1	500	NonOutlier	2	-5.4	69,23659384	0	0,125849005	0
shus.0002	pct16	J	N100	Large	1	500	NonOutlier	2	-5.4	63,19758365	1	0,073092988	0
shus.0002	pct16	J	N100	Large	1	500	NonOutlier	2	-5.4	58,70105088	0	0,078352319	0
shus.0002	pct16	J	N100	Large	1	500	NonOutlier	2	-5.4	89,31754208	1	0,225460637	0
shus.0002	pct16	J	N100	Large	1	500	NonOutlier	2	-5.4	38,53935004	1	0,022465946	0
shus.0002	pct16	J	N100	Large	1	500	NonOutlier	2	-5.4	91,96155249	0	0,309614454	1
shus.0002	pct16	J	N100	Large	1	500	NonOutlier	2	-5.4	89,9298346	1	0,230851703	0
shus.0002	pct16	J	N100	Large	1	500	NonOutlier	2	-5.4	67,8624932	0	0,118482943	0
shus.0002	pct16	J	N100	Large	1	500	NonOutlier	2	-5.4	79,78038633	0	0,196079423	1
shus.0002	pct16	J	N100	Large	1	500	NonOutlier	2	-5.4	71,43469311	1	0,106379781	0
shus.0002	pct16	J	N100	Large	1	500	NonOutlier	2	-5.4	62,38469935	1	0,070386657	0
shus.0002	pct16	J	N100	Large	1	500	NonOutlier	2	-5.4	78,0740133	1	0,142302142	1
shus.0002	pct16	J	N100	Large	1	500	NonOutlier	2	-5.4	79,12943474	0	0,190999571	0
shus.0002	pct16	J	N100	Large	1	500	NonOutlier	2	-5.4	88,50791409	0	0,27396372	0
shus.0002	pct16	J	N100	Large	1	500	NonOutlier	2	-5.4	85,04109294	1	0,19031798	0
shus.0002	pct16	J	N100	Large	1	500	NonOutlier	2	-5.4	67,45348437	1	0,088884995	1
shus.0002	pct16	J	N100	Large	1	500	NonOutlier	2	-5.4	77,65379202	0	0,179857918	0
shus.0002	pct16	J	N100	Large	1	500	NonOutlier	2	-5.4	86,04287856	1	0,198156541	0
shus.0002	pct16	J	N100	Large	1	500	NonOutlier	2	-5.4	54,68737348	0	0,065032093	0
shus.0002	pct16	J	N100	Large	1	500	NonOutlier	2	-5.4	56,56538349	0	0,070980085	0
shus.0002	pct16	J	N100	Large	1	500	NonOutlier	2	-5.4	83,72505561	0	0,229038695	0
shus.0002	pct16	J	N100	Large	1	500	NonOutlier	2	-5.4	92,95898042	0	0,320374567	1
shus.0002	pct16	J	N100	Large	1	500	NonOutlier	2	-5.4	58,73013112	1	0,059329099	0
shus.0002	pct16	J	N100	Large	1	500	NonOutlier	2	-5.4	76,10831241	0	0,168739884	0
shus.0002	pct16	J	N100	Large	1	500	NonOutlier	2	-5.4	82,06021492	0	0,214672157	0
shus.0002	pct16	J	N100	Large	1	500	NonOutlier	2	-5.4	68,07257576	0	0,119584448	0
shus.0002	pct16	J	N100	Large	1	500	NonOutlier	2	-5.4	70,53324401	0	0,133155983	0
shus.0002	pct16	J	N100	Large	1	500	NonOutlier	2	-5.4	85,45211097	0	0,244642266	0
shus.0002	pct16	J	N100	Large	1	500	NonOutlier	2	-5.4	46,36883503	0	0,043874401	0
shus.0002	pct16	J	N100	Large	1	500	NonOutlier	2	-5.4	90,22171114	1	0,233453143	1
shus.0002	pct16	J	N100	Large	1	500	NonOutlier	2	-5.4	70,71189145	1	0,102992743	0
shus.0002	pct16	J	N100	Large	1	500	NonOutlier	2	-5.4	79,92024355	0	0,197184067	0
shus.0002	pct16	J	N100	Large	1	500	NonOutlier	2	-5.4	58,11239824	1	0,057628622	0
shus.0002	pct16	J	N100	Large	1	500	NonOutlier	2	-5.4	80,56116887	1	0,158165491	0
shus.0002	pct16	J	N100	Large	1	500	NonOutlier	2	-5.4	85,04507075	1	0,19034863	0
shus.0002	pct16	J	N100	Large	1	500	NonOutlier	2	-5.4	70,49825782	0	0,132954198	0
shus.0002	pct16	J	N100	Large	1	500	NonOutlier	2	-5.4	52,29894074	0	0,05813725	0
shus.0002	pct16	J	N100	Large	1	500	NonOutlier	2	-5.4	74,14140442	0	0,155390934	0
shus.0002	pct16	J	N100	Large	1	500	NonOutlier	2	-5.4	63,96069975	0	0,099574169	1
shus.0002	pct16	J	N100	Large	1	500	NonOutlier	2	-5.4	80,10896538	0	0,198682093	0
shus.0002	pct16	J	N100	Large	1	500	NonOutlier	2	-5.4	70,43213861	0	0,132573558	1
shus.0002	pct16	J	N100	Large	1	500	NonOutlier	2	-5.4	81,67884974	1	0,165749305	0
shus.0002	pct16	J	N100	Large	1	500	NonOutlier	2	-5.4	82,97832095	0	0,222512558	1
shus.0002	pct16	J	N100	Large	1	500	NonOutlier	2	-5.4	86,48355492	1	0,201680802	1
shus.0002	pct16	J	N100	Large	1	500	NonOutlier	2	-5.4	54,69942664	1	0,049031002	1
shus.0002	pct16	J	N100	Large	1	500	NonOutlier	2	-5.4	68,85068439	0	0,12374157	1
shus.0002	pct16	J	N100	Large	1	500	NonOutlier	2	-5.4	84,75170354	1	0,188098262	0
shus.0002	pct16	J	N100	Large	1	500	NonOutlier	2	-5.4	75,32033276	1	0,126310337	1
shus.0002	pct16	J	N100	Large	1	500	NonOutlier	2	-5.4	76,39539551	0	0,170762879	1
shus.0002	pct16	J	N100	Large	1	500	NonOutlier	2	-5.4	66,55952896	0	0,111845868	0
shus.0002	pct16	J	N100	Large	1	500	NonOutlier	2	-5.4	59,26613749	0	0,080417117	0
shus.0002	pct16	J	N100	Large	1	500	NonOutlier	2	-5.4	91,34895181	1	0,24369037	0
shus.0002	pct16	J	N100	Large	1	500	NonOutlier	2	-5.4	76,97700703	1	0,135737972	1
shus.0002	pct16	J	N100	Large	1	500	NonOutlier	2	-5.4	71,66599639	0	0,139830296	0
shus.0002	pct16	J	N100	Large	1	500	NonOutlier	2	-5.4	74,99615542	0	0,161082971	0
shus.0002	pct16	J	N100	Large	1	500	NonOutlier	2	-5.4	86,43921792	1	0,201324113	0
shus.0002	pct16	J	N100	Large	1	500	NonOutlier	2	-5.4	83,64955661	0	0,228372797	0
shus.0002	pct16	J	N100	Large	1	500	NonOutlier	2	-5.4	71,20873624	1	0,105310539	0
shus.0002	pct16	J	N100	Large	1	500	NonOutlier	2	-5.4	80,85523242	1	0,16013306	0
shus.0002	pct16	J	N100	Large	1	500	NonOutlier	2	-5.4	52,59728616	0	0,058959484	0
shus.0002	pct16	J	N100	Large	1	500	NonOutlier	2	-5.4	83,42635482	1	0,178186569	1
shus.0002	pct16	J	N100	Large	1	500	NonOutlier	2	-5.4	33,06784292	0	0,023053645	0
shus.0002	pct16	J	N100	Large	1	500	NonOutlier	2	-5.4	76,48875604	0	0,171424902	0
shus.0002	pct16	J	N100	Large	1	500	NonOutlier	2	-5.4	82,44064831	0	0,217896384	0
shus.0002	pct16	J	N100	Large	1	500	NonOutlier	2	-5.4	77,01546305	1	0,1359637	0
shus.0002	pct16	J	N100	Large	1	500	NonOutlier	2	-5.4	52,72851905	0	0,059324601	1
shus.0002	pct16	J	N100	Large	1	500	NonOutlier	2	-5.4	82,1916712	1	0,169325315	0
shus.0002	pct16	J	N100	Large	1	500	NonOutlier	2	-5.4	56,46479316	0	0,070649144	1
shus.0002	pct16	J	N100	Large	1	500	NonOutlier	2	-5.4	43,68638679	0	0,038579877	0
shus.0002	pct16	J	N100	Large	1	500	NonOutlier	2	-5.4	68,20873204	1	0,091991012	0
shus.0002	pct16	J	N100	Large	1	500	NonOutlier	2	-5.4	75,33678691	0	0,163397843	0
shus.0002	pct16	J	N100	Large	1	500	NonOutlier	2	-5.4	72,5773627	0	0,145401627	0
shus.0002	pct16	J	N100	Large	1	500	NonOutlier	2	-5.4	80,44538508	1	0,157396189	0
shus.0002	pct16	J	N100	Large	1	500	NonOutlier	2	-5.4	85,37501701	0	0,243930648	0
shus.0002	pct16	J	N100	Large	1	500	NonOutlier	2	-5.4	90,68405484	0	0,296129557	0
shus.0002	pct16	J	N100	Large	1	500	NonOutlier	2	-5.4	69,60336416	0	0,127880325	0
shus.0002	pct16	J	N100	Large	1	500	NonOutlier	2	-5.4	62,53289931	0	0,093353858	0
shus.0002	pct16	J	N100	Large	1	500	NonOutlier	2	-5.4	90,87255193	1	0,239327063	0
shus.0002	pct16	J	N100	Large	1	500	NonOutlier	2	-5.4	60,25399848	0	0,08414627	0
shus.0002	pct16	J	N100	Large	1	500	NonOutlier	2	-5.4	93,41835644	1	0,263262082	0
shus.0002	pct16	J	N100	Large	1	500	NonOutlier	2	-5.4	98,60162156	0	0,384635434	1
shus.0002	pct16	J	N100	Large	1	500	NonOutlier	2	-5.4	98,2880529	0	0,380931265	0
shus.0002	pct16	J	N100	Large	1	500	NonOutlier	2	-5.4	88,87866755	0	0,277666413	0
shus.0002	pct16	J	N100	Large	1	500	NonOutlier	2	-5.4	75,09556458	1	0,125075311	0
shus.0002	pct16	J	N100	Large	1	500	NonOutlier	2	-5.4	81,28409345	0	0,208202366	0
shus.0002	pct16	J	N100	Large	1	500	NonOutlier	2	-5.4	97,42774282	1	0,303938454	0
shus.0002	pct16	J	N100	Large	1	500	NonOutlier	2	-5.4	60,69877518	1	0,065066764	0
shus.0002	pct16	J	N100	Large	1	500	NonOutlier	2	-5.4	71,25543507	1	0,10553074	0
shus.0002	pct16	J	N100	Large	1	500	NonOutlier	2	-5.4	89,4055159	1	0,2262297	0
shus.0002	pct16	J	N100	Large	1	500	NonOutlier	2	-5.4	79,07748996	0	0,190598571	0
shus.0002	pct16	J	N100	Large	1	500	NonOutlier	2	-5.4	85,61126885	0	0,246115811	0
shus.0002	pct16	J	N100	Large	1	500	NonOutlier	2	-5.4	72,1025461	1	0,109596168	0
shus.0002	pct16	J	N100	Large	1	500	NonOutlier	2	-5.4	64,29523357	1	0,07689953	0
shus.0002	pct16	J	N100	Large	1	500	NonOutlier	2	-5.4	83,87726882	1	0,181512061	0
shus.0002	pct16	J	N100	Large	1	500	NonOutlier	2	-5.4	46,52798917	1	0,033130778	0
shus.0002	pct16	J	N100	Large	1	500	NonOutlier	2	-5.4	70,56475554	0	0,13333795	0
shus.0002	pct16	J	N100	Large	1	500	NonOutlier	2	-5.4	41,34960981	0	0,034472273	0
shus.0002	pct16	J	N100	Large	1	500	NonOutlier	2	-5.4	83,75258258	0	0,229281822	0
shus.0002	pct16	J	N100	Large	1	500	NonOutlier	2	-5.4	75,99865099	1	0,13010084	0
shus.0002	pct16	J	N100	Large	1	500	NonOutlier	2	-5.4	81,2129821	0	0,207616824	1
shus.0002	pct16	J	N100	Large	1	500	NonOutlier	2	-5.4	81,26642633	0	0,208056778	0
shus.0002	pct16	J	N100	Large	1	500	NonOutlier	2	-5.4	71,39619882	1	0,10619695	1
shus.0002	pct16	J	N100	Large	1	500	NonOutlier	2	-5.4	84,38840859	1	0,185339895	0
shus.0002	pct16	J	N100	Large	1	500	NonOutlier	2	-5.4	75,27593883	0	0,162982375	0
shus.0002	pct16	J	N100	Large	1	500	NonOutlier	2	-5.4	87,97849525	0	0,268730069	0
shus.0002	pct16	J	N100	Large	1	500	NonOutlier	2	-5.4	84,64389816	0	0,237251953	0
shus.0002	pct16	J	N100	Large	1	500	NonOutlier	2	-5.4	94,59193691	0	0,338406574	0
shus.0002	pct16	J	N100	Large	1	500	NonOutlier	2	-5.4	38,57689871	0	0,030144194	0
shus.0002	pct16	J	N100	Large	1	500	NonOutlier	2	-5.4	61,2889118	0	0,088220855	0
shus.0002	pct16	J	N100	Large	1	500	NonOutlier	2	-5.4	86,19999466	0	0,251618228	0
shus.0002	pct16	J	N100	Large	1	500	NonOutlier	2	-5.4	86,2941555	0	0,252505819	0
shus.0002	pct16	J	N100	Large	1	500	NonOutlier	2	-5.4	49,73840102	0	0,051510749	0
shus.0002	pct16	J	N100	Large	1	500	NonOutlier	2	-5.4	81,08748572	1	0,161701024	0
shus.0002	pct16	J	N100	Large	1	500	NonOutlier	2	-5.4	83,843768	1	0,18126334	0
shus.0002	pct16	J	N100	Large	1	500	NonOutlier	2	-5.4	55,93327442	0	0,068924012	0
shus.0002	pct16	J	N100	Large	1	500	NonOutlier	2	-5.4	66,98982196	0	0,11400097	0
shus.0002	pct16	J	N100	Large	1	500	NonOutlier	2	-5.4	96,7982676	0	0,363527418	0
shus.0002	pct16	J	N100	Large	1	500	NonOutlier	2	-5.4	97,22588521	0	0,368488712	0
shus.0002	pct16	J	N100	Large	1	500	NonOutlier	2	-5.4	60,61022975	1	0,064797957	0
shus.0002	pct16	J	N100	Large	1	500	NonOutlier	2	-5.4	91,93619553	0	0,309343513	0
shus.0002	pct16	J	N100	Large	1	500	NonOutlier	2	-5.4	70,2486963	0	0,131522335	0
shus.0002	pct16	J	N100	Large	1	500	NonOutlier	2	-5.4	49,72746734	0	0,051484046	0
shus.0002	pct16	J	N100	Large	1	500	NonOutlier	2	-5.4	84,54079788	0	0,236320348	0
shus.0002	pct16	J	N100	Large	1	500	NonOutlier	2	-5.4	76,18700074	0	0,169292471	0
shus.0002	pct16	J	N100	Large	1	500	NonOutlier	2	-5.4	67,86703586	1	0,090573854	0
shus.0002	pct16	J	N100	Large	1	500	NonOutlier	2	-5.4	74,59503424	0	0,158391078	1
shus.0002	pct16	J	N100	Large	1	500	NonOutlier	2	-5.4	80,83105727	0	0,204492799	0
shus.0002	pct16	J	N100	Large	1	500	NonOutlier	2	-5.4	80,37010544	1	0,156897644	1
shus.0002	pct16	J	N100	Large	1	500	NonOutlier	2	-5.4	95,88643319	0	0,353045656	1
shus.0002	pct16	J	N100	Large	1	500	NonOutlier	2	-5.4	94,29834312	1	0,271884401	0
shus.0002	pct16	J	N100	Large	1	500	NonOutlier	2	-5.4	82,53821107	0	0,218728848	0
shus.0002	pct16	J	N100	Large	1	500	NonOutlier	2	-5.4	81,11765424	0	0,206833787	0
shus.0002	pct16	J	N100	Large	1	500	NonOutlier	2	-5.4	80,20143476	0	0,19941921	0
shus.0002	pct16	J	N100	Large	1	500	NonOutlier	2	-5.4	95,90375006	1	0,288062533	0
shus.0002	pct16	J	N100	Large	1	500	NonOutlier	2	-5.4	91,94030763	1	0,249181085	0
shus.0002	pct16	J	N100	Large	1	500	NonOutlier	2	-5.4	61,85618044	0	0,090529156	0
shus.0002	pct16	J	N100	Large	1	500	NonOutlier	2	-5.4	83,15459669	0	0,224041078	1
shus.0002	pct16	J	N100	Large	1	500	NonOutlier	2	-5.4	89,88623138	0	0,287882927	1
shus.0002	pct16	J	N100	Large	1	500	NonOutlier	2	-5.4	57,58427923	1	0,056211218	0
shus.0002	pct16	J	N100	Large	1	500	NonOutlier	2	-5.4	82,55909302	1	0,171925007	0
shus.0002	pct16	J	N100	Large	1	500	NonOutlier	2	-5.4	63,6878863	0	0,098357821	0
shus.0002	pct16	J	N100	Large	1	500	NonOutlier	2	-5.4	85,89227403	0	0,248732025	0
shus.0002	pct16	J	N100	Large	1	500	NonOutlier	2	-5.4	49,26027322	0	0,05035519	0
shus.0002	pct16	J	N100	Large	1	500	NonOutlier	2	-5.4	92,23737172	0	0,312570032	0
shus.0002	pct16	J	N100	Large	1	500	NonOutlier	2	-5.4	78,35713723	0	0,185103929	1
shus.0002	pct16	J	N100	Large	1	500	NonOutlier	2	-5.4	64,04229893	0	0,099940573	0
shus.0002	pct16	J	N100	Large	1	500	NonOutlier	2	-5.4	59,30168405	0	0,080548649	0
shus.0002	pct16	J	N100	Large	1	500	NonOutlier	2	-5.4	77,13866056	1	0,136688971	0
shus.0002	pct16	J	N100	Large	1	500	NonOutlier	2	-5.4	50,18375809	0	0,052609627	0
shus.0002	pct16	J	N100	Large	1	500	NonOutlier	2	-5.4	68,0660735	1	0,09139694	0
shus.0002	pct16	J	N100	Large	1	500	NonOutlier	2	-5.4	85,88937654	0	0,248704954	0
shus.0002	pct16	J	N100	Large	1	500	NonOutlier	2	-5.4	83,35667658	0	0,22580252	0
shus.0002	pct16	J	N100	Large	1	500	NonOutlier	2	-5.4	61,50928574	0	0,089111207	0
shus.0002	pct16	J	N100	Large	1	500	NonOutlier	2	-5.4	68,69492679	1	0,094041812	0
shus.0002	pct16	J	N100	Large	1	500	NonOutlier	2	-5.4	39,61724927	0	0,031702693	0
shus.0002	pct16	J	N100	Large	1	500	NonOutlier	2	-5.4	65,10291531	0	0,104813055	0
shus.0002	pct16	J	N100	Large	1	500	NonOutlier	2	-5.4	84,05455636	0	0,231960836	0
shus.0002	pct16	J	N100	Large	1	500	NonOutlier	2	-5.4	40,56371979	1	0,024799635	0
shus.0002	pct16	J	N100	Large	1	500	NonOutlier	2	-5.4	80,07372595	0	0,198401723	0
shus.0002	pct16	J	N100	Large	1	500	NonOutlier	2	-5.4	75,38454511	1	0,126665074	0
shus.0002	pct16	J	N100	Large	1	500	NonOutlier	2	-5.4	83,19370568	1	0,176489529	0
shus.0002	pct16	J	N100	Large	1	500	NonOutlier	2	-5.4	93,24422284	0	0,323487849	1
shus.0002	pct16	J	N100	Large	1	500	NonOutlier	2	-5.4	90,63020523	1	0,23712808	0
shus.0002	pct16	J	N100	Large	1	500	NonOutlier	2	-5.4	73,64084442	1	0,117330326	1
shus.0002	pct16	J	N100	Large	1	500	NonOutlier	2	-5.4	76,65085947	0	0,172579215	0
shus.0002	pct16	J	N100	Large	1	500	NonOutlier	2	-5.4	83,75087498	0	0,229266734	0
shus.0002	pct16	J	N100	Large	1	500	NonOutlier	2	-5.4	77,25689985	1	0,137388112	1
shus.0002	pct16	J	N100	Large	1	500	NonOutlier	2	-5.4	60,92363302	0	0,086762748	0
shus.0002	pct16	J	N100	Large	1	500	NonOutlier	2	-5.4	80,97235581	1	0,160922228	0
shus.0002	pct16	J	N100	Large	1	500	NonOutlier	2	-5.4	91,88579238	0	0,30880534	0
shus.0002	pct16	J	N100	Large	1	500	NonOutlier	2	-5.4	68,11255835	0	0,119795085	0
shus.0002	pct16	J	N100	Large	1	500	NonOutlier	2	-5.4	63,51333988	1	0,074169854	0
shus.0002	pct16	J	N100	Large	1	500	NonOutlier	2	-5.4	90,42580906	1	0,235284302	0
shus.0002	pct16	J	N100	Large	1	500	NonOutlier	2	-5.4	57,53296458	0	0,074237262	0
shus.0002	pct16	J	N100	Large	1	500	NonOutlier	2	-5.4	59,9182088	0	0,082861378	0
shus.0002	pct16	J	N100	Large	1	500	NonOutlier	2	-5.4	72,83953709	0	0,1470381	0
shus.0002	pct16	J	N100	Large	1	500	NonOutlier	2	-5.4	89,64509394	1	0,228333479	0
shus.0002	pct16	J	N100	Large	1	500	NonOutlier	2	-5.4	60,47420515	0	0,084998683	0
shus.0002	pct16	J	N100	Large	1	500	NonOutlier	2	-5.4	81,40756319	0	0,209221924	0
shus.0002	pct16	J	N100	Large	1	500	NonOutlier	2	-5.4	57,93093637	0	0,075616453	0
shus.0002	pct16	J	N100	Large	1	500	NonOutlier	2	-5.4	71,85459028	0	0,140968336	0
shus.0002	pct16	J	N100	Large	1	500	NonOutlier	2	-5.4	87,88165837	0	0,267779644	0
shus.0002	pct16	J	N100	Large	1	500	NonOutlier	2	-5.4	87,28047587	1	0,208172549	0
shus.0002	pct16	J	N100	Large	1	500	NonOutlier	2	-5.4	59,8468004	0	0,082590447	0
shus.0002	pct16	J	N100	Large	1	500	NonOutlier	2	-5.4	50,26919652	0	0,052822955	0
shus.0002	pct16	J	N100	Large	1	500	NonOutlier	2	-5.4	94,31206947	1	0,272020288	0
shus.0002	pct16	J	N100	Large	1	500	NonOutlier	2	-5.4	95,07986029	1	0,279688558	0
shus.0002	pct16	J	N100	Large	1	500	NonOutlier	2	-5.4	60,0971487	0	0,083543851	1
shus.0002	pct16	J	N100	Large	1	500	NonOutlier	2	-5.4	65,39012873	0	0,106168145	0
shus.0002	pct16	J	N100	Large	1	500	NonOutlier	2	-5.4	88,78634399	0	0,276741508	0
shus.0002	pct16	J	N100	Large	1	500	NonOutlier	2	-5.4	90,57257642	1	0,236607227	1
shus.0002	pct16	J	N100	Large	1	500	NonOutlier	2	-5.4	81,70849612	1	0,165954377	0
shus.0002	pct16	J	N100	Large	1	500	NonOutlier	2	-5.4	68,52856311	1	0,093335509	0
shus.0002	pct16	J	N100	Large	1	500	NonOutlier	2	-5.4	73,80984523	1	0,118208279	0
shus.0002	pct16	J	N100	Large	1	500	NonOutlier	2	-5.4	63,25027623	1	0,073271686	0
shus.0002	pct16	J	N100	Large	1	500	NonOutlier	2	-5.4	39,24662554	0	0,03113874	0
shus.0002	pct16	J	N100	Large	1	500	NonOutlier	2	-5.4	86,98813188	0	0,259111167	0
shus.0002	pct16	J	N100	Large	1	500	NonOutlier	2	-5.4	62,52464654	1	0,070845889	0
shus.0002	pct16	J	N100	Large	1	500	NonOutlier	2	-5.4	88,9093188	1	0,221916258	0
shus.0002	pct16	J	N100	Large	1	500	NonOutlier	2	-5.4	90,21014035	1	0,233349628	1
shus.0002	pct16	J	N100	Large	1	500	NonOutlier	2	-5.4	88,89576947	1	0,221799303	1
shus.0002	pct16	J	N100	Large	1	500	NonOutlier	2	-5.4	83,32108853	0	0,225491604	0
shus.0002	pct16	J	N100	Large	1	500	NonOutlier	2	-5.4	85,04777412	0	0,24092566	1
shus.0002	pct16	J	N100	Large	1	500	NonOutlier	2	-5.4	83,28358283	1	0,17714362	0
shus.0002	pct16	J	N100	Large	1	500	NonOutlier	2	-5.4	65,62959028	1	0,081771276	1
shus.0002	pct16	J	N100	Large	1	500	NonOutlier	2	-5.4	75,88397815	0	0,167172393	0
shus.0002	pct16	J	N100	Large	1	500	NonOutlier	2	-5.4	65,25860325	0	0,105545694	0
shus.0002	pct16	J	N100	Large	1	500	NonOutlier	2	-5.4	80,4575227	0	0,201471317	1
shus.0002	pct16	J	N100	Large	1	500	NonOutlier	2	-5.4	73,74977856	0	0,152838302	0
shus.0002	pct16	J	N100	Large	1	500	NonOutlier	2	-5.4	67,2746754	1	0,088163614	0
shus.0002	pct16	J	N100	Large	1	500	NonOutlier	2	-5.4	71,01743648	1	0,10441272	0
shus.0002	pct16	J	N100	Large	1	500	NonOutlier	2	-5.4	78,50362769	0	0,186211313	0
shus.0002	pct16	J	N100	Large	1	500	NonOutlier	2	-5.4	81,71202698	0	0,211751722	0
shus.0002	pct16	J	N100	Large	1	500	NonOutlier	2	-5.4	73,52354609	1	0,116724294	0
shus.0002	pct16	J	N100	Large	1	500	NonOutlier	2	-5.4	67,93817502	0	0,118878743	0
shus.0002	pct16	J	N100	Large	1	500	NonOutlier	2	-5.4	87,00321998	1	0,205896694	0
shus.0002	pct16	J	N100	Large	1	500	NonOutlier	2	-5.4	79,6054553	1	0,151906301	0
shus.0002	pct16	J	N100	Large	1	500	NonOutlier	2	-5.4	77,92309265	0	0,181852701	0
shus.0002	pct16	J	N100	Large	1	500	NonOutlier	2	-5.4	92,10363648	0	0,311135051	0
shus.0002	pct16	J	N100	Large	1	500	NonOutlier	2	-5.4	61,36289983	1	0,067116212	0
shus.0002	pct16	J	N100	Large	1	500	NonOutlier	2	-5.4	77,26395585	1	0,137429929	0
shus.0002	pct16	J	N100	Large	1	500	NonOutlier	2	-5.4	63,91544513	1	0,07556233	0
shus.0002	pct16	J	N100	Large	1	500	NonOutlier	2	-5.4	84,6066437	0	0,236915033	0
shus.0002	pct16	J	N100	Large	1	500	NonOutlier	2	-5.4	75,75433803	0	0,166271877	0
shus.0002	pct16	J	N100	Large	1	500	NonOutlier	2	-5.4	82,83417155	0	0,221268155	0
shus.0002	pct16	J	N100	Large	1	500	NonOutlier	2	-5.4	64,60604765	0	0,102504849	0
shus.0002	pct16	J	N100	Large	1	500	NonOutlier	2	-5.4	86,51161702	1	0,201906805	0
shus.0002	pct16	J	N100	Large	1	500	NonOutlier	2	-5.4	59,08841668	0	0,079762438	0
shus.0002	pct16	J	N100	Large	1	500	NonOutlier	2	-5.4	65,35451397	0	0,105999278	0
shus.0002	pct16	J	N100	Large	1	500	NonOutlier	2	-5.4	91,83137091	0	0,308224844	1
shus.0002	pct16	J	N100	Large	1	500	NonOutlier	2	-5.4	80,25953526	0	0,199883405	0
shus.0002	pct16	J	N100	Large	1	500	NonOutlier	2	-5.4	83,57668102	0	0,22773133	0
shus.0002	pct16	J	N100	Large	1	500	NonOutlier	2	-5.4	66,50929628	1	0,085135241	0
shus.0002	pct16	J	N100	Large	1	500	NonOutlier	2	-5.4	65,19459626	0	0,105243944	0
shus.0002	pct16	J	N100	Large	1	500	NonOutlier	2	-5.4	88,69239336	0	0,275802257	0
shus.0002	pct16	J	N100	Large	1	500	NonOutlier	2	-5.4	91,09790101	1	0,241384319	0
shus.0002	pct16	J	N100	Large	1	500	NonOutlier	2	-5.4	77,47017167	0	0,178507614	0
shus.0002	pct16	J	N100	Large	1	500	NonOutlier	2	-5.4	63,72872613	1	0,074912768	0
shus.0002	pct16	J	N100	Large	1	500	NonOutlier	2	-5.4	75,9382186	1	0,129759252	0
shus.0002	pct16	J	N100	Large	1	500	NonOutlier	2	-5.4	86,12914551	0	0,250951747	0
shus.0002	pct16	J	N100	Large	1	500	NonOutlier	2	-5.4	59,13974645	0	0,079951022	0
shus.0002	pct16	J	N100	Large	1	500	NonOutlier	2	-5.4	98,68882384	0	0,385667951	1
shus.0002	pct16	J	N100	Large	1	500	NonOutlier	2	-5.4	58,49540664	0	0,077613019	1
shus.0002	pct16	J	N100	Large	1	500	NonOutlier	2	-5.4	92,79702905	1	0,257281068	0
shus.0002	pct16	J	N100	Large	1	500	NonOutlier	2	-5.4	62,71702276	0	0,094135981	0
shus.0002	pct16	J	N100	Large	1	500	NonOutlier	2	-5.4	52,51494967	0	0,058731484	0
shus.0002	pct16	J	N100	Large	1	500	NonOutlier	2	-5.4	81,06724343	1	0,161563875	0
shus.0002	pct16	J	N100	Large	1	500	NonOutlier	2	-5.4	73,44270193	0	0,150860886	0
shus.0002	pct16	J	N100	Large	1	500	NonOutlier	2	-5.4	61,85158313	1	0,068662352	0
shus.0002	pct16	J	N100	Large	1	500	NonOutlier	2	-5.4	44,30856816	1	0,029754418	0
shus.0002	pct16	J	N100	Large	1	500	NonOutlier	2	-5.4	85,93811838	0	0,249160606	0
shus.0002	pct16	J	N100	Large	1	500	NonOutlier	2	-5.4	63,59058258	0	0,097927201	0
shus.0002	pct16	J	N100	Large	1	500	NonOutlier	2	-5.4	88,84189077	0	0,277297752	1
shus.0002	pct16	J	N100	Large	1	500	NonOutlier	2	-5.4	69,38549432	1	0,097025079	0
shus.0002	pct16	J	N100	Large	1	500	NonOutlier	2	-5.4	88,43349725	1	0,217835457	0
shus.0002	pct16	J	N100	Large	1	500	NonOutlier	2	-5.4	50,84241471	1	0,040781933	0
shus.0002	pct16	J	N100	Large	1	500	NonOutlier	2	-5.4	62,92725573	0	0,095036188	0
shus.0002	pct16	J	N100	Large	1	500	NonOutlier	2	-5.4	73,48428451	0	0,15112742	0
shus.0002	pct16	J	N100	Large	1	500	NonOutlier	2	-5.4	94,66297243	0	0,339202228	0
shus.0002	pct16	J	N100	Large	1	500	NonOutlier	2	-5.4	64,32905346	0	0,101237705	0
shus.0002	pct16	J	N100	Large	1	500	NonOutlier	2	-5.4	82,23276369	0	0,21613022	0
shus.0002	pct16	J	N100	Large	1	500	NonOutlier	2	-5.4	85,40286049	1	0,19312097	0
shus.0002	pct16	J	N100	Large	1	500	NonOutlier	2	-5.4	73,97941585	0	0,154330892	0
shus.0002	pct16	J	N100	Large	1	500	NonOutlier	2	-5.4	89,81334247	1	0,229819112	1
shus.0002	pct16	J	N100	Large	1	500	NonOutlier	2	-5.4	36,91390914	1	0,020748703	0
shus.0002	pct16	J	N100	Large	1	500	NonOutlier	2	-5.4	88,76149339	0	0,276492877	0
shus.0002	pct16	J	N100	Large	1	500	NonOutlier	2	-5.4	80,1900866	0	0,199328638	0
shus.0002	pct16	J	N100	Large	1	500	NonOutlier	2	-5.4	55,56397509	1	0,051086312	0
shus.0002	pct16	J	N100	Large	1	500	NonOutlier	2	-5.4	74,37073812	1	0,121162958	0
shus.0002	pct16	J	N100	Large	1	500	NonOutlier	2	-5.4	74,4178269	1	0,121413888	0
shus.0002	pct16	J	N100	Large	1	500	NonOutlier	2	-5.4	86,42840041	1	0,201237158	0
shus.0002	pct16	J	N100	Large	1	500	NonOutlier	2	-5.4	77,308134	1	0,137691989	0
shus.0002	pct16	J	N100	Large	1	500	NonOutlier	2	-5.4	80,67204556	0	0,203202472	0
shus.0002	pct16	J	N100	Large	1	500	NonOutlier	2	-5.4	85,06502097	0	0,241083401	1
shus.0002	pct16	J	N100	Large	1	500	NonOutlier	2	-5.4	63,96074171	1	0,075720687	0
shus.0002	pct16	J	N100	Large	1	500	NonOutlier	2	-5.4	44,42189738	0	0,039967323	0
shus.0002	pct16	J	N100	Large	1	500	NonOutlier	2	-5.4	52,8280678	0	0,059602978	1
shus.0002	pct16	J	N100	Large	1	500	NonOutlier	2	-5.4	75,35814445	1	0,126519122	1
shus.0002	pct16	J	N100	Large	1	500	NonOutlier	2	-5.4	89,20067658	0	0,280907176	1
shus.0002	pct16	J	N100	Large	1	500	NonOutlier	2	-5.4	62,58411883	0	0,093570842	0
shus.0002	pct16	J	N100	Large	1	500	NonOutlier	2	-5.4	84,23828355	0	0,23360146	0
shus.0002	pct16	J	N100	Large	1	500	NonOutlier	2	-5.4	82,39407379	1	0,170753521	0
shus.0002	pct16	J	N100	Large	1	500	NonOutlier	2	-5.4	90,15037742	1	0,232815482	0
shus.0002	pct16	J	N100	Large	1	500	NonOutlier	2	-5.4	73,18046585	0	0,149188917	0
shus.0002	pct16	J	N100	Large	1	500	NonOutlier	2	-5.4	68,73598872	1	0,094216878	0
shus.0002	pct16	J	N100	Large	1	500	NonOutlier	2	-5.4	77,78812746	0	0,180850834	0
shus.0002	pct16	J	N100	Large	1	500	NonOutlier	2	-5.4	66,76059871	0	0,112848449	0
shus.0002	pct16	J	N100	Large	1	500	NonOutlier	2	-5.4	63,95974309	1	0,075717192	0
shus.0002	pct16	J	N100	Large	1	500	NonOutlier	2	-5.4	54,21770822	0	0,063618743	0
shus.0002	pct16	J	N100	Large	1	500	NonOutlier	2	-5.4	62,77020459	0	0,094362978	0
shus.0002	pct16	J	N100	Large	1	500	NonOutlier	2	-5.4	90,17596061	0	0,290861845	0
shus.0002	pct16	J	N100	Large	1	500	NonOutlier	2	-5.4	88,10992725	0	0,270023443	0
shus.0002	pct16	J	N100	Large	1	500	NonOutlier	2	-5.4	65,07382683	0	0,104676669	1
shus.0002	pct16	J	N100	Large	1	500	NonOutlier	2	-5.4	90,85251487	0	0,29788823	0
shus.0002	pct16	J	N100	Large	1	500	NonOutlier	2	-5.4	44,09197153	0	0,039339143	0
shus.0002	pct16	J	N100	Large	1	500	NonOutlier	2	-5.4	88,49401199	0	0,27382548	1
shus.0002	pct16	J	N100	Large	1	500	NonOutlier	2	-5.4	78,84164744	1	0,147051334	0
shus.0002	pct16	J	N100	Large	1	500	NonOutlier	2	-5.4	69,67673419	0	0,12829002	0
shus.0002	pct16	J	N100	Large	1	500	NonOutlier	2	-5.4	81,3911047	0	0,209085805	0
shus.0002	pct16	J	N100	Large	1	500	NonOutlier	2	-5.4	96,70455025	0	0,362443919	1
shus.0002	pct16	J	N100	Large	1	500	NonOutlier	2	-5.4	89,38019208	0	0,282723828	0
shus.0002	pct16	J	N100	Large	1	500	NonOutlier	2	-5.4	69,04460989	0	0,124796775	0
shus.0002	pct16	J	N100	Large	1	500	NonOutlier	2	-5.4	54,79143911	1	0,049245961	0
shus.0002	pct16	J	N100	Large	1	500	NonOutlier	2	-5.4	75,07157261	0	0,161593198	0
shus.0002	pct16	J	N100	Large	1	500	NonOutlier	2	-5.4	67,74181402	0	0,117854177	0
shus.0002	pct16	J	N100	Large	1	500	NonOutlier	2	-5.4	65,87041083	1	0,082679938	1
shus.0002	pct16	J	N100	Large	1	500	NonOutlier	2	-5.4	77,73151949	0	0,180431907	0
shus.0002	pct16	J	N100	Large	1	500	NonOutlier	2	-5.4	74,17507653	0	0,155612026	0
shus.0002	pct16	J	N100	Large	1	500	NonOutlier	2	-5.4	91,15842009	0	0,301097104	1
shus.0002	pct16	J	N100	Large	1	500	NonOutlier	2	-5.4	93,60799391	1	0,265105264	1
shus.0002	pct16	J	N100	Large	1	500	NonOutlier	2	-5.4	60,74284913	0	0,086049198	0
shus.0002	pct16	J	N100	Large	1	500	NonOutlier	2	-5.4	97,28218243	0	0,369143985	1
shus.0002	pct16	J	N100	Large	1	500	NonOutlier	2	-5.4	61,40916255	0	0,08870569	1
shus.0002	pct16	J	N100	Large	1	500	NonOutlier	2	-5.4	60,10749545	0	0,083583469	1
shus.0002	pct16	J	N100	Large	1	500	NonOutlier	2	-5.4	85,34322505	0	0,243637601	1
shus.0002	pct16	J	N100	Large	1	500	NonOutlier	2	-5.4	68,35769187	0	0,121093515	0
shus.0002	pct16	J	N100	Large	1	500	NonOutlier	2	-5.4	86,6859026	0	0,256220757	0
shus.0002	pct16	J	N100	Large	1	500	NonOutlier	2	-5.4	84,59236316	0	0,236785971	0
shus.0002	pct16	J	N100	Large	1	500	NonOutlier	2	-5.4	70,12955722	1	0,100333713	0
shus.0002	pct16	J	N100	Large	1	500	NonOutlier	2	-5.4	72,26557658	1	0,110394168	0
shus.0002	pct16	J	N100	Large	1	500	NonOutlier	2	-5.4	73,33070818	0	0,150144957	0
shus.0002	pct16	J	N100	Large	1	500	NonOutlier	2	-5.4	55,64102093	1	0,051273381	0
shus.0002	pct16	J	N100	Large	1	500	NonOutlier	2	-5.4	81,80692831	0	0,212544818	1
shus.0002	pct16	J	N100	Large	1	500	NonOutlier	2	-5.4	76,44411481	0	0,171108096	0
shus.0002	pct16	J	N100	Large	1	500	NonOutlier	2	-5.4	80,47690671	0	0,201627288	1
shus.0002	pct16	J	N100	Large	1	500	NonOutlier	2	-5.4	63,41117534	0	0,097137635	0
shus.0002	pct16	J	N100	Large	1	500	NonOutlier	2	-5.4	79,96669581	0	0,197552001	0
shus.0002	pct16	J	N100	Large	1	500	NonOutlier	2	-5.4	92,49231362	0	0,315315523	1
shus.0002	pct16	J	N100	Large	1	500	NonOutlier	2	-5.4	76,80785255	0	0,173702994	0
shus.0003	pct16	J	N100	Large	1	500	NonOutlier	2	-5.4	78,16292274	1	0,142845585	0
shus.0003	pct16	J	N100	Large	1	500	NonOutlier	2	-5.4	75,14792338	1	0,125362077	1
shus.0003	pct16	J	N100	Large	1	500	NonOutlier	2	-5.4	90,15734747	0	0,290669924	1
shus.0003	pct16	J	N100	Large	1	500	NonOutlier	2	-5.4	57,24386	0	0,073249905	0
shus.0003	pct16	J	N100	Large	1	500	NonOutlier	2	-5.4	81,2780871	0	0,208152862	0
shus.0003	pct16	J	N100	Large	1	500	NonOutlier	2	-5.4	93,64095782	0	0,327844102	0
shus.0003	pct16	J	N100	Large	1	500	NonOutlier	2	-5.4	70,99974981	0	0,135871428	0
shus.0003	pct16	J	N100	Large	1	500	NonOutlier	2	-5.4	65,39881439	1	0,080909059	0
shus.0003	pct16	J	N100	Large	1	500	NonOutlier	2	-5.4	86,48650221	0	0,254325376	0
shus.0003	pct16	J	N100	Large	1	500	NonOutlier	2	-5.4	74,50428268	0	0,157787141	0
shus.0003	pct16	J	N100	Large	1	500	NonOutlier	2	-5.4	83,35538523	0	0,225791233	0
shus.0003	pct16	J	N100	Large	1	500	NonOutlier	2	-5.4	79,71101015	0	0,195533203	0
shus.0003	pct16	J	N100	Large	1	500	NonOutlier	2	-5.4	56,11328075	0	0,069503839	0
shus.0003	pct16	J	N100	Large	1	500	NonOutlier	2	-5.4	82,3457975	1	0,170412005	0
shus.0003	pct16	J	N100	Large	1	500	NonOutlier	2	-5.4	84,15067511	0	0,23281814	0
shus.0003	pct16	J	N100	Large	1	500	NonOutlier	2	-5.4	66,90867116	1	0,086703491	0
shus.0003	pct16	J	N100	Large	1	500	NonOutlier	2	-5.4	48,15455258	0	0,047776205	0
shus.0003	pct16	J	N100	Large	1	500	NonOutlier	2	-5.4	62,21571587	0	0,092020184	0
shus.0003	pct16	J	N100	Large	1	500	NonOutlier	2	-5.4	72,06134622	1	0,109395305	0
shus.0003	pct16	J	N100	Large	1	500	NonOutlier	2	-5.4	56,80449743	0	0,071772522	0
shus.0003	pct16	J	N100	Large	1	500	NonOutlier	2	-5.4	54,34450856	0	0,063997473	0
shus.0003	pct16	J	N100	Large	1	500	NonOutlier	2	-5.4	68,09864967	1	0,091532292	0
shus.0003	pct16	J	N100	Large	1	500	NonOutlier	2	-5.4	69,56451091	0	0,127663822	0
shus.0003	pct16	J	N100	Large	1	500	NonOutlier	2	-5.4	85,43645159	0	0,244497608	1
shus.0003	pct16	J	N100	Large	1	500	NonOutlier	2	-5.4	83,05339858	1	0,175472223	0
shus.0003	pct16	J	N100	Large	1	500	NonOutlier	2	-5.4	76,04954847	1	0,130389127	0
shus.0003	pct16	J	N100	Large	1	500	NonOutlier	2	-5.4	89,46525027	1	0,226752952	1
shus.0003	pct16	J	N100	Large	1	500	NonOutlier	2	-5.4	87,61318817	0	0,265155865	1
shus.0003	pct16	J	N100	Large	1	500	NonOutlier	2	-5.4	92,81261832	1	0,257430042	0
shus.0003	pct16	J	N100	Large	1	500	NonOutlier	2	-5.4	57,1513158	0	0,072936409	0
shus.0003	pct16	J	N100	Large	1	500	NonOutlier	2	-5.4	66,11330443	0	0,109648671	0
shus.0003	pct16	J	N100	Large	1	500	NonOutlier	2	-5.4	28,00905174	0	0,017994206	0
shus.0003	pct16	J	N100	Large	1	500	NonOutlier	2	-5.4	64,16804643	1	0,076449317	0
shus.0003	pct16	J	N100	Large	1	500	NonOutlier	2	-5.4	81,58322956	1	0,16508926	0
shus.0003	pct16	J	N100	Large	1	500	NonOutlier	2	-5.4	88,51284702	0	0,274012783	0
shus.0003	pct16	J	N100	Large	1	500	NonOutlier	2	-5.4	64,27172928	0	0,10097721	0
shus.0003	pct16	J	N100	Large	1	500	NonOutlier	2	-5.4	73,48712526	1	0,116536676	0
shus.0003	pct16	J	N100	Large	1	500	NonOutlier	2	-5.4	60,92367482	0	0,086762913	0
shus.0003	pct16	J	N100	Large	1	500	NonOutlier	2	-5.4	79,49154777	1	0,151174015	0
shus.0003	pct16	J	N100	Large	1	500	NonOutlier	2	-5.4	89,24701052	0	0,281375382	0
shus.0003	pct16	J	N100	Large	1	500	NonOutlier	2	-5.4	76,88067866	0	0,174226252	0
shus.0003	pct16	J	N100	Large	1	500	NonOutlier	2	-5.4	88,5535635	0	0,274417955	0
shus.0003	pct16	J	N100	Large	1	500	NonOutlier	2	-5.4	75,51445096	0	0,164615802	1
shus.0003	pct16	J	N100	Large	1	500	NonOutlier	2	-5.4	66,47842876	0	0,111443692	0
shus.0003	pct16	J	N100	Large	1	500	NonOutlier	2	-5.4	56,40772832	0	0,070462036	0
shus.0003	pct16	J	N100	Large	1	500	NonOutlier	2	-5.4	62,52604819	0	0,093324869	0
shus.0003	pct16	J	N100	Large	1	500	NonOutlier	2	-5.4	79,63691566	0	0,194951107	1
shus.0003	pct16	J	N100	Large	1	500	NonOutlier	2	-5.4	77,08195407	0	0,175678892	0
shus.0003	pct16	J	N100	Large	1	500	NonOutlier	2	-5.4	62,69949314	0	0,094061266	0
shus.0003	pct16	J	N100	Large	1	500	NonOutlier	2	-5.4	87,93794067	1	0,213643256	0
shus.0003	pct16	J	N100	Large	1	500	NonOutlier	2	-5.4	83,38844494	0	0,226080321	0
shus.0003	pct16	J	N100	Large	1	500	NonOutlier	2	-5.4	68,87090922	1	0,094794162	0
shus.0003	pct16	J	N100	Large	1	500	NonOutlier	2	-5.4	90,78190191	1	0,238502898	1
shus.0003	pct16	J	N100	Large	1	500	NonOutlier	2	-5.4	86,21413538	1	0,199520612	0
shus.0003	pct16	J	N100	Large	1	500	NonOutlier	2	-5.4	67,68391768	0	0,117553552	0
shus.0003	pct16	J	N100	Large	1	500	NonOutlier	2	-5.4	64,36942859	1	0,077163284	0
shus.0003	pct16	J	N100	Large	1	500	NonOutlier	2	-5.4	71,33315109	0	0,137840574	0
shus.0003	pct16	J	N100	Large	1	500	NonOutlier	2	-5.4	84,73468213	1	0,187968323	0
shus.0003	pct16	J	N100	Large	1	500	NonOutlier	2	-5.4	77,97884019	0	0,182267781	0
shus.0003	pct16	J	N100	Large	1	500	NonOutlier	2	-5.4	92,87167378	0	0,319424829	0
shus.0003	pct16	J	N100	Large	1	500	NonOutlier	2	-5.4	31,52890189	0	0,021382775	0
shus.0003	pct16	J	N100	Large	1	500	NonOutlier	2	-5.4	89,97597408	0	0,288803693	0
shus.0003	pct16	J	N100	Large	1	500	NonOutlier	2	-5.4	79,04170306	1	0,14831039	1
shus.0003	pct16	J	N100	Large	1	500	NonOutlier	2	-5.4	58,89612787	1	0,059794004	0
shus.0003	pct16	J	N100	Large	1	500	NonOutlier	2	-5.4	74,51656408	0	0,157868762	0
shus.0003	pct16	J	N100	Large	1	500	NonOutlier	2	-5.4	72,74519246	1	0,112771353	0
shus.0003	pct16	J	N100	Large	1	500	NonOutlier	2	-5.4	84,0161049	0	0,231618496	0
shus.0003	pct16	J	N100	Large	1	500	NonOutlier	2	-5.4	80,86653978	0	0,204781557	1
shus.0003	pct16	J	N100	Large	1	500	NonOutlier	2	-5.4	70,03725817	0	0,130319464	0
shus.0003	pct16	J	N100	Large	1	500	NonOutlier	2	-5.4	64,10540854	0	0,100224775	1
shus.0003	pct16	J	N100	Large	1	500	NonOutlier	2	-5.4	42,68603427	0	0,036766871	0
shus.0003	pct16	J	N100	Large	1	500	NonOutlier	2	-5.4	86,09830383	0	0,250661986	0
shus.0003	pct16	J	N100	Large	1	500	NonOutlier	2	-5.4	78,25306028	0	0,184320264	0
shus.0003	pct16	J	N100	Large	1	500	NonOutlier	2	-5.4	89,31651358	0	0,282078603	0
shus.0003	pct16	J	N100	Large	1	500	NonOutlier	2	-5.4	53,36122894	0	0,061114834	0
shus.0003	pct16	J	N100	Large	1	500	NonOutlier	2	-5.4	63,1215296	0	0,0958749	0
shus.0003	pct16	J	N100	Large	1	500	NonOutlier	2	-5.4	76,8698139	0	0,17414811	0
shus.0003	pct16	J	N100	Large	1	500	NonOutlier	2	-5.4	89,37104758	0	0,282631116	0
shus.0003	pct16	J	N100	Large	1	500	NonOutlier	2	-5.4	70,6612832	0	0,13389667	1
shus.0003	pct16	J	N100	Large	1	500	NonOutlier	2	-5.4	81,17102651	0	0,207271926	1
shus.0003	pct16	J	N100	Large	1	500	NonOutlier	2	-5.4	79,95011871	1	0,154139807	0
shus.0003	pct16	J	N100	Large	1	500	NonOutlier	2	-5.4	33,50976879	0	0,023556581	0
shus.0003	pct16	J	N100	Large	1	500	NonOutlier	2	-5.4	42,28157565	0	0,036057345	0
shus.0003	pct16	J	N100	Large	1	500	NonOutlier	2	-5.4	60,97782653	0	0,08697769	0
shus.0003	pct16	J	N100	Large	1	500	NonOutlier	2	-5.4	76,15018088	0	0,169033725	0
shus.0003	pct16	J	N100	Large	1	500	NonOutlier	2	-5.4	92,02810354	0	0,31032618	1
shus.0003	pct16	J	N100	Large	1	500	NonOutlier	2	-5.4	88,28088013	1	0,216538087	0
shus.0003	pct16	J	N100	Large	1	500	NonOutlier	2	-5.4	87,3552739	0	0,26265078	0
shus.0003	pct16	J	N100	Large	1	500	NonOutlier	2	-5.4	82,90234749	0	0,221856078	0
shus.0003	pct16	J	N100	Large	1	500	NonOutlier	2	-5.4	56,8056922	1	0,054181284	0
shus.0003	pct16	J	N100	Large	1	500	NonOutlier	2	-5.4	70,39221521	0	0,132344171	0
shus.0003	pct16	J	N100	Large	1	500	NonOutlier	2	-5.4	63,04094113	0	0,095526186	0
shus.0003	pct16	J	N100	Large	1	500	NonOutlier	2	-5.4	68,86506206	1	0,094769078	0
shus.0003	pct16	J	N100	Large	1	500	NonOutlier	2	-5.4	66,50051396	1	0,085101046	0
shus.0003	pct16	J	N100	Large	1	500	NonOutlier	2	-5.4	58,60134479	1	0,058970745	0
shus.0003	pct16	J	N100	Large	1	500	NonOutlier	2	-5.4	80,81096043	0	0,204329385	0
shus.0003	pct16	J	N100	Large	1	500	NonOutlier	2	-5.4	51,60099526	0	0,056255575	0
shus.0003	pct16	J	N100	Large	1	500	NonOutlier	2	-5.4	82,56005503	1	0,171931855	0
shus.0003	pct16	J	N100	Large	1	500	NonOutlier	2	-5.4	76,31787893	0	0,170214751	0
shus.0003	pct16	J	N100	Large	1	500	NonOutlier	2	-5.4	74,91079869	0	0,16050707	0
shus.0003	pct16	J	N100	Large	1	500	NonOutlier	2	-5.4	90,82576692	0	0,297608588	0
shus.0003	pct16	J	N100	Large	1	500	NonOutlier	2	-5.4	54,51531988	0	0,064510978	0
shus.0003	pct16	J	N100	Large	1	500	NonOutlier	2	-5.4	74,49141386	0	0,157701653	0
shus.0003	pct16	J	N100	Large	1	500	NonOutlier	2	-5.4	85,10360935	0	0,241436588	0
shus.0003	pct16	J	N100	Large	1	500	NonOutlier	2	-5.4	82,87476617	0	0,221618092	0
shus.0003	pct16	J	N100	Large	1	500	NonOutlier	2	-5.4	84,03385519	1	0,182678129	0
shus.0003	pct16	J	N100	Large	1	500	NonOutlier	2	-5.4	64,8051535	1	0,078729025	0
shus.0003	pct16	J	N100	Large	1	500	NonOutlier	2	-5.4	81,41629375	1	0,163941996	0
shus.0003	pct16	J	N100	Large	1	500	NonOutlier	2	-5.4	51,66719517	0	0,056431564	0
shus.0003	pct16	J	N100	Large	1	500	NonOutlier	2	-5.4	79,4673608	0	0,193624006	0
shus.0003	pct16	J	N100	Large	1	500	NonOutlier	2	-5.4	78,52835689	1	0,145097418	0
shus.0003	pct16	J	N100	Large	1	500	NonOutlier	2	-5.4	74,47533283	1	0,121720937	0
shus.0003	pct16	J	N100	Large	1	500	NonOutlier	2	-5.4	75,38503453	1	0,126667781	0
shus.0003	pct16	J	N100	Large	1	500	NonOutlier	2	-5.4	82,92540971	0	0,22205521	0
shus.0003	pct16	J	N100	Large	1	500	NonOutlier	2	-5.4	92,41565993	0	0,314488664	0
shus.0003	pct16	J	N100	Large	1	500	NonOutlier	2	-5.4	50,7447935	0	0,054025456	0
shus.0003	pct16	J	N100	Large	1	500	NonOutlier	2	-5.4	76,51690527	1	0,133061716	1
shus.0003	pct16	J	N100	Large	1	500	NonOutlier	2	-5.4	85,86493423	1	0,196746653	0
shus.0003	pct16	J	N100	Large	1	500	NonOutlier	2	-5.4	81,49727136	0	0,209964994	0
shus.0003	pct16	J	N100	Large	1	500	NonOutlier	2	-5.4	91,11744586	1	0,241563315	0
shus.0003	pct16	J	N100	Large	1	500	NonOutlier	2	-5.4	68,64677437	0	0,12264031	0
shus.0003	pct16	J	N100	Large	1	500	NonOutlier	2	-5.4	80,94441617	0	0,205416379	0
shus.0003	pct16	J	N100	Large	1	500	NonOutlier	2	-5.4	87,13601973	1	0,206984474	1
shus.0003	pct16	J	N100	Large	1	500	NonOutlier	2	-5.4	57,77374958	0	0,075068926	0
shus.0003	pct16	J	N100	Large	1	500	NonOutlier	2	-5.4	85,56132624	1	0,194358621	0
shus.0003	pct16	J	N100	Large	1	500	NonOutlier	2	-5.4	72,73500405	1	0,112720394	0
shus.0003	pct16	J	N100	Large	1	500	NonOutlier	2	-5.4	57,05339644	0	0,072606051	0
shus.0003	pct16	J	N100	Large	1	500	NonOutlier	2	-5.4	70,17911028	0	0,131125424	0
shus.0003	pct16	J	N100	Large	1	500	NonOutlier	2	-5.4	90,38036514	0	0,292974379	0
shus.0003	pct16	J	N100	Large	1	500	NonOutlier	2	-5.4	68,01454812	0	0,119279316	0
shus.0003	pct16	J	N100	Large	1	500	NonOutlier	2	-5.4	63,16368881	1	0,072978251	0
shus.0003	pct16	J	N100	Large	1	500	NonOutlier	2	-5.4	80,42100747	0	0,201177747	1
shus.0003	pct16	J	N100	Large	1	500	NonOutlier	2	-5.4	86,04233603	0	0,250136729	1
shus.0003	pct16	J	N100	Large	1	500	NonOutlier	2	-5.4	71,60720636	1	0,107202552	0
shus.0003	pct16	J	N100	Large	1	500	NonOutlier	2	-5.4	86,38652131	1	0,200900785	0
shus.0003	pct16	J	N100	Large	1	500	NonOutlier	2	-5.4	62,12361806	1	0,069537274	0
shus.0003	pct16	J	N100	Large	1	500	NonOutlier	2	-5.4	49,44001112	1	0,038125544	0
shus.0003	pct16	J	N100	Large	1	500	NonOutlier	2	-5.4	87,96476206	0	0,268595152	0
shus.0003	pct16	J	N100	Large	1	500	NonOutlier	2	-5.4	91,6331915	0	0,306116055	1
shus.0003	pct16	J	N100	Large	1	500	NonOutlier	2	-5.4	72,24330205	1	0,11028484	0
shus.0003	pct16	J	N100	Large	1	500	NonOutlier	2	-5.4	62,01901082	0	0,091201715	0
shus.0003	pct16	J	N100	Large	1	500	NonOutlier	2	-5.4	69,58375476	0	0,127771016	0
shus.0003	pct16	J	N100	Large	1	500	NonOutlier	2	-5.4	73,25992616	0	0,149693921	0
shus.0003	pct16	J	N100	Large	1	500	NonOutlier	2	-5.4	98,01512794	0	0,377718441	1
shus.0003	pct16	J	N100	Large	1	500	NonOutlier	2	-5.4	74,1816712	0	0,155655357	0
shus.0003	pct16	J	N100	Large	1	500	NonOutlier	2	-5.4	74,21354228	0	0,155864908	0
shus.0003	pct16	J	N100	Large	1	500	NonOutlier	2	-5.4	93,73135481	0	0,32884088	1
shus.0003	pct16	J	N100	Large	1	500	NonOutlier	2	-5.4	86,11869536	1	0,198759559	0
shus.0003	pct16	J	N100	Large	1	500	NonOutlier	2	-5.4	84,45791748	1	0,185865223	0
shus.0003	pct16	J	N100	Large	1	500	NonOutlier	2	-5.4	67,65503449	0	0,117403825	0
shus.0003	pct16	J	N100	Large	1	500	NonOutlier	2	-5.4	64,12085519	0	0,100294445	0
shus.0003	pct16	J	N100	Large	1	500	NonOutlier	2	-5.4	92,29318333	1	0,252496645	0
shus.0003	pct16	J	N100	Large	1	500	NonOutlier	2	-5.4	56,10426375	0	0,069474687	0
shus.0003	pct16	J	N100	Large	1	500	NonOutlier	2	-5.4	70,75824735	1	0,10320707	0
shus.0003	pct16	J	N100	Large	1	500	NonOutlier	2	-5.4	62,25847476	1	0,069974816	0
shus.0003	pct16	J	N100	Large	1	500	NonOutlier	2	-5.4	57,88137779	1	0,05700451	0
shus.0003	pct16	J	N100	Large	1	500	NonOutlier	2	-5.4	75,32714952	1	0,126347956	0
shus.0003	pct16	J	N100	Large	1	500	NonOutlier	2	-5.4	84,29933269	0	0,234148391	0
shus.0003	pct16	J	N100	Large	1	500	NonOutlier	2	-5.4	81,68395481	0	0,211517536	0
shus.0003	pct16	J	N100	Large	1	500	NonOutlier	2	-5.4	96,42757908	1	0,293463614	0
shus.0003	pct16	J	N100	Large	1	500	NonOutlier	2	-5.4	77,22379243	0	0,176708277	0
shus.0003	pct16	J	N100	Large	1	500	NonOutlier	2	-5.4	61,24346705	1	0,066743283	0
shus.0003	pct16	J	N100	Large	1	500	NonOutlier	2	-5.4	73,86205866	1	0,118480674	0
shus.0003	pct16	J	N100	Large	1	500	NonOutlier	2	-5.4	53,33033135	0	0,06102625	0
shus.0003	pct16	J	N100	Large	1	500	NonOutlier	2	-5.4	79,42238384	1	0,150730793	0
shus.0003	pct16	J	N100	Large	1	500	NonOutlier	2	-5.4	92,79162812	0	0,318555392	0
shus.0003	pct16	J	N100	Large	1	500	NonOutlier	2	-5.4	90,74371505	0	0,296751704	0
shus.0003	pct16	J	N100	Large	1	500	NonOutlier	2	-5.4	77,19139032	0	0,176472704	0
shus.0003	pct16	J	N100	Large	1	500	NonOutlier	2	-5.4	51,75257125	1	0,04259982	0
shus.0003	pct16	J	N100	Large	1	500	NonOutlier	2	-5.4	71,8493065	1	0,108366645	0
shus.0003	pct16	J	N100	Large	1	500	NonOutlier	2	-5.4	58,61260173	0	0,078033554	0
shus.0003	pct16	J	N100	Large	1	500	NonOutlier	2	-5.4	70,7214383	0	0,134245858	0
shus.0003	pct16	J	N100	Large	1	500	NonOutlier	2	-5.4	72,05243346	0	0,142170499	0
shus.0003	pct16	J	N100	Large	1	500	NonOutlier	2	-5.4	84,67937516	1	0,187546595	0
shus.0003	pct16	J	N100	Large	1	500	NonOutlier	2	-5.4	75,22866287	0	0,162660165	0
shus.0003	pct16	J	N100	Large	1	500	NonOutlier	2	-5.4	74,06252702	1	0,11953156	0
shus.0003	pct16	J	N100	Large	1	500	NonOutlier	2	-5.4	70,2376183	1	0,100822484	0
shus.0003	pct16	J	N100	Large	1	500	NonOutlier	2	-5.4	37,19505349	1	0,021036253	0
shus.0003	pct16	J	N100	Large	1	500	NonOutlier	2	-5.4	78,73614198	0	0,187979465	0
shus.0003	pct16	J	N100	Large	1	500	NonOutlier	2	-5.4	87,88681422	1	0,213214109	0
shus.0003	pct16	J	N100	Large	1	500	NonOutlier	2	-5.4	71,28190427	1	0,105655732	0
shus.0003	pct16	J	N100	Large	1	500	NonOutlier	2	-5.4	92,90975272	0	0,319838875	0
shus.0003	pct16	J	N100	Large	1	500	NonOutlier	2	-5.4	70,10116854	1	0,100205658	0
shus.0003	pct16	J	N100	Large	1	500	NonOutlier	2	-5.4	85,17461367	0	0,242087389	0
shus.0003	pct16	J	N100	Large	1	500	NonOutlier	2	-5.4	82,73851182	1	0,173205932	0
shus.0003	pct16	J	N100	Large	1	500	NonOutlier	2	-5.4	87,78973024	0	0,266879372	1
shus.0003	pct16	J	N100	Large	1	500	NonOutlier	2	-5.4	78,79075083	1	0,14673243	0
shus.0003	pct16	J	N100	Large	1	500	NonOutlier	2	-5.4	91,3554903	0	0,303174709	0
shus.0003	pct16	J	N100	Large	1	500	NonOutlier	2	-5.4	44,46484288	1	0,029980824	0
shus.0003	pct16	J	N100	Large	1	500	NonOutlier	2	-5.4	67,0257237	0	0,114182408	0
shus.0003	pct16	J	N100	Large	1	500	NonOutlier	2	-5.4	95,51844595	1	0,284127763	1
shus.0003	pct16	J	N100	Large	1	500	NonOutlier	2	-5.4	74,44523868	0	0,157395219	0
shus.0003	pct16	J	N100	Large	1	500	NonOutlier	2	-5.4	87,512664	0	0,264177674	0
shus.0003	pct16	J	N100	Large	1	500	NonOutlier	2	-5.4	71,21034103	0	0,137112455	0
shus.0003	pct16	J	N100	Large	1	500	NonOutlier	2	-5.4	89,89411663	0	0,28796376	0
shus.0003	pct16	J	N100	Large	1	500	NonOutlier	2	-5.4	85,61126627	1	0,194749909	1
shus.0003	pct16	J	N100	Large	1	500	NonOutlier	2	-5.4	44,43840944	1	0,029942411	0
shus.0003	pct16	J	N100	Large	1	500	NonOutlier	2	-5.4	87,66915652	0	0,26570149	1
shus.0003	pct16	J	N100	Large	1	500	NonOutlier	2	-5.4	78,48502522	1	0,144828873	0
shus.0003	pct16	J	N100	Large	1	500	NonOutlier	2	-5.4	95,82041746	1	0,287208785	0
shus.0003	pct16	J	N100	Large	1	500	NonOutlier	2	-5.4	87,47493529	1	0,209779799	1
shus.0003	pct16	J	N100	Large	1	500	NonOutlier	2	-5.4	90,03664432	0	0,289427164	0
shus.0003	pct16	J	N100	Large	1	500	NonOutlier	2	-5.4	83,87196065	0	0,2303383	1
shus.0003	pct16	J	N100	Large	1	500	NonOutlier	2	-5.4	63,23339601	0	0,096360842	0
shus.0003	pct16	J	N100	Large	1	500	NonOutlier	2	-5.4	97,26036152	1	0,302170806	0
shus.0003	pct16	J	N100	Large	1	500	NonOutlier	2	-5.4	69,34372838	0	0,126439486	0
shus.0003	pct16	J	N100	Large	1	500	NonOutlier	2	-5.4	84,46978257	0	0,235680131	1
shus.0003	pct16	J	N100	Large	1	500	NonOutlier	2	-5.4	59,30504227	1	0,060953834	0
shus.0003	pct16	J	N100	Large	1	500	NonOutlier	2	-5.4	57,09332861	0	0,072740607	0
shus.0003	pct16	J	N100	Large	1	500	NonOutlier	2	-5.4	53,42435306	0	0,061296188	0
shus.0003	pct16	J	N100	Large	1	500	NonOutlier	2	-5.4	84,0558322	1	0,182842252	0
shus.0003	pct16	J	N100	Large	1	500	NonOutlier	2	-5.4	84,01421149	0	0,231601648	1
shus.0003	pct16	J	N100	Large	1	500	NonOutlier	2	-5.4	71,4296365	0	0,138414895	0
shus.0003	pct16	J	N100	Large	1	500	NonOutlier	2	-5.4	56,020622	0	0,06920481	0
shus.0003	pct16	J	N100	Large	1	500	NonOutlier	2	-5.4	64,14456619	1	0,076366468	0
shus.0003	pct16	J	N100	Large	1	500	NonOutlier	2	-5.4	63,96810772	0	0,099607384	0
shus.0003	pct16	J	N100	Large	1	500	NonOutlier	2	-5.4	89,83623211	1	0,230021751	1
shus.0003	pct16	J	N100	Large	1	500	NonOutlier	2	-5.4	72,26945881	0	0,143499044	1
shus.0003	pct16	J	N100	Large	1	500	NonOutlier	2	-5.4	94,46877384	0	0,337029215	1
shus.0003	pct16	J	N100	Large	1	500	NonOutlier	2	-5.4	91,95737289	1	0,249340756	0
shus.0003	pct16	J	N100	Large	1	500	NonOutlier	2	-5.4	47,11342271	0	0,045462945	0
shus.0003	pct16	J	N100	Large	1	500	NonOutlier	2	-5.4	60,60394299	1	0,064778911	0
shus.0003	pct16	J	N100	Large	1	500	NonOutlier	2	-5.4	74,79759111	1	0,123454013	0
shus.0003	pct16	J	N100	Large	1	500	NonOutlier	2	-5.4	88,87858444	0	0,27766558	1
shus.0003	pct16	J	N100	Large	1	500	NonOutlier	2	-5.4	87,61703337	0	0,265193328	1
shus.0003	pct16	J	N100	Large	1	500	NonOutlier	2	-5.4	75,30427874	1	0,126221781	0
shus.0003	pct16	J	N100	Large	1	500	NonOutlier	2	-5.4	86,91239447	0	0,258384855	1
shus.0003	pct16	J	N100	Large	1	500	NonOutlier	2	-5.4	85,09925685	1	0,190766528	1
shus.0003	pct16	J	N100	Large	1	500	NonOutlier	2	-5.4	62,41770033	0	0,092867483	0
shus.0003	pct16	J	N100	Large	1	500	NonOutlier	2	-5.4	86,98626484	1	0,205758118	0
shus.0003	pct16	J	N100	Large	1	500	NonOutlier	2	-5.4	87,6640151	1	0,211351309	0
shus.0003	pct16	J	N100	Large	1	500	NonOutlier	2	-5.4	95,75586508	0	0,351555974	1
shus.0003	pct16	J	N100	Large	1	500	NonOutlier	2	-5.4	72,64278395	0	0,145808561	1
shus.0003	pct16	J	N100	Large	1	500	NonOutlier	2	-5.4	82,90554878	0	0,221883712	0
shus.0003	pct16	J	N100	Large	1	500	NonOutlier	2	-5.4	90,57736507	1	0,236650477	0
shus.0003	pct16	J	N100	Large	1	500	NonOutlier	2	-5.4	76,58181177	0	0,172086787	1
shus.0003	pct16	J	N100	Large	1	500	NonOutlier	2	-5.4	80,35354314	1	0,156788131	0
shus.0003	pct16	J	N100	Large	1	500	NonOutlier	2	-5.4	74,06705931	1	0,119555412	0
shus.0003	pct16	J	N100	Large	1	500	NonOutlier	2	-5.4	79,51680835	1	0,151336159	0
shus.0003	pct16	J	N100	Large	1	500	NonOutlier	2	-5.4	72,35480546	0	0,144024328	0
shus.0003	pct16	J	N100	Large	1	500	NonOutlier	2	-5.4	69,08145125	1	0,095701335	0
shus.0003	pct16	J	N100	Large	1	500	NonOutlier	2	-5.4	78,60400734	0	0,186973071	0
shus.0003	pct16	J	N100	Large	1	500	NonOutlier	2	-5.4	83,01661705	1	0,175206301	0
shus.0003	pct16	J	N100	Large	1	500	NonOutlier	2	-5.4	78,62960713	1	0,145726522	0
shus.0003	pct16	J	N100	Large	1	500	NonOutlier	2	-5.4	84,32414083	0	0,234370898	0
shus.0003	pct16	J	N100	Large	1	500	NonOutlier	2	-5.4	83,0550187	0	0,223176702	0
shus.0003	pct16	J	N100	Large	1	500	NonOutlier	2	-5.4	83,63219247	1	0,179698667	0
shus.0003	pct16	J	N100	Large	1	500	NonOutlier	2	-5.4	91,22394797	0	0,30178703	1
shus.0003	pct16	J	N100	Large	1	500	NonOutlier	2	-5.4	81,24631107	1	0,162780387	0
shus.0003	pct16	J	N100	Large	1	500	NonOutlier	2	-5.4	81,48576327	0	0,209869562	0
shus.0003	pct16	J	N100	Large	1	500	NonOutlier	2	-5.4	78,17475312	1	0,142918026	0
shus.0003	pct16	J	N100	Large	1	500	NonOutlier	2	-5.4	84,71683618	1	0,187832164	0
shus.0003	pct16	J	N100	Large	1	500	NonOutlier	2	-5.4	83,38190797	1	0,17786137	1
shus.0003	pct16	J	N100	Large	1	500	NonOutlier	2	-5.4	76,08161722	0	0,168552745	1
shus.0003	pct16	J	N100	Large	1	500	NonOutlier	2	-5.4	83,463138	1	0,178456048	0
shus.0003	pct16	J	N100	Large	1	500	NonOutlier	2	-5.4	77,29843403	0	0,177251885	0
shus.0003	pct16	J	N100	Large	1	500	NonOutlier	2	-5.4	65,1823391	0	0,105186246	0
shus.0003	pct16	J	N100	Large	1	500	NonOutlier	2	-5.4	70,43136631	0	0,132569117	1
shus.0003	pct16	J	N100	Large	1	500	NonOutlier	2	-5.4	70,70342997	1	0,102953663	0
shus.0003	pct16	J	N100	Large	1	500	NonOutlier	2	-5.4	82,44305879	0	0,217916924	0
shus.0003	pct16	J	N100	Large	1	500	NonOutlier	2	-5.4	83,49179412	0	0,226985741	0
shus.0003	pct16	J	N100	Large	1	500	NonOutlier	2	-5.4	56,00391205	0	0,06915101	0
shus.0003	pct16	J	N100	Large	1	500	NonOutlier	2	-5.4	82,43265798	0	0,217828307	0
shus.0003	pct16	J	N100	Large	1	500	NonOutlier	2	-5.4	39,83140873	0	0,032033056	0
shus.0003	pct16	J	N100	Large	1	500	NonOutlier	2	-5.4	95,07370116	1	0,27962652	1
shus.0003	pct16	J	N100	Large	1	500	NonOutlier	2	-5.4	86,30943225	0	0,252650018	0
shus.0003	pct16	J	N100	Large	1	500	NonOutlier	2	-5.4	50,9400782	0	0,054526652	0
shus.0003	pct16	J	N100	Large	1	500	NonOutlier	2	-5.4	75,78002235	0	0,166449978	0
shus.0003	pct16	J	N100	Large	1	500	NonOutlier	2	-5.4	75,03225937	1	0,124729343	0
shus.0003	pct16	J	N100	Large	1	500	NonOutlier	2	-5.4	92,41307784	1	0,25362978	0
shus.0003	pct16	J	N100	Large	1	500	NonOutlier	2	-5.4	54,05982042	1	0,047561181	0
shus.0003	pct16	J	N100	Large	1	500	NonOutlier	2	-5.4	80,84307061	0	0,20459053	0
shus.0003	pct16	J	N100	Large	1	500	NonOutlier	2	-5.4	76,87619097	0	0,174193972	0
shus.0003	pct16	J	N100	Large	1	500	NonOutlier	2	-5.4	75,67810949	1	0,128297711	0
shus.0003	pct16	J	N100	Large	1	500	NonOutlier	2	-5.4	45,95487105	0	0,043014275	0
shus.0003	pct16	J	N100	Large	1	500	NonOutlier	2	-5.4	42,46614375	0	0,036379476	0
shus.0003	pct16	J	N100	Large	1	500	NonOutlier	2	-5.4	52,25832781	0	0,058026157	0
shus.0003	pct16	J	N100	Large	1	500	NonOutlier	2	-5.4	69,16414145	1	0,096059745	1
shus.0003	pct16	J	N100	Large	1	500	NonOutlier	2	-5.4	65,56002719	0	0,106976984	0
shus.0003	pct16	J	N100	Large	1	500	NonOutlier	2	-5.4	82,51952023	0	0,21856919	0
shus.0003	pct16	J	N100	Large	1	500	NonOutlier	2	-5.4	76,91232587	1	0,135359021	0
shus.0003	pct16	J	N100	Large	1	500	NonOutlier	2	-5.4	83,65314488	0	0,228404414	0
shus.0003	pct16	J	N100	Large	1	500	NonOutlier	2	-5.4	95,31599461	1	0,282073348	0
shus.0003	pct16	J	N100	Large	1	500	NonOutlier	2	-5.4	85,59430645	0	0,245958483	0
shus.0003	pct16	J	N100	Large	1	500	NonOutlier	2	-5.4	80,56010052	0	0,20229772	0
shus.0003	pct16	J	N100	Large	1	500	NonOutlier	2	-5.4	79,58342518	1	0,151764447	0
shus.0003	pct16	J	N100	Large	1	500	NonOutlier	2	-5.4	77,3057716	0	0,177305394	0
shus.0003	pct16	J	N100	Large	1	500	NonOutlier	2	-5.4	78,33156955	0	0,184911175	0
shus.0003	pct16	J	N100	Large	1	500	NonOutlier	2	-5.4	75,55583971	1	0,127615546	1
shus.0003	pct16	J	N100	Large	1	500	NonOutlier	2	-5.4	62,42890547	1	0,07053142	0
shus.0003	pct16	J	N100	Large	1	500	NonOutlier	2	-5.4	83,73687892	0	0,2291431	0
shus.0003	pct16	J	N100	Large	1	500	NonOutlier	2	-5.4	78,35059983	1	0,143998406	0
shus.0003	pct16	J	N100	Large	1	500	NonOutlier	2	-5.4	83,31839668	0	0,225468099	0
shus.0003	pct16	J	N100	Large	1	500	NonOutlier	2	-5.4	82,96329462	1	0,174821356	0
shus.0003	pct16	J	N100	Large	1	500	NonOutlier	2	-5.4	76,40641665	0	0,170840925	0
shus.0003	pct16	J	N100	Large	1	500	NonOutlier	2	-5.4	67,40550194	0	0,116117153	1
shus.0003	pct16	J	N100	Large	1	500	NonOutlier	2	-5.4	87,6647352	0	0,265658361	1
shus.0003	pct16	J	N100	Large	1	500	NonOutlier	2	-5.4	62,40639446	0	0,092819872	0
shus.0003	pct16	J	N100	Large	1	500	NonOutlier	2	-5.4	65,00019009	0	0,104332111	0
shus.0003	pct16	J	N100	Large	1	500	NonOutlier	2	-5.4	62,89677466	1	0,072080511	0
shus.0003	pct16	J	N100	Large	1	500	NonOutlier	2	-5.4	81,88306572	0	0,213182669	0
shus.0003	pct16	J	N100	Large	1	500	NonOutlier	2	-5.4	82,26281767	1	0,169826256	0
shus.0003	pct16	J	N100	Large	1	500	NonOutlier	2	-5.4	74,36612289	0	0,156871305	0
shus.0003	pct16	J	N100	Large	1	500	NonOutlier	2	-5.4	77,00828374	1	0,135921535	0
shus.0003	pct16	J	N100	Large	1	500	NonOutlier	2	-5.4	74,20004472	1	0,120257099	0
shus.0003	pct16	J	N100	Large	1	500	NonOutlier	2	-5.4	77,75622517	1	0,140373805	1
shus.0003	pct16	J	N100	Large	1	500	NonOutlier	2	-5.4	81,00951079	1	0,16117323	1
shus.0003	pct16	J	N100	Large	1	500	NonOutlier	2	-5.4	60,96971009	0	0,086945468	0
shus.0003	pct16	J	N100	Large	1	500	NonOutlier	2	-5.4	53,4586839	0	0,06139503	0
shus.0003	pct16	J	N100	Large	1	500	NonOutlier	2	-5.4	58,49187116	0	0,077600365	1
shus.0003	pct16	J	N100	Large	1	500	NonOutlier	2	-5.4	84,62684851	1	0,187146742	0
shus.0003	pct16	J	N100	Large	1	500	NonOutlier	2	-5.4	84,25392569	1	0,18432677	0
shus.0003	pct16	J	N100	Large	1	500	NonOutlier	2	-5.4	77,30318979	1	0,13766264	0
shus.0003	pct16	J	N100	Large	1	500	NonOutlier	2	-5.4	88,82773422	1	0,221212699	0
shus.0003	pct16	J	N100	Large	1	500	NonOutlier	2	-5.4	75,19620634	0	0,162439254	0
shus.0003	pct16	J	N100	Large	1	500	NonOutlier	2	-5.4	87,66793645	0	0,265689588	1
shus.0003	pct16	J	N100	Large	1	500	NonOutlier	2	-5.4	75,98479609	1	0,130022459	0
shus.0003	pct16	J	N100	Large	1	500	NonOutlier	2	-5.4	75,26882005	1	0,126026374	1
shus.0003	pct16	J	N100	Large	1	500	NonOutlier	2	-5.4	77,89126892	1	0,141190564	0
shus.0003	pct16	J	N100	Large	1	500	NonOutlier	2	-5.4	88,84668762	0	0,27734582	0
shus.0003	pct16	J	N100	Large	1	500	NonOutlier	2	-5.4	30,5788219	0	0,020411004	0
shus.0003	pct16	J	N100	Large	1	500	NonOutlier	2	-5.4	84,03016477	0	0,231743632	0
shus.0003	pct16	J	N100	Large	1	500	NonOutlier	2	-5.4	76,8278595	0	0,173846621	0
shus.0003	pct16	J	N100	Large	1	500	NonOutlier	2	-5.4	61,91455716	0	0,090769762	0
shus.0003	pct16	J	N100	Large	1	500	NonOutlier	2	-5.4	62,29711665	0	0,092360811	0
shus.0003	pct16	J	N100	Large	1	500	NonOutlier	2	-5.4	84,31296697	0	0,23427066	1
shus.0003	pct16	J	N100	Large	1	500	NonOutlier	2	-5.4	88,1459127	1	0,215395421	1
shus.0003	pct16	J	N100	Large	1	500	NonOutlier	2	-5.4	41,63959023	1	0,026134409	0
shus.0003	pct16	J	N100	Large	1	500	NonOutlier	2	-5.4	83,71862725	1	0,180336604	0
shus.0003	pct16	J	N100	Large	1	500	NonOutlier	2	-5.4	81,71036317	0	0,211737836	0
shus.0003	pct16	J	N100	Large	1	500	NonOutlier	2	-5.4	68,1470592	1	0,091733764	0
shus.0003	pct16	J	N100	Large	1	500	NonOutlier	2	-5.4	52,91944134	0	0,05985957	0
shus.0003	pct16	J	N100	Large	1	500	NonOutlier	2	-5.4	69,06698146	1	0,095638741	0
shus.0003	pct16	J	N100	Large	1	500	NonOutlier	2	-5.4	83,92997641	0	0,230852962	0
shus.0003	pct16	J	N100	Large	1	500	NonOutlier	2	-5.4	84,67856868	0	0,237565801	0
shus.0003	pct16	J	N100	Large	1	500	NonOutlier	2	-5.4	78,5097444	1	0,144982018	0
shus.0003	pct16	J	N100	Large	1	500	NonOutlier	2	-5.4	88,57616849	0	0,27464306	1
shus.0003	pct16	J	N100	Large	1	500	NonOutlier	2	-5.4	83,81097379	1	0,181020123	0
shus.0003	pct16	J	N100	Large	1	500	NonOutlier	2	-5.4	88,37114855	1	0,217304766	0
shus.0003	pct16	J	N100	Large	1	500	NonOutlier	2	-5.4	62,22665562	0	0,092065896	0
shus.0003	pct16	J	N100	Large	1	500	NonOutlier	2	-5.4	89,80744558	0	0,287076023	0
shus.0003	pct16	J	N100	Large	1	500	NonOutlier	2	-5.4	76,11699375	0	0,168800778	1
shus.0003	pct16	J	N100	Large	1	500	NonOutlier	2	-5.4	80,98886193	1	0,161033697	0
shus.0003	pct16	J	N100	Large	1	500	NonOutlier	2	-5.4	70,60286304	0	0,133558287	0
shus.0003	pct16	J	N100	Large	1	500	NonOutlier	2	-5.4	79,41904617	0	0,193247108	0
shus.0003	pct16	J	N100	Large	1	500	NonOutlier	2	-5.4	57,76686577	0	0,075045031	0
shus.0003	pct16	J	N100	Large	1	500	NonOutlier	2	-5.4	97,52162839	1	0,304932488	0
shus.0003	pct16	J	N100	Large	1	500	NonOutlier	2	-5.4	69,12379606	1	0,095884724	0
shus.0003	pct16	J	N100	Large	1	500	NonOutlier	2	-5.4	85,68370656	1	0,19531855	1
shus.0003	pct16	J	N100	Large	1	500	NonOutlier	2	-5.4	82,41576472	1	0,170907144	0
shus.0003	pct16	J	N100	Large	1	500	NonOutlier	2	-5.4	64,10210912	0	0,100209899	0
shus.0003	pct16	J	N100	Large	1	500	NonOutlier	2	-5.4	67,23889566	0	0,115264911	0
shus.0003	pct16	J	N100	Large	1	500	NonOutlier	2	-5.4	89,40973711	0	0,283023497	0
shus.0003	pct16	J	N100	Large	1	500	NonOutlier	2	-5.4	77,28933793	0	0,177185569	0
shus.0003	pct16	J	N100	Large	1	500	NonOutlier	2	-5.4	62,96139058	0	0,095183076	1
shus.0003	pct16	J	N100	Large	1	500	NonOutlier	2	-5.4	93,99269382	0	0,331731239	0
shus.0003	pct16	J	N100	Large	1	500	NonOutlier	2	-5.4	49,54938994	0	0,051050972	0
shus.0003	pct16	J	N100	Large	1	500	NonOutlier	2	-5.4	72,42215197	0	0,144439954	0
shus.0003	pct16	J	N100	Large	1	500	NonOutlier	2	-5.4	96,28419965	0	0,357601402	0
shus.0003	pct16	J	N100	Large	1	500	NonOutlier	2	-5.4	68,33283782	1	0,092510646	0
shus.0003	pct16	J	N100	Large	1	500	NonOutlier	2	-5.4	63,80392847	0	0,098873573	0
shus.0003	pct16	J	N100	Large	1	500	NonOutlier	2	-5.4	86,56327052	1	0,202323298	0
shus.0003	pct16	J	N100	Large	1	500	NonOutlier	2	-5.4	68,16779684	0	0,12008662	0
shus.0003	pct16	J	N100	Large	1	500	NonOutlier	2	-5.4	74,91413402	0	0,160529542	0
shus.0003	pct16	J	N100	Large	1	500	NonOutlier	2	-5.4	85,16651055	0	0,242013058	1
shus.0003	pct16	J	N100	Large	1	500	NonOutlier	2	-5.4	87,37849094	1	0,208981528	0
shus.0003	pct16	J	N100	Large	1	500	NonOutlier	2	-5.4	94,99241021	1	0,27880851	1
shus.0003	pct16	J	N100	Large	1	500	NonOutlier	2	-5.4	70,18626532	0	0,131166188	0
shus.0003	pct16	J	N100	Large	1	500	NonOutlier	2	-5.4	68,67041694	1	0,093937455	1
shus.0003	pct16	J	N100	Large	1	500	NonOutlier	2	-5.4	78,3979546	1	0,144290506	0
shus.0003	pct16	J	N100	Large	1	500	NonOutlier	2	-5.4	77,13015757	0	0,176028196	0
shus.0003	pct16	J	N100	Large	1	500	NonOutlier	2	-5.4	66,6829369	0	0,112460283	0
shus.0003	pct16	J	N100	Large	1	500	NonOutlier	2	-5.4	72,50575281	0	0,144957279	0
shus.0003	pct16	J	N100	Large	1	500	NonOutlier	2	-5.4	60,2421208	0	0,084100513	0
shus.0003	pct16	J	N100	Large	1	500	NonOutlier	2	-5.4	92,58292504	0	0,316294452	0
shus.0003	pct16	J	N100	Large	1	500	NonOutlier	2	-5.4	71,10120797	0	0,136468141	0
shus.0003	pct16	J	N100	Large	1	500	NonOutlier	2	-5.4	86,77180604	1	0,204011285	0
shus.0003	pct16	J	N100	Large	1	500	NonOutlier	2	-5.4	67,38467293	0	0,116010308	0
shus.0003	pct16	J	N100	Large	1	500	NonOutlier	2	-5.4	90,94704735	0	0,298877751	0
shus.0003	pct16	J	N100	Large	1	500	NonOutlier	2	-5.4	49,36724041	1	0,037992335	0
shus.0003	pct16	J	N100	Large	1	500	NonOutlier	2	-5.4	69,67929883	0	0,128304362	0
shus.0003	pct16	J	N100	Large	1	500	NonOutlier	2	-5.4	96,42700837	0	0,359243384	1
shus.0003	pct16	J	N100	Large	1	500	NonOutlier	2	-5.4	81,30172909	1	0,163158366	0
shus.0003	pct16	J	N100	Large	1	500	NonOutlier	2	-5.4	72,07440774	0	0,142304549	1
shus.0003	pct16	J	N100	Large	1	500	NonOutlier	2	-5.4	72,70886738	1	0,112589758	0
shus.0003	pct16	J	N100	Large	1	500	NonOutlier	2	-5.4	59,90338799	0	0,08280508	1
shus.0003	pct16	J	N100	Large	1	500	NonOutlier	2	-5.4	74,59078851	0	0,158362782	0
shus.0003	pct16	J	N100	Large	1	500	NonOutlier	2	-5.4	84,37489605	1	0,185237904	0
shus.0003	pct16	J	N100	Large	1	500	NonOutlier	2	-5.4	82,14087728	1	0,168968396	0
shus.0003	pct16	J	N100	Large	1	500	NonOutlier	2	-5.4	72,3534676	1	0,110826485	0
shus.0003	pct16	J	N100	Large	1	500	NonOutlier	2	-5.4	76,75701851	0	0,173338485	1
shus.0003	pct16	J	N100	Large	1	500	NonOutlier	2	-5.4	80,6859396	0	0,203314975	0
shus.0003	pct16	J	N100	Large	1	500	NonOutlier	2	-5.4	70,28546021	1	0,101039552	0
shus.0003	pct16	J	N100	Large	1	500	NonOutlier	2	-5.4	62,93489473	0	0,095069042	0
shus.0003	pct16	J	N100	Large	1	500	NonOutlier	2	-5.4	96,81594982	0	0,363732004	1
shus.0003	pct16	J	N100	Large	1	500	NonOutlier	2	-5.4	69,72223082	0	0,128544634	0
shus.0003	pct16	J	N100	Large	1	500	NonOutlier	2	-5.4	96,6077769	0	0,361326554	0
shus.0003	pct16	J	N100	Large	1	500	NonOutlier	2	-5.4	83,2141739	0	0,224559368	0
shus.0003	pct16	J	N100	Large	1	500	NonOutlier	2	-5.4	97,11869648	0	0,367242426	0
shus.0003	pct16	J	N100	Large	1	500	NonOutlier	2	-5.4	86,60236027	0	0,255425528	0
shus.0003	pct16	J	N100	Large	1	500	NonOutlier	2	-5.4	87,21236879	0	0,26126934	1
shus.0003	pct16	J	N100	Large	1	500	NonOutlier	2	-5.4	72,55915002	0	0,145288508	0
shus.0003	pct16	J	N100	Large	1	500	NonOutlier	2	-5.4	81,0361876	0	0,206166341	0
shus.0003	pct16	J	N100	Large	1	500	NonOutlier	2	-5.4	83,15191916	1	0,17618607	0
shus.0003	pct16	J	N100	Large	1	500	NonOutlier	2	-5.4	77,66205134	1	0,139806573	0
shus.0003	pct16	J	N100	Large	1	500	NonOutlier	2	-5.4	84,01664047	0	0,231623262	0
shus.0003	pct16	J	N100	Large	1	500	NonOutlier	2	-5.4	60,1634336	0	0,083797954	0
shus.0003	pct16	J	N100	Large	1	500	NonOutlier	2	-5.4	79,16480816	1	0,149089572	0
shus.0003	pct16	J	N100	Large	1	500	NonOutlier	2	-5.4	75,62707978	0	0,165391686	0
shus.0003	pct16	J	N100	Large	1	500	NonOutlier	2	-5.4	80,54031843	0	0,202138151	0
shus.0003	pct16	J	N100	Large	1	500	NonOutlier	2	-5.4	85,56190403	1	0,194363145	1
shus.0003	pct16	J	N100	Large	1	500	NonOutlier	2	-5.4	79,71553139	1	0,152616719	0
shus.0003	pct16	J	N100	Large	1	500	NonOutlier	2	-5.4	78,31015732	1	0,143749332	0
shus.0003	pct16	J	N100	Large	1	500	NonOutlier	2	-5.4	67,12283557	1	0,087555193	0
shus.0003	pct16	J	N100	Large	1	500	NonOutlier	2	-5.4	78,71227178	1	0,146241824	0
shus.0003	pct16	J	N100	Large	1	500	NonOutlier	2	-5.4	62,72532293	0	0,094171377	1
shus.0003	pct16	J	N100	Large	1	500	NonOutlier	2	-5.4	55,89784247	0	0,068810409	0
shus.0003	pct16	J	N100	Large	1	500	NonOutlier	2	-5.4	69,80966646	0	0,129035161	0
shus.0003	pct16	J	N100	Large	1	500	NonOutlier	2	-5.4	84,58041318	1	0,186793805	0
shus.0003	pct16	J	N100	Large	1	500	NonOutlier	2	-5.4	80,16776606	0	0,199150583	0
shus.0003	pct16	J	N100	Large	1	500	NonOutlier	2	-5.4	70,01668253	0	0,13020291	1
shus.0003	pct16	J	N100	Large	1	500	NonOutlier	2	-5.4	86,58149177	0	0,255227136	0
shus.0003	pct16	J	N100	Large	1	500	NonOutlier	2	-5.4	62,09275351	1	0,06943749	0
shus.0003	pct16	J	N100	Large	1	500	NonOutlier	2	-5.4	96,20699629	0	0,356715122	0
shus.0003	pct16	J	N100	Large	1	500	NonOutlier	2	-5.4	87,50897289	0	0,2641418	0
shus.0003	pct16	J	N100	Large	1	500	NonOutlier	2	-5.4	95,32668874	1	0,282181643	1
shus.0003	pct16	J	N100	Large	1	500	NonOutlier	2	-5.4	86,37361119	0	0,253256406	0
shus.0003	pct16	J	N100	Large	1	500	NonOutlier	2	-5.4	79,82718905	1	0,153340126	1
shus.0003	pct16	J	N100	Large	1	500	NonOutlier	2	-5.4	90,17354038	0	0,290836886	0
shus.0003	pct16	J	N100	Large	1	500	NonOutlier	2	-5.4	52,89859251	0	0,059800932	1
shus.0003	pct16	J	N100	Large	1	500	NonOutlier	2	-5.4	78,23605379	0	0,184192455	0
shus.0003	pct16	J	N100	Large	1	500	NonOutlier	2	-5.4	53,96892828	0	0,062881745	0
shus.0003	pct16	J	N100	Large	1	500	NonOutlier	2	-5.4	86,84465975	0	0,257736413	0
shus.0003	pct16	J	N100	Large	1	500	NonOutlier	2	-5.4	68,2421609	0	0,120480062	0
shus.0003	pct16	J	N100	Large	1	500	NonOutlier	2	-5.4	86,30418687	0	0,2526005	0
shus.0003	pct16	J	N100	Large	1	500	NonOutlier	2	-5.4	81,76225732	0	0,21217123	1
shus.0003	pct16	J	N100	Large	1	500	NonOutlier	2	-5.4	86,70118015	0	0,256366357	0
shus.0003	pct16	J	N100	Large	1	500	NonOutlier	2	-5.4	74,32993941	1	0,120945908	0
shus.0003	pct16	J	N100	Large	1	500	NonOutlier	2	-5.4	79,03812065	1	0,148287766	0
shus.0003	pct16	J	N100	Large	1	500	NonOutlier	2	-5.4	62,9384429	1	0,072219984	0
shus.0003	pct16	J	N100	Large	1	500	NonOutlier	2	-5.4	63,02034681	0	0,095437255	1
shus.0003	pct16	J	N100	Large	1	500	NonOutlier	2	-5.4	79,29409173	0	0,192274938	1
shus.0003	pct16	J	N100	Large	1	500	NonOutlier	2	-5.4	89,4128744	0	0,28305533	1
shus.0003	pct16	J	N100	Large	1	500	NonOutlier	2	-5.4	69,30124411	0	0,126205048	0
shus.0003	pct16	J	N100	Large	1	500	NonOutlier	2	-5.4	76,31216496	1	0,131885242	0
shus.0003	pct16	J	N100	Large	1	500	NonOutlier	2	-5.4	74,04787184	1	0,119454463	0
shus.0003	pct16	J	N100	Large	1	500	NonOutlier	2	-5.4	83,11775104	1	0,175938241	0
shus.0003	pct16	J	N100	Large	1	500	NonOutlier	2	-5.4	76,1115092	0	0,168762305	0
shus.0003	pct16	J	N100	Large	1	500	NonOutlier	2	-5.4	72,48769132	0	0,144845384	0
shus.0003	pct16	J	N100	Large	1	500	NonOutlier	2	-5.4	81,46083532	0	0,209662954	0
shus.0003	pct16	J	N100	Large	1	500	NonOutlier	2	-5.4	84,55801801	0	0,236475772	0
shus.0003	pct16	J	N100	Large	1	500	NonOutlier	2	-5.4	88,72482087	0	0,276126221	0
shus.0003	pct16	J	N100	Large	1	500	NonOutlier	2	-5.4	70,69512938	0	0,134093046	0
shus.0003	pct16	J	N100	Large	1	500	NonOutlier	2	-5.4	58,310258	0	0,076952873	0
shus.0003	pct16	J	N100	Large	1	500	NonOutlier	2	-5.4	82,51024045	0	0,218489952	0
shus.0003	pct16	J	N100	Large	1	500	NonOutlier	2	-5.4	82,20530045	0	0,215897672	1
shus.0003	pct16	J	N100	Large	1	500	NonOutlier	2	-5.4	71,08762478	0	0,136388126	0
shus.0003	pct16	J	N100	Large	1	500	NonOutlier	2	-5.4	59,42641526	0	0,081011742	0
shus.0003	pct16	J	N100	Large	1	500	NonOutlier	2	-5.4	89,79864743	0	0,286985999	0
shus.0003	pct16	J	N100	Large	1	500	NonOutlier	2	-5.4	81,52309682	0	0,210179271	0
shus.0003	pct16	J	N100	Large	1	500	NonOutlier	2	-5.4	93,1278678	1	0,260454696	0
shus.0003	pct16	J	N100	Large	1	500	NonOutlier	2	-5.4	65,10080951	1	0,079807932	0
shus.0003	pct16	J	N100	Large	1	500	NonOutlier	2	-5.4	93,98401214	0	0,331635016	0
shus.0003	pct16	J	N100	Large	1	500	NonOutlier	2	-5.4	72,23140437	0	0,143265345	0
shus.0003	pct16	J	N100	Large	1	500	NonOutlier	2	-5.4	80,65351058	1	0,158781222	0
shus.0003	pct16	J	N100	Large	1	500	NonOutlier	2	-5.4	92,51190581	1	0,254566333	0
shus.0003	pct16	J	N100	Large	1	500	NonOutlier	2	-5.4	85,86466912	0	0,248474196	0
shus.0003	pct16	J	N100	Large	1	500	NonOutlier	2	-5.4	83,75591302	1	0,180612339	1
shus.0003	pct16	J	N100	Large	1	500	NonOutlier	2	-5.4	55,7596465	0	0,068368977	1
shus.0003	pct16	J	N100	Large	1	500	NonOutlier	2	-5.4	86,89144009	0	0,25818414	0
shus.0003	pct16	J	N100	Large	1	500	NonOutlier	2	-5.4	81,67734719	0	0,211462441	0
shus.0003	pct16	J	N100	Large	1	500	NonOutlier	2	-5.4	65,49812477	1	0,081279078	0
shus.0003	pct16	J	N100	Large	1	500	NonOutlier	2	-5.4	86,70005337	1	0,203429305	0
shus.0003	pct16	J	N100	Large	1	500	NonOutlier	2	-5.4	64,09261295	1	0,076183444	0
shus.0003	pct16	J	N100	Large	1	500	NonOutlier	2	-5.4	77,23200186	1	0,137240643	1
shus.0003	pct16	J	N100	Large	1	500	NonOutlier	2	-5.4	67,14092614	1	0,087627482	0
shus.0003	pct16	J	N100	Large	1	500	NonOutlier	2	-5.4	64,94660477	0	0,104082007	0
shus.0003	pct16	J	N100	Large	1	500	NonOutlier	2	-5.4	64,11158138	0	0,100252611	0
shus.0003	pct16	J	N100	Large	1	500	NonOutlier	2	-5.4	83,70976335	1	0,180271102	0
shus.0003	pct16	J	N100	Large	1	500	NonOutlier	2	-5.4	79,58752627	1	0,151790846	0
shus.0003	pct16	J	N100	Large	1	500	NonOutlier	2	-5.4	58,28160036	0	0,076851155	0
shus.0003	pct16	J	N100	Large	1	500	NonOutlier	2	-5.4	82,20047146	1	0,169387213	1
shus.0003	pct16	J	N100	Large	1	500	NonOutlier	2	-5.4	63,93237046	1	0,075621466	0
shus.0003	pct16	J	N100	Large	1	500	NonOutlier	2	-5.4	66,01407016	0	0,109165217	0
shus.0003	pct16	J	N100	Large	1	500	NonOutlier	2	-5.4	74,5865523	1	0,122316684	0
shus.0003	pct16	J	N100	Large	1	500	NonOutlier	2	-5.4	94,19213915	0	0,333945645	1
shus.0003	pct16	J	N100	Large	1	500	NonOutlier	2	-5.4	91,75609013	0	0,307422847	1
shus.0003	pct16	J	N100	Large	1	500	NonOutlier	2	-5.4	84,13065532	0	0,232639397	0
shus.0003	pct16	J	N100	Large	1	500	NonOutlier	2	-5.4	80,51016212	0	0,201895083	0
shus.0003	pct16	J	N100	Large	1	500	NonOutlier	2	-5.4	90,79233637	0	0,297259294	0
shus.0003	pct16	J	N100	Large	1	500	NonOutlier	2	-5.4	54,39350198	0	0,06414437	0
shus.0003	pct16	J	N100	Large	1	500	NonOutlier	2	-5.4	82,73392839	0	0,220405723	0
shus.0003	pct16	J	N100	Large	1	500	NonOutlier	2	-5.4	67,94740387	0	0,118927086	1
shus.0003	pct16	J	N100	Large	1	500	NonOutlier	2	-5.4	64,70780798	0	0,102973882	0
shus.0003	pct16	J	N100	Large	1	500	NonOutlier	2	-5.4	67,30693856	0	0,115612312	0
shus.0003	pct16	J	N100	Large	1	500	NonOutlier	2	-5.4	52,43550494	0	0,058512275	0
shus.0003	pct16	J	N100	Large	1	500	NonOutlier	2	-5.4	77,81832069	1	0,140748873	0
shus.0003	pct16	J	N100	Large	1	500	NonOutlier	2	-5.4	72,47949808	1	0,111448986	0
shus.0003	pct16	J	N100	Large	1	500	NonOutlier	2	-5.4	74,20324158	0	0,155797156	0
shus.0003	pct16	J	N100	Large	1	500	NonOutlier	2	-5.4	90,92251963	0	0,298620826	0
shus.0004	pct16	J	N100	Large	1	500	NonOutlier	2	-5.4	76,51146916	1	0,133030365	0
shus.0004	pct16	J	N100	Large	1	500	NonOutlier	2	-5.4	63,25483211	0	0,096454211	0
shus.0004	pct16	J	N100	Large	1	500	NonOutlier	2	-5.4	57,27161458	1	0,055387583	0
shus.0004	pct16	J	N100	Large	1	500	NonOutlier	2	-5.4	82,993342	0	0,222642518	0
shus.0004	pct16	J	N100	Large	1	500	NonOutlier	2	-5.4	73,4856843	0	0,151136399	0
shus.0004	pct16	J	N100	Large	1	500	NonOutlier	2	-5.4	65,13964284	0	0,104985483	0
shus.0004	pct16	J	N100	Large	1	500	NonOutlier	2	-5.4	59,88072859	0	0,082719073	0
shus.0004	pct16	J	N100	Large	1	500	NonOutlier	2	-5.4	68,26770653	0	0,120615474	0
shus.0004	pct16	J	N100	Large	1	500	NonOutlier	2	-5.4	86,19133386	1	0,199338591	0
shus.0004	pct16	J	N100	Large	1	500	NonOutlier	2	-5.4	95,72379913	0	0,351190566	0
shus.0004	pct16	J	N100	Large	1	500	NonOutlier	2	-5.4	88,471886	0	0,273605553	1
shus.0004	pct16	J	N100	Large	1	500	NonOutlier	2	-5.4	62,70554845	1	0,071443614	0
shus.0004	pct16	J	N100	Large	1	500	NonOutlier	2	-5.4	66,77641853	1	0,086181292	1
shus.0004	pct16	J	N100	Large	1	500	NonOutlier	2	-5.4	67,63711082	0	0,117310994	0
shus.0004	pct16	J	N100	Large	1	500	NonOutlier	2	-5.4	93,73384347	0	0,328868344	1
shus.0004	pct16	J	N100	Large	1	500	NonOutlier	2	-5.4	94,59637211	1	0,274844348	1
shus.0004	pct16	J	N100	Large	1	500	NonOutlier	2	-5.4	80,14682601	0	0,19898365	0
shus.0004	pct16	J	N100	Large	1	500	NonOutlier	2	-5.4	73,93254405	0	0,154025272	0
shus.0004	pct16	J	N100	Large	1	500	NonOutlier	2	-5.4	77,74503435	1	0,140306299	0
shus.0004	pct16	J	N100	Large	1	500	NonOutlier	2	-5.4	60,81787776	1	0,065429972	0
shus.0004	pct16	J	N100	Large	1	500	NonOutlier	2	-5.4	68,16602456	0	0,120077257	0
shus.0004	pct16	J	N100	Large	1	500	NonOutlier	2	-5.4	69,72143988	1	0,098506703	0
shus.0004	pct16	J	N100	Large	1	500	NonOutlier	2	-5.4	87,51676553	0	0,26421754	1
shus.0004	pct16	J	N100	Large	1	500	NonOutlier	2	-5.4	81,43878366	0	0,20948031	1
shus.0004	pct16	J	N100	Large	1	500	NonOutlier	2	-5.4	91,9731005	0	0,309737889	0
shus.0004	pct16	J	N100	Large	1	500	NonOutlier	2	-5.4	81,09407187	0	0,206640416	0
shus.0004	pct16	J	N100	Large	1	500	NonOutlier	2	-5.4	66,38078417	0	0,11096115	0
shus.0004	pct16	J	N100	Large	1	500	NonOutlier	2	-5.4	80,01512621	0	0,197936154	0
shus.0004	pct16	J	N100	Large	1	500	NonOutlier	2	-5.4	55,08131426	0	0,06624004	0
shus.0004	pct16	J	N100	Large	1	500	NonOutlier	2	-5.4	50,79407509	0	0,054151525	0
shus.0004	pct16	J	N100	Large	1	500	NonOutlier	2	-5.4	69,95642917	1	0,099555026	1
shus.0004	pct16	J	N100	Large	1	500	NonOutlier	2	-5.4	87,62811529	1	0,211052271	0
shus.0004	pct16	J	N100	Large	1	500	NonOutlier	2	-5.4	84,99887978	1	0,189992946	0
shus.0004	pct16	J	N100	Large	1	500	NonOutlier	2	-5.4	51,55084116	0	0,056122587	0
shus.0004	pct16	J	N100	Large	1	500	NonOutlier	2	-5.4	85,14466656	0	0,241812759	0
shus.0004	pct16	J	N100	Large	1	500	NonOutlier	2	-5.4	77,84667656	0	0,181284924	0
shus.0004	pct16	J	N100	Large	1	500	NonOutlier	2	-5.4	75,78344298	0	0,166473709	0
shus.0004	pct16	J	N100	Large	1	500	NonOutlier	2	-5.4	90,94818565	0	0,298889678	1
shus.0004	pct16	J	N100	Large	1	500	NonOutlier	2	-5.4	59,25630827	0	0,080380781	1
shus.0004	pct16	J	N100	Large	1	500	NonOutlier	2	-5.4	84,77414742	0	0,238432487	1
shus.0004	pct16	J	N100	Large	1	500	NonOutlier	2	-5.4	40,81272631	0	0,033589873	0
shus.0004	pct16	J	N100	Large	1	500	NonOutlier	2	-5.4	64,07023216	0	0,100066276	0
shus.0004	pct16	J	N100	Large	1	500	NonOutlier	2	-5.4	61,91547655	0	0,090773556	0
shus.0004	pct16	J	N100	Large	1	500	NonOutlier	2	-5.4	88,86482423	1	0,221532353	0
shus.0004	pct16	J	N100	Large	1	500	NonOutlier	2	-5.4	81,63202521	0	0,211084825	0
shus.0004	pct16	J	N100	Large	1	500	NonOutlier	2	-5.4	66,2745862	1	0,084225634	0
shus.0004	pct16	J	N100	Large	1	500	NonOutlier	2	-5.4	84,57176012	0	0,236599855	0
shus.0004	pct16	J	N100	Large	1	500	NonOutlier	2	-5.4	88,29602187	1	0,216666554	0
shus.0004	pct16	J	N100	Large	1	500	NonOutlier	2	-5.4	86,79929667	0	0,257302734	1
shus.0004	pct16	J	N100	Large	1	500	NonOutlier	2	-5.4	78,12848067	0	0,183385601	0
shus.0004	pct16	J	N100	Large	1	500	NonOutlier	2	-5.4	70,05898727	1	0,100015656	1
shus.0004	pct16	J	N100	Large	1	500	NonOutlier	2	-5.4	62,91722683	0	0,09499307	0
shus.0004	pct16	J	N100	Large	1	500	NonOutlier	2	-5.4	56,10353096	1	0,052410052	0
shus.0004	pct16	J	N100	Large	1	500	NonOutlier	2	-5.4	74,76937087	1	0,123301404	0
shus.0004	pct16	J	N100	Large	1	500	NonOutlier	2	-5.4	81,45067281	0	0,209578768	0
shus.0004	pct16	J	N100	Large	1	500	NonOutlier	2	-5.4	73,39274093	1	0,116051684	1
shus.0004	pct16	J	N100	Large	1	500	NonOutlier	2	-5.4	76,24926077	0	0,169730711	0
shus.0004	pct16	J	N100	Large	1	500	NonOutlier	2	-5.4	60,28312846	0	0,084258584	0
shus.0004	pct16	J	N100	Large	1	500	NonOutlier	2	-5.4	80,26142868	0	0,199898547	0
shus.0004	pct16	J	N100	Large	1	500	NonOutlier	2	-5.4	88,82925762	1	0,221225822	0
shus.0004	pct16	J	N100	Large	1	500	NonOutlier	2	-5.4	47,59838934	0	0,046526902	0
shus.0004	pct16	J	N100	Large	1	500	NonOutlier	2	-5.4	56,58289822	0	0,071037855	0
shus.0004	pct16	J	N100	Large	1	500	NonOutlier	2	-5.4	79,51604688	0	0,194004367	0
shus.0004	pct16	J	N100	Large	1	500	NonOutlier	2	-5.4	88,67114571	1	0,219866809	1
shus.0004	pct16	J	N100	Large	1	500	NonOutlier	2	-5.4	78,95049111	1	0,147735244	0
shus.0004	pct16	J	N100	Large	1	500	NonOutlier	2	-5.4	65,44928879	0	0,106449176	0
shus.0004	pct16	J	N100	Large	1	500	NonOutlier	2	-5.4	85,44449176	1	0,193445537	0
shus.0004	pct16	J	N100	Large	1	500	NonOutlier	2	-5.4	59,97859806	1	0,062910242	0
shus.0004	pct16	J	N100	Large	1	500	NonOutlier	2	-5.4	94,14407329	0	0,333411303	1
shus.0004	pct16	J	N100	Large	1	500	NonOutlier	2	-5.4	92,70910107	0	0,317660323	0
shus.0004	pct16	J	N100	Large	1	500	NonOutlier	2	-5.4	91,91925599	0	0,309162586	0
shus.0004	pct16	J	N100	Large	1	500	NonOutlier	2	-5.4	62,03819713	1	0,069261437	0
shus.0004	pct16	J	N100	Large	1	500	NonOutlier	2	-5.4	69,70312201	1	0,098425399	0
shus.0004	pct16	J	N100	Large	1	500	NonOutlier	2	-5.4	86,98328097	0	0,259064607	0
shus.0004	pct16	J	N100	Large	1	500	NonOutlier	2	-5.4	69,85574203	1	0,099104636	0
shus.0004	pct16	J	N100	Large	1	500	NonOutlier	2	-5.4	64,08494484	1	0,076156464	0
shus.0004	pct16	J	N100	Large	1	500	NonOutlier	2	-5.4	80,75874799	1	0,159485312	0
shus.0004	pct16	J	N100	Large	1	500	NonOutlier	2	-5.4	95,50314185	0	0,348680811	0
shus.0004	pct16	J	N100	Large	1	500	NonOutlier	2	-5.4	91,40495344	1	0,244206811	0
shus.0004	pct16	J	N100	Large	1	500	NonOutlier	2	-5.4	82,31305452	1	0,170180683	0
shus.0004	pct16	J	N100	Large	1	500	NonOutlier	2	-5.4	68,01967525	0	0,119306249	0
shus.0004	pct16	J	N100	Large	1	500	NonOutlier	2	-5.4	46,53260015	0	0,04421918	0
shus.0004	pct16	J	N100	Large	1	500	NonOutlier	2	-5.4	70,01588429	0	0,13019839	0
shus.0004	pct16	J	N100	Large	1	500	NonOutlier	2	-5.4	87,26857534	0	0,261812118	0
shus.0004	pct16	J	N100	Large	1	500	NonOutlier	2	-5.4	82,86621394	0	0,221544337	0
shus.0004	pct16	J	N100	Large	1	500	NonOutlier	2	-5.4	73,0561226	1	0,114336232	0
shus.0004	pct16	J	N100	Large	1	500	NonOutlier	2	-5.4	52,29308002	0	0,058121207	0
shus.0004	pct16	J	N100	Large	1	500	NonOutlier	2	-5.4	73,54861157	0	0,151540502	0
shus.0004	pct16	J	N100	Large	1	500	NonOutlier	2	-5.4	93,49178615	1	0,263974804	0
shus.0004	pct16	J	N100	Large	1	500	NonOutlier	2	-5.4	92,48791516	0	0,315268045	0
shus.0004	pct16	J	N100	Large	1	500	NonOutlier	2	-5.4	69,90793336	0	0,129588355	0
shus.0004	pct16	J	N100	Large	1	500	NonOutlier	2	-5.4	69,10097202	0	0,125104901	1
shus.0004	pct16	J	N100	Large	1	500	NonOutlier	2	-5.4	86,47284628	1	0,201594608	0
shus.0004	pct16	J	N100	Large	1	500	NonOutlier	2	-5.4	82,23579436	1	0,169635847	1
shus.0004	pct16	J	N100	Large	1	500	NonOutlier	2	-5.4	65,86880861	1	0,082673862	0
shus.0004	pct16	J	N100	Large	1	500	NonOutlier	2	-5.4	47,86984959	0	0,047132749	0
shus.0004	pct16	J	N100	Large	1	500	NonOutlier	2	-5.4	65,97761593	1	0,083087391	0
shus.0004	pct16	J	N100	Large	1	500	NonOutlier	2	-5.4	72,40752235	1	0,111093103	0
shus.0004	pct16	J	N100	Large	1	500	NonOutlier	2	-5.4	65,8603353	0	0,108419938	0
shus.0004	pct16	J	N100	Large	1	500	NonOutlier	2	-5.4	92,20166645	0	0,312186561	1
shus.0004	pct16	J	N100	Large	1	500	NonOutlier	2	-5.4	88,3946868	0	0,272839074	0
shus.0004	pct16	J	N100	Large	1	500	NonOutlier	2	-5.4	89,83251804	1	0,229988862	1
shus.0004	pct16	J	N100	Large	1	500	NonOutlier	2	-5.4	83,20680086	1	0,176584712	0
shus.0004	pct16	J	N100	Large	1	500	NonOutlier	2	-5.4	69,5799956	0	0,12775007	0
shus.0004	pct16	J	N100	Large	1	500	NonOutlier	2	-5.4	74,45969299	1	0,121637363	0
shus.0004	pct16	J	N100	Large	1	500	NonOutlier	2	-5.4	96,78176994	0	0,363336582	0
shus.0004	pct16	J	N100	Large	1	500	NonOutlier	2	-5.4	97,42144733	0	0,370767035	1
shus.0004	pct16	J	N100	Large	1	500	NonOutlier	2	-5.4	68,270607	1	0,092249755	0
shus.0004	pct16	J	N100	Large	1	500	NonOutlier	2	-5.4	71,03125094	0	0,136056462	0
shus.0004	pct16	J	N100	Large	1	500	NonOutlier	2	-5.4	78,55032894	1	0,145233747	0
shus.0004	pct16	J	N100	Large	1	500	NonOutlier	2	-5.4	85,22689775	1	0,191753698	0
shus.0004	pct16	J	N100	Large	1	500	NonOutlier	2	-5.4	94,22374004	1	0,271146597	0
shus.0004	pct16	J	N100	Large	1	500	NonOutlier	2	-5.4	72,08051104	1	0,1094887	0
shus.0004	pct16	J	N100	Large	1	500	NonOutlier	2	-5.4	37,93617127	0	0,029221561	0
shus.0004	pct16	J	N100	Large	1	500	NonOutlier	2	-5.4	88,12026616	1	0,215178786	0
shus.0004	pct16	J	N100	Large	1	500	NonOutlier	2	-5.4	84,97203628	1	0,189786477	0
shus.0004	pct16	J	N100	Large	1	500	NonOutlier	2	-5.4	77,68249585	1	0,139929552	0
shus.0004	pct16	J	N100	Large	1	500	NonOutlier	2	-5.4	79,2739711	0	0,192118744	0
shus.0004	pct16	J	N100	Large	1	500	NonOutlier	2	-5.4	83,38535849	0	0,226053321	0
shus.0004	pct16	J	N100	Large	1	500	NonOutlier	2	-5.4	90,87497555	1	0,239349125	0
shus.0004	pct16	J	N100	Large	1	500	NonOutlier	2	-5.4	74,87957417	1	0,123898281	0
shus.0004	pct16	J	N100	Large	1	500	NonOutlier	2	-5.4	73,64234213	0	0,152144061	0
shus.0004	pct16	J	N100	Large	1	500	NonOutlier	2	-5.4	71,33967218	1	0,105928975	0
shus.0004	pct16	J	N100	Large	1	500	NonOutlier	2	-5.4	96,52085233	0	0,360324182	1
shus.0004	pct16	J	N100	Large	1	500	NonOutlier	2	-5.4	61,53658618	0	0,089222068	0
shus.0004	pct16	J	N100	Large	1	500	NonOutlier	2	-5.4	68,71556691	0	0,123010893	0
shus.0004	pct16	J	N100	Large	1	500	NonOutlier	2	-5.4	92,25819499	1	0,252166599	0
shus.0004	pct16	J	N100	Large	1	500	NonOutlier	2	-5.4	88,19363963	1	0,215798988	1
shus.0004	pct16	J	N100	Large	1	500	NonOutlier	2	-5.4	60,97267684	1	0,065904857	0
shus.0004	pct16	J	N100	Large	1	500	NonOutlier	2	-5.4	59,10581488	0	0,079826313	0
shus.0004	pct16	J	N100	Large	1	500	NonOutlier	2	-5.4	65,9957825	1	0,083156618	0
shus.0004	pct16	J	N100	Large	1	500	NonOutlier	2	-5.4	93,91644041	1	0,268120774	0
shus.0004	pct16	J	N100	Large	1	500	NonOutlier	2	-5.4	79,07110602	0	0,190549333	0
shus.0004	pct16	J	N100	Large	1	500	NonOutlier	2	-5.4	96,44057307	0	0,35939952	1
shus.0004	pct16	J	N100	Large	1	500	NonOutlier	2	-5.4	74,7971959	0	0,159743177	0
shus.0004	pct16	J	N100	Large	1	500	NonOutlier	2	-5.4	83,85764706	1	0,181366351	0
shus.0004	pct16	J	N100	Large	1	500	NonOutlier	2	-5.4	90,42191289	1	0,235249253	0
shus.0004	pct16	J	N100	Large	1	500	NonOutlier	2	-5.4	69,41848792	1	0,097169706	0
shus.0004	pct16	J	N100	Large	1	500	NonOutlier	2	-5.4	80,24794747	1	0,156091378	1
shus.0004	pct16	J	N100	Large	1	500	NonOutlier	2	-5.4	81,45863608	1	0,164232385	0
shus.0004	pct16	J	N100	Large	1	500	NonOutlier	2	-5.4	39,37581534	1	0,023403014	0
shus.0004	pct16	J	N100	Large	1	500	NonOutlier	2	-5.4	52,58571785	0	0,0589274	1
shus.0004	pct16	J	N100	Large	1	500	NonOutlier	2	-5.4	58,71106345	1	0,059275914	0
shus.0004	pct16	J	N100	Large	1	500	NonOutlier	2	-5.4	67,31470421	0	0,115652018	0
shus.0004	pct16	J	N100	Large	1	500	NonOutlier	2	-5.4	69,32410793	1	0,096756505	0
shus.0004	pct16	J	N100	Large	1	500	NonOutlier	2	-5.4	85,36087446	0	0,243800258	1
shus.0004	pct16	J	N100	Large	1	500	NonOutlier	2	-5.4	82,51876976	0	0,218562781	0
shus.0004	pct16	J	N100	Large	1	500	NonOutlier	2	-5.4	42,53741019	1	0,027301581	0
shus.0004	pct16	J	N100	Large	1	500	NonOutlier	2	-5.4	89,91814622	0	0,288210175	0
shus.0004	pct16	J	N100	Large	1	500	NonOutlier	2	-5.4	77,30905669	0	0,177329355	1
shus.0004	pct16	J	N100	Large	1	500	NonOutlier	2	-5.4	61,36333701	0	0,088520644	0
shus.0004	pct16	J	N100	Large	1	500	NonOutlier	2	-5.4	57,6125713	0	0,074511279	0
shus.0004	pct16	J	N100	Large	1	500	NonOutlier	2	-5.4	58,80509877	0	0,078728826	0
shus.0004	pct16	J	N100	Large	1	500	NonOutlier	2	-5.4	69,75488917	1	0,098655323	0
shus.0004	pct16	J	N100	Large	1	500	NonOutlier	2	-5.4	86,13919943	0	0,251046254	0
shus.0004	pct16	J	N100	Large	1	500	NonOutlier	2	-5.4	84,83434083	0	0,238979421	0
shus.0004	pct16	J	N100	Large	1	500	NonOutlier	2	-5.4	84,21547226	0	0,233397324	0
shus.0004	pct16	J	N100	Large	1	500	NonOutlier	2	-5.4	88,15665092	0	0,270484178	0
shus.0004	pct16	J	N100	Large	1	500	NonOutlier	2	-5.4	60,12197536	1	0,063334191	0
shus.0004	pct16	J	N100	Large	1	500	NonOutlier	2	-5.4	69,21893999	1	0,096297923	0
shus.0004	pct16	J	N100	Large	1	500	NonOutlier	2	-5.4	69,47609425	1	0,097422683	0
shus.0004	pct16	J	N100	Large	1	500	NonOutlier	2	-5.4	97,67597266	0	0,373740909	0
shus.0004	pct16	J	N100	Large	1	500	NonOutlier	2	-5.4	77,70355005	0	0,180225199	0
shus.0004	pct16	J	N100	Large	1	500	NonOutlier	2	-5.4	76,58235254	1	0,133439658	1
shus.0004	pct16	J	N100	Large	1	500	NonOutlier	2	-5.4	96,80249079	0	0,363576276	0
shus.0004	pct16	J	N100	Large	1	500	NonOutlier	2	-5.4	61,75346116	1	0,068349281	0
shus.0004	pct16	J	N100	Large	1	500	NonOutlier	2	-5.4	87,38987064	0	0,262985927	0
shus.0004	pct16	J	N100	Large	1	500	NonOutlier	2	-5.4	80,1580886	0	0,199073422	0
shus.0004	pct16	J	N100	Large	1	500	NonOutlier	2	-5.4	87,92056203	0	0,268161216	0
shus.0004	pct16	J	N100	Large	1	500	NonOutlier	2	-5.4	49,20158612	0	0,050215055	0
shus.0004	pct16	J	N100	Large	1	500	NonOutlier	2	-5.4	77,16929678	1	0,136869833	0
shus.0004	pct16	J	N100	Large	1	500	NonOutlier	2	-5.4	51,17390056	0	0,055132518	0
shus.0004	pct16	J	N100	Large	1	500	NonOutlier	2	-5.4	50,05628713	0	0,052292862	0
shus.0004	pct16	J	N100	Large	1	500	NonOutlier	2	-5.4	72,50699146	1	0,11158519	0
shus.0004	pct16	J	N100	Large	1	500	NonOutlier	2	-5.4	70,00759736	0	0,130151474	1
shus.0004	pct16	J	N100	Large	1	500	NonOutlier	2	-5.4	65,6215552	0	0,107271238	0
shus.0004	pct16	J	N100	Large	1	500	NonOutlier	2	-5.4	43,83429047	0	0,038855113	0
shus.0004	pct16	J	N100	Large	1	500	NonOutlier	2	-5.4	63,2464842	0	0,09641784	1
shus.0004	pct16	J	N100	Large	1	500	NonOutlier	2	-5.4	77,2087792	1	0,137103216	0
shus.0004	pct16	J	N100	Large	1	500	NonOutlier	2	-5.4	71,91829667	0	0,141354507	0
shus.0004	pct16	J	N100	Large	1	500	NonOutlier	2	-5.4	84,10373507	0	0,232399196	0
shus.0004	pct16	J	N100	Large	1	500	NonOutlier	2	-5.4	94,90152829	1	0,277895728	0
shus.0004	pct16	J	N100	Large	1	500	NonOutlier	2	-5.4	67,09226724	0	0,114519366	0
shus.0004	pct16	J	N100	Large	1	500	NonOutlier	2	-5.4	87,99289636	1	0,214105246	0
shus.0004	pct16	J	N100	Large	1	500	NonOutlier	2	-5.4	88,43157878	0	0,273205192	1
shus.0004	pct16	J	N100	Large	1	500	NonOutlier	2	-5.4	89,66598097	0	0,285630575	0
shus.0004	pct16	J	N100	Large	1	500	NonOutlier	2	-5.4	86,91316595	0	0,258392247	0
shus.0004	pct16	J	N100	Large	1	500	NonOutlier	2	-5.4	67,44400432	0	0,116314882	0
shus.0004	pct16	J	N100	Large	1	500	NonOutlier	2	-5.4	61,86594034	1	0,068708272	1
shus.0004	pct16	J	N100	Large	1	500	NonOutlier	2	-5.4	64,21215423	0	0,100707118	0
shus.0004	pct16	J	N100	Large	1	500	NonOutlier	2	-5.4	77,48278712	1	0,138732127	0
shus.0004	pct16	J	N100	Large	1	500	NonOutlier	2	-5.4	80,87509358	0	0,204851214	0
shus.0004	pct16	J	N100	Large	1	500	NonOutlier	2	-5.4	78,86535345	0	0,188967616	1
shus.0004	pct16	J	N100	Large	1	500	NonOutlier	2	-5.4	72,14832494	1	0,109819734	1
shus.0004	pct16	J	N100	Large	1	500	NonOutlier	2	-5.4	77,70086552	1	0,140040127	0
shus.0004	pct16	J	N100	Large	1	500	NonOutlier	2	-5.4	68,0738696	0	0,119591259	1
shus.0004	pct16	J	N100	Large	1	500	NonOutlier	2	-5.4	65,33058807	0	0,105885966	0
shus.0004	pct16	J	N100	Large	1	500	NonOutlier	2	-5.4	67,51896825	1	0,089150511	0
shus.0004	pct16	J	N100	Large	1	500	NonOutlier	2	-5.4	51,54580206	1	0,042180153	0
shus.0004	pct16	J	N100	Large	1	500	NonOutlier	2	-5.4	66,83549283	0	0,113223889	1
shus.0004	pct16	J	N100	Large	1	500	NonOutlier	2	-5.4	85,8802564	0	0,248619759	0
shus.0004	pct16	J	N100	Large	1	500	NonOutlier	2	-5.4	86,02472653	1	0,198012371	0
shus.0004	pct16	J	N100	Large	1	500	NonOutlier	2	-5.4	75,3973418	1	0,12673587	1
shus.0004	pct16	J	N100	Large	1	500	NonOutlier	2	-5.4	76,36042174	1	0,132161737	0
shus.0004	pct16	J	N100	Large	1	500	NonOutlier	2	-5.4	61,56541456	1	0,067752987	0
shus.0004	pct16	J	N100	Large	1	500	NonOutlier	2	-5.4	74,70801673	0	0,15914558	0
shus.0004	pct16	J	N100	Large	1	500	NonOutlier	2	-5.4	74,66975009	1	0,122763973	0
shus.0004	pct16	J	N100	Large	1	500	NonOutlier	2	-5.4	43,65543929	0	0,038522524	0
shus.0004	pct16	J	N100	Large	1	500	NonOutlier	2	-5.4	97,54920048	1	0,30522476	0
shus.0004	pct16	J	N100	Large	1	500	NonOutlier	2	-5.4	89,81980176	1	0,229876283	0
shus.0004	pct16	J	N100	Large	1	500	NonOutlier	2	-5.4	91,86869416	0	0,308622894	0
shus.0004	pct16	J	N100	Large	1	500	NonOutlier	2	-5.4	65,07004674	1	0,079695046	0
shus.0004	pct16	J	N100	Large	1	500	NonOutlier	2	-5.4	48,61800353	1	0,036646595	0
shus.0004	pct16	J	N100	Large	1	500	NonOutlier	2	-5.4	71,75382867	1	0,107906237	0
shus.0004	pct16	J	N100	Large	1	500	NonOutlier	2	-5.4	83,26829222	1	0,177032207	0
shus.0004	pct16	J	N100	Large	1	500	NonOutlier	2	-5.4	90,14516522	1	0,232768937	0
shus.0004	pct16	J	N100	Large	1	500	NonOutlier	2	-5.4	75,83458328	1	0,129175239	0
shus.0004	pct16	J	N100	Large	1	500	NonOutlier	2	-5.4	63,72128113	1	0,074886975	0
shus.0004	pct16	J	N100	Large	1	500	NonOutlier	2	-5.4	78,62920667	0	0,187164679	0
shus.0004	pct16	J	N100	Large	1	500	NonOutlier	2	-5.4	87,66118281	0	0,265623712	0
shus.0004	pct16	J	N100	Large	1	500	NonOutlier	2	-5.4	89,98799338	1	0,231368438	0
shus.0004	pct16	J	N100	Large	1	500	NonOutlier	2	-5.4	86,98174485	0	0,259049865	0
shus.0004	pct16	J	N100	Large	1	500	NonOutlier	2	-5.4	55,4295205	1	0,0507614	0
shus.0004	pct16	J	N100	Large	1	500	NonOutlier	2	-5.4	52,42703172	1	0,043996629	0
shus.0004	pct16	J	N100	Large	1	500	NonOutlier	2	-5.4	68,17636625	1	0,091855928	0
shus.0004	pct16	J	N100	Large	1	500	NonOutlier	2	-5.4	75,27750439	1	0,126074208	0
shus.0004	pct16	J	N100	Large	1	500	NonOutlier	2	-5.4	70,74103225	0	0,134359763	0
shus.0004	pct16	J	N100	Large	1	500	NonOutlier	2	-5.4	79,91709522	1	0,153924648	0
shus.0004	pct16	J	N100	Large	1	500	NonOutlier	2	-5.4	84,36576387	0	0,234744548	0
shus.0004	pct16	J	N100	Large	1	500	NonOutlier	2	-5.4	64,73290625	0	0,103089856	0
shus.0004	pct16	J	N100	Large	1	500	NonOutlier	2	-5.4	75,4632825	0	0,164264276	0
shus.0004	pct16	J	N100	Large	1	500	NonOutlier	2	-5.4	80,61718903	1	0,1585388	1
shus.0004	pct16	J	N100	Large	1	500	NonOutlier	2	-5.4	75,21418807	1	0,125725813	0
shus.0004	pct16	J	N100	Large	1	500	NonOutlier	2	-5.4	85,19345897	0	0,242260319	1
shus.0004	pct16	J	N100	Large	1	500	NonOutlier	2	-5.4	77,71365085	0	0,180299827	0
shus.0004	pct16	J	N100	Large	1	500	NonOutlier	2	-5.4	60,55905087	0	0,085329204	0
shus.0004	pct16	J	N100	Large	1	500	NonOutlier	2	-5.4	39,71483133	0	0,031852813	0
shus.0004	pct16	J	N100	Large	1	500	NonOutlier	2	-5.4	70,93439344	1	0,104025086	0
shus.0004	pct16	J	N100	Large	1	500	NonOutlier	2	-5.4	60,8985742	0	0,086663523	0
shus.0004	pct16	J	N100	Large	1	500	NonOutlier	2	-5.4	92,37017744	0	0,313998603	0
shus.0004	pct16	J	N100	Large	1	500	NonOutlier	2	-5.4	66,39640869	0	0,111038241	0
shus.0004	pct16	J	N100	Large	1	500	NonOutlier	2	-5.4	83,06932049	1	0,175587434	0
shus.0004	pct16	J	N100	Large	1	500	NonOutlier	2	-5.4	69,50979371	0	0,127359451	1
shus.0004	pct16	J	N100	Large	1	500	NonOutlier	2	-5.4	93,00544846	1	0,259277417	1
shus.0004	pct16	J	N100	Large	1	500	NonOutlier	2	-5.4	66,13296919	1	0,083681082	0
shus.0004	pct16	J	N100	Large	1	500	NonOutlier	2	-5.4	62,43526076	1	0,070552254	0
shus.0004	pct16	J	N100	Large	1	500	NonOutlier	2	-5.4	79,35478455	1	0,150298631	0
shus.0004	pct16	J	N100	Large	1	500	NonOutlier	2	-5.4	94,05241272	0	0,332393512	0
shus.0004	pct16	J	N100	Large	1	500	NonOutlier	2	-5.4	63,79043304	0	0,098813468	0
shus.0004	pct16	J	N100	Large	1	500	NonOutlier	2	-5.4	87,24375965	0	0,261572387	1
shus.0004	pct16	J	N100	Large	1	500	NonOutlier	2	-5.4	87,29434521	1	0,208286881	0
shus.0004	pct16	J	N100	Large	1	500	NonOutlier	2	-5.4	70,29336263	1	0,101075447	0
shus.0004	pct16	J	N100	Large	1	500	NonOutlier	2	-5.4	87,32782632	0	0,262385084	0
shus.0004	pct16	J	N100	Large	1	500	NonOutlier	2	-5.4	55,85970911	1	0,051807896	0
shus.0004	pct16	J	N100	Large	1	500	NonOutlier	2	-5.4	92,61088058	1	0,255506557	0
shus.0004	pct16	J	N100	Large	1	500	NonOutlier	2	-5.4	64,02135219	0	0,099846402	0
shus.0004	pct16	J	N100	Large	1	500	NonOutlier	2	-5.4	91,79264866	1	0,247802369	0
shus.0004	pct16	J	N100	Large	1	500	NonOutlier	2	-5.4	53,14690019	1	0,04553564	0
shus.0004	pct16	J	N100	Large	1	500	NonOutlier	2	-5.4	85,79024817	0	0,247779998	0
shus.0004	pct16	J	N100	Large	1	500	NonOutlier	2	-5.4	46,85753482	1	0,033662677	0
shus.0004	pct16	J	N100	Large	1	500	NonOutlier	2	-5.4	87,01486619	0	0,259367862	0
shus.0004	pct16	J	N100	Large	1	500	NonOutlier	2	-5.4	78,56746132	0	0,186695454	0
shus.0004	pct16	J	N100	Large	1	500	NonOutlier	2	-5.4	69,70413771	1	0,098429906	0
shus.0004	pct16	J	N100	Large	1	500	NonOutlier	2	-5.4	85,23926854	0	0,242681031	0
shus.0004	pct16	J	N100	Large	1	500	NonOutlier	2	-5.4	84,09253877	1	0,18311663	0
shus.0004	pct16	J	N100	Large	1	500	NonOutlier	2	-5.4	98,6215684	1	0,316712436	1
shus.0004	pct16	J	N100	Large	1	500	NonOutlier	2	-5.4	59,9878153	1	0,062937416	1
shus.0004	pct16	J	N100	Large	1	500	NonOutlier	2	-5.4	86,66927219	1	0,203180021	0
shus.0004	pct16	J	N100	Large	1	500	NonOutlier	2	-5.4	89,40497156	1	0,226224936	0
shus.0004	pct16	J	N100	Large	1	500	NonOutlier	2	-5.4	88,40198954	1	0,217567157	1
shus.0004	pct16	J	N100	Large	1	500	NonOutlier	2	-5.4	50,84791607	1	0,040792695	0
shus.0004	pct16	J	N100	Large	1	500	NonOutlier	2	-5.4	48,24209561	0	0,047975732	0
shus.0004	pct16	J	N100	Large	1	500	NonOutlier	2	-5.4	59,96167511	0	0,08302669	0
shus.0004	pct16	J	N100	Large	1	500	NonOutlier	2	-5.4	78,34382542	0	0,185003552	0
shus.0004	pct16	J	N100	Large	1	500	NonOutlier	2	-5.4	81,62002626	0	0,210984934	1
shus.0004	pct16	J	N100	Large	1	500	NonOutlier	2	-5.4	95,3690998	0	0,347160294	1
shus.0004	pct16	J	N100	Large	1	500	NonOutlier	2	-5.4	78,97057789	1	0,147861745	0
shus.0004	pct16	J	N100	Large	1	500	NonOutlier	2	-5.4	82,96379588	0	0,222386941	0
shus.0004	pct16	J	N100	Large	1	500	NonOutlier	2	-5.4	87,09562002	0	0,260144241	1
shus.0004	pct16	J	N100	Large	1	500	NonOutlier	2	-5.4	80,64923552	1	0,158752674	1
shus.0004	pct16	J	N100	Large	1	500	NonOutlier	2	-5.4	71,65960118	0	0,139791841	0
shus.0004	pct16	J	N100	Large	1	500	NonOutlier	2	-5.4	74,62738052	0	0,158606791	0
shus.0004	pct16	J	N100	Large	1	500	NonOutlier	2	-5.4	66,7621177	0	0,112856053	0
shus.0004	pct16	J	N100	Large	1	500	NonOutlier	2	-5.4	84,12479518	1	0,183358007	0
shus.0004	pct16	J	N100	Large	1	500	NonOutlier	2	-5.4	85,81296675	0	0,247991778	0
shus.0004	pct16	J	N100	Large	1	500	NonOutlier	2	-5.4	77,07561223	0	0,175632977	0
shus.0004	pct16	J	N100	Large	1	500	NonOutlier	2	-5.4	65,45534302	1	0,081119489	0
shus.0004	pct16	J	N100	Large	1	500	NonOutlier	2	-5.4	86,63982757	1	0,202941774	0
shus.0004	pct16	J	N100	Large	1	500	NonOutlier	2	-5.4	85,32490321	0	0,243468824	1
shus.0004	pct16	J	N100	Large	1	500	NonOutlier	2	-5.4	81,17626441	1	0,162303642	0
shus.0004	pct16	J	N100	Large	1	500	NonOutlier	2	-5.4	80,02287171	1	0,154614683	0
shus.0004	pct16	J	N100	Large	1	500	NonOutlier	2	-5.4	83,09552714	1	0,175777193	0
shus.0004	pct16	J	N100	Large	1	500	NonOutlier	2	-5.4	83,32251647	1	0,177427555	0
shus.0004	pct16	J	N100	Large	1	500	NonOutlier	2	-5.4	91,84872724	0	0,308409912	0
shus.0004	pct16	J	N100	Large	1	500	NonOutlier	2	-5.4	90,60284442	0	0,295283896	0
shus.0004	pct16	J	N100	Large	1	500	NonOutlier	2	-5.4	68,08139038	1	0,091460558	0
shus.0004	pct16	J	N100	Large	1	500	NonOutlier	2	-5.4	52,98056014	1	0,045175528	0
shus.0004	pct16	J	N100	Large	1	500	NonOutlier	2	-5.4	77,12407167	1	0,136602915	0
shus.0004	pct16	J	N100	Large	1	500	NonOutlier	2	-5.4	76,32906213	1	0,131982001	1
shus.0004	pct16	J	N100	Large	1	500	NonOutlier	2	-5.4	77,38524324	0	0,177885757	0
shus.0004	pct16	J	N100	Large	1	500	NonOutlier	2	-5.4	94,23851222	1	0,27129259	0
shus.0004	pct16	J	N100	Large	1	500	NonOutlier	2	-5.4	77,46822681	1	0,138645163	0
shus.0004	pct16	J	N100	Large	1	500	NonOutlier	2	-5.4	81,70558015	0	0,211697924	0
shus.0004	pct16	J	N100	Large	1	500	NonOutlier	2	-5.4	67,79034497	1	0,090258497	0
shus.0004	pct16	J	N100	Large	1	500	NonOutlier	2	-5.4	85,55147666	0	0,245561532	0
shus.0004	pct16	J	N100	Large	1	500	NonOutlier	2	-5.4	82,0501818	0	0,214587596	0
shus.0004	pct16	J	N100	Large	1	500	NonOutlier	2	-5.4	69,19951908	0	0,125645215	0
shus.0004	pct16	J	N100	Large	1	500	NonOutlier	2	-5.4	75,88562857	0	0,167183882	0
shus.0004	pct16	J	N100	Large	1	500	NonOutlier	2	-5.4	46,80872015	0	0,04480636	0
shus.0004	pct16	J	N100	Large	1	500	NonOutlier	2	-5.4	66,30706182	0	0,110598041	0
shus.0004	pct16	J	N100	Large	1	500	NonOutlier	2	-5.4	80,5750498	0	0,202418367	0
shus.0004	pct16	J	N100	Large	1	500	NonOutlier	2	-5.4	74,90024113	0	0,160435954	0
shus.0004	pct16	J	N100	Large	1	500	NonOutlier	2	-5.4	87,444144	0	0,26351224	0
shus.0004	pct16	J	N100	Large	1	500	NonOutlier	2	-5.4	62,75994548	1	0,071624258	0
shus.0004	pct16	J	N100	Large	1	500	NonOutlier	2	-5.4	90,70445881	0	0,296342248	0
shus.0004	pct16	J	N100	Large	1	500	NonOutlier	2	-5.4	78,65269445	0	0,187343409	0
shus.0004	pct16	J	N100	Large	1	500	NonOutlier	2	-5.4	79,9990902	1	0,154459324	0
shus.0004	pct16	J	N100	Large	1	500	NonOutlier	2	-5.4	87,33146562	1	0,208593111	0
shus.0004	pct16	J	N100	Large	1	500	NonOutlier	2	-5.4	27,69125123	0	0,017715562	0
shus.0004	pct16	J	N100	Large	1	500	NonOutlier	2	-5.4	70,31639485	0	0,131909458	0
shus.0004	pct16	J	N100	Large	1	500	NonOutlier	2	-5.4	87,53822264	0	0,264426163	1
shus.0004	pct16	J	N100	Large	1	500	NonOutlier	2	-5.4	62,28400421	0	0,092305865	1
shus.0004	pct16	J	N100	Large	1	500	NonOutlier	2	-5.4	79,47504699	0	0,193684017	0
shus.0004	pct16	J	N100	Large	1	500	NonOutlier	2	-5.4	82,29981416	1	0,170087214	0
shus.0004	pct16	J	N100	Large	1	500	NonOutlier	2	-5.4	84,0999515	0	0,23236545	1
shus.0004	pct16	J	N100	Large	1	500	NonOutlier	2	-5.4	88,03100054	1	0,214426	0
shus.0004	pct16	J	N100	Large	1	500	NonOutlier	2	-5.4	93,32808659	1	0,262387602	0
shus.0004	pct16	J	N100	Large	1	500	NonOutlier	2	-5.4	59,63583211	0	0,081794712	0
shus.0004	pct16	J	N100	Large	1	500	NonOutlier	2	-5.4	50,10876193	0	0,052423043	0
shus.0004	pct16	J	N100	Large	1	500	NonOutlier	2	-5.4	41,42188236	0	0,034592751	0
shus.0004	pct16	J	N100	Large	1	500	NonOutlier	2	-5.4	70,32716852	0	0,131971154	1
shus.0004	pct16	J	N100	Large	1	500	NonOutlier	2	-5.4	86,57524075	0	0,255167729	1
shus.0004	pct16	J	N100	Large	1	500	NonOutlier	2	-5.4	85,67006829	0	0,246661709	1
shus.0004	pct16	J	N100	Large	1	500	NonOutlier	2	-5.4	58,80098943	0	0,078713925	0
shus.0004	pct16	J	N100	Large	1	500	NonOutlier	2	-5.4	78,96349878	1	0,147817152	0
shus.0004	pct16	J	N100	Large	1	500	NonOutlier	2	-5.4	94,4631911	1	0,273519158	0
shus.0004	pct16	J	N100	Large	1	500	NonOutlier	2	-5.4	89,37948928	1	0,226001983	0
shus.0004	pct16	J	N100	Large	1	500	NonOutlier	2	-5.4	66,55287131	1	0,085305092	0
shus.0004	pct16	J	N100	Large	1	500	NonOutlier	2	-5.4	88,9630316	0	0,278513242	0
shus.0004	pct16	J	N100	Large	1	500	NonOutlier	2	-5.4	83,16002232	1	0,176244884	1
shus.0004	pct16	J	N100	Large	1	500	NonOutlier	2	-5.4	82,41199375	1	0,170880429	0
shus.0004	pct16	J	N100	Large	1	500	NonOutlier	2	-5.4	77,44485911	1	0,13850569	0
shus.0004	pct16	J	N100	Large	1	500	NonOutlier	2	-5.4	76,17660622	1	0,13111116	0
shus.0004	pct16	J	N100	Large	1	500	NonOutlier	2	-5.4	75,57161419	0	0,165009226	1
shus.0004	pct16	J	N100	Large	1	500	NonOutlier	2	-5.4	77,71983969	1	0,140154418	0
shus.0004	pct16	J	N100	Large	1	500	NonOutlier	2	-5.4	75,71379246	0	0,165991034	0
shus.0004	pct16	J	N100	Large	1	500	NonOutlier	2	-5.4	36,11921289	1	0,019956553	0
shus.0004	pct16	J	N100	Large	1	500	NonOutlier	2	-5.4	85,21426636	1	0,191655834	0
shus.0004	pct16	J	N100	Large	1	500	NonOutlier	2	-5.4	90,84168408	0	0,297774979	0
shus.0004	pct16	J	N100	Large	1	500	NonOutlier	2	-5.4	83,99158542	1	0,182362782	0
shus.0004	pct16	J	N100	Large	1	500	NonOutlier	2	-5.4	73,72926626	0	0,152705554	0
shus.0004	pct16	J	N100	Large	1	500	NonOutlier	2	-5.4	67,55064916	0	0,116864083	0
shus.0004	pct16	J	N100	Large	1	500	NonOutlier	2	-5.4	81,83689948	1	0,166844922	0
shus.0004	pct16	J	N100	Large	1	500	NonOutlier	2	-5.4	60,53600827	0	0,085239325	0
shus.0004	pct16	J	N100	Large	1	500	NonOutlier	2	-5.4	76,65132424	0	0,172582533	0
shus.0004	pct16	J	N100	Large	1	500	NonOutlier	2	-5.4	60,39953361	0	0,084708758	1
shus.0004	pct16	J	N100	Large	1	500	NonOutlier	2	-5.4	78,80644988	0	0,188516655	1
shus.0004	pct16	J	N100	Large	1	500	NonOutlier	2	-5.4	78,76704071	0	0,188215403	0
shus.0004	pct16	J	N100	Large	1	500	NonOutlier	2	-5.4	81,68370313	1	0,165782863	0
shus.0004	pct16	J	N100	Large	1	500	NonOutlier	2	-5.4	75,61590622	0	0,165314583	0
shus.0004	pct16	J	N100	Large	1	500	NonOutlier	2	-5.4	81,91541536	0	0,213454105	0
shus.0004	pct16	J	N100	Large	1	500	NonOutlier	2	-5.4	54,32912225	0	0,063951405	0
shus.0004	pct16	J	N100	Large	1	500	NonOutlier	2	-5.4	71,44652335	0	0,138515619	0
shus.0004	pct16	J	N100	Large	1	500	NonOutlier	2	-5.4	91,14741946	1	0,241837996	0
shus.0004	pct16	J	N100	Large	1	500	NonOutlier	2	-5.4	93,94870426	0	0,331243827	0
shus.0004	pct16	J	N100	Large	1	500	NonOutlier	2	-5.4	93,14990098	1	0,260666951	0
shus.0004	pct16	J	N100	Large	1	500	NonOutlier	2	-5.4	73,12382396	1	0,114679464	0
shus.0004	pct16	J	N100	Large	1	500	NonOutlier	2	-5.4	46,99732988	0	0,04521171	0
shus.0004	pct16	J	N100	Large	1	500	NonOutlier	2	-5.4	79,56125891	1	0,151621827	1
shus.0004	pct16	J	N100	Large	1	500	NonOutlier	2	-5.4	72,38194403	0	0,144191693	0
shus.0004	pct16	J	N100	Large	1	500	NonOutlier	2	-5.4	84,83283921	0	0,238965766	1
shus.0004	pct16	J	N100	Large	1	500	NonOutlier	2	-5.4	92,87396039	1	0,258016785	0
shus.0004	pct16	J	N100	Large	1	500	NonOutlier	2	-5.4	80,12155609	1	0,155260729	0
shus.0004	pct16	J	N100	Large	1	500	NonOutlier	2	-5.4	89,27547392	0	0,281663241	0
shus.0004	pct16	J	N100	Large	1	500	NonOutlier	2	-5.4	93,18184744	0	0,322805702	0
shus.0004	pct16	J	N100	Large	1	500	NonOutlier	2	-5.4	84,17144728	0	0,233003701	0
shus.0004	pct16	J	N100	Large	1	500	NonOutlier	2	-5.4	69,09576964	0	0,125076433	1
shus.0004	pct16	J	N100	Large	1	500	NonOutlier	2	-5.4	73,41665424	1	0,116174396	0
shus.0004	pct16	J	N100	Large	1	500	NonOutlier	2	-5.4	84,79004583	0	0,238576861	0
shus.0004	pct16	J	N100	Large	1	500	NonOutlier	2	-5.4	82,01669888	0	0,21430557	0
shus.0004	pct16	J	N100	Large	1	500	NonOutlier	2	-5.4	60,28645233	0	0,084271408	0
shus.0004	pct16	J	N100	Large	1	500	NonOutlier	2	-5.4	41,24649249	0	0,034301076	0
shus.0004	pct16	J	N100	Large	1	500	NonOutlier	2	-5.4	46,51701544	0	0,044186258	0
shus.0004	pct16	J	N100	Large	1	500	NonOutlier	2	-5.4	79,50291684	0	0,193901732	1
shus.0004	pct16	J	N100	Large	1	500	NonOutlier	2	-5.4	68,85023028	0	0,123739108	0
shus.0004	pct16	J	N100	Large	1	500	NonOutlier	2	-5.4	54,76235815	0	0,065260429	0
shus.0004	pct16	J	N100	Large	1	500	NonOutlier	2	-5.4	78,77676988	1	0,146644929	0
shus.0004	pct16	J	N100	Large	1	500	NonOutlier	2	-5.4	77,31336061	0	0,177360751	0
shus.0004	pct16	J	N100	Large	1	500	NonOutlier	2	-5.4	93,07934812	0	0,321686393	0
shus.0004	pct16	J	N100	Large	1	500	NonOutlier	2	-5.4	85,53154225	0	0,245376925	1
shus.0004	pct16	J	N100	Large	1	500	NonOutlier	2	-5.4	50,13290359	0	0,052483037	0
shus.0004	pct16	J	N100	Large	1	500	NonOutlier	2	-5.4	79,63243469	1	0,152080171	0
shus.0004	pct16	J	N100	Large	1	500	NonOutlier	2	-5.4	90,96149973	0	0,299029198	0
shus.0004	pct16	J	N100	Large	1	500	NonOutlier	2	-5.4	68,26015833	1	0,092206016	0
shus.0004	pct16	J	N100	Large	1	500	NonOutlier	2	-5.4	82,98003957	0	0,222527424	0
shus.0004	pct16	J	N100	Large	1	500	NonOutlier	2	-5.4	65,29864957	1	0,080537413	0
shus.0004	pct16	J	N100	Large	1	500	NonOutlier	2	-5.4	62,14661795	0	0,091731925	0
shus.0004	pct16	J	N100	Large	1	500	NonOutlier	2	-5.4	78,35252496	0	0,185069146	0
shus.0004	pct16	J	N100	Large	1	500	NonOutlier	2	-5.4	63,17601851	0	0,096111323	0
shus.0004	pct16	J	N100	Large	1	500	NonOutlier	2	-5.4	89,91331938	0	0,288160668	0
shus.0004	pct16	J	N100	Large	1	500	NonOutlier	2	-5.4	59,43881264	0	0,081057903	0
shus.0004	pct16	J	N100	Large	1	500	NonOutlier	2	-5.4	73,26635085	1	0,115404977	0
shus.0004	pct16	J	N100	Large	1	500	NonOutlier	2	-5.4	62,76554602	1	0,071642881	0
shus.0004	pct16	J	N100	Large	1	500	NonOutlier	2	-5.4	76,26575042	0	0,169846931	1
shus.0004	pct16	J	N100	Large	1	500	NonOutlier	2	-5.4	69,71423229	1	0,098474705	0
shus.0004	pct16	J	N100	Large	1	500	NonOutlier	2	-5.4	68,5607513	1	0,093471793	0
shus.0004	pct16	J	N100	Large	1	500	NonOutlier	2	-5.4	86,53314991	0	0,254767952	0
shus.0004	pct16	J	N100	Large	1	500	NonOutlier	2	-5.4	53,54952615	1	0,046418638	0
shus.0004	pct16	J	N100	Large	1	500	NonOutlier	2	-5.4	80,05419524	0	0,198246462	0
shus.0004	pct16	J	N100	Large	1	500	NonOutlier	2	-5.4	69,45503165	0	0,127055452	0
shus.0004	pct16	J	N100	Large	1	500	NonOutlier	2	-5.4	73,6691412	0	0,152316991	0
shus.0004	pct16	J	N100	Large	1	500	NonOutlier	2	-5.4	69,4453201	1	0,097287466	0
shus.0004	pct16	J	N100	Large	1	500	NonOutlier	2	-5.4	65,56524676	1	0,08153004	0
shus.0004	pct16	J	N100	Large	1	500	NonOutlier	2	-5.4	66,60915033	0	0,112092566	0
shus.0004	pct16	J	N100	Large	1	500	NonOutlier	2	-5.4	84,21973718	1	0,184069896	0
shus.0004	pct16	J	N100	Large	1	500	NonOutlier	2	-5.4	70,13912094	1	0,100376886	0
shus.0004	pct16	J	N100	Large	1	500	NonOutlier	2	-5.4	83,21650829	0	0,224579694	1
shus.0004	pct16	J	N100	Large	1	500	NonOutlier	2	-5.4	94,82114314	0	0,340977127	0
shus.0004	pct16	J	N100	Large	1	500	NonOutlier	2	-5.4	72,73458288	0	0,146381161	0
shus.0004	pct16	J	N100	Large	1	500	NonOutlier	2	-5.4	92,94721742	0	0,32024652	0
shus.0004	pct16	J	N100	Large	1	500	NonOutlier	2	-5.4	77,78998418	1	0,140577612	1
shus.0004	pct16	J	N100	Large	1	500	NonOutlier	2	-5.4	73,22988729	0	0,149502846	1
shus.0004	pct16	J	N100	Large	1	500	NonOutlier	2	-5.4	83,67650679	0	0,22861034	0
shus.0004	pct16	J	N100	Large	1	500	NonOutlier	2	-5.4	48,80199332	0	0,049270675	0
shus.0004	pct16	J	N100	Large	1	500	NonOutlier	2	-5.4	88,09703273	1	0,214982672	0
shus.0004	pct16	J	N100	Large	1	500	NonOutlier	2	-5.4	59,44814416	0	0,081092663	0
shus.0004	pct16	J	N100	Large	1	500	NonOutlier	2	-5.4	81,90484191	0	0,213365358	0
shus.0004	pct16	J	N100	Large	1	500	NonOutlier	2	-5.4	73,32827275	0	0,150129419	0
shus.0004	pct16	J	N100	Large	1	500	NonOutlier	2	-5.4	62,83289952	1	0,071867189	0
shus.0004	pct16	J	N100	Large	1	500	NonOutlier	2	-5.4	77,77774434	1	0,14050369	0
shus.0004	pct16	J	N100	Large	1	500	NonOutlier	2	-5.4	79,20210672	0	0,191561661	0
shus.0004	pct16	J	N100	Large	1	500	NonOutlier	2	-5.4	65,01823763	0	0,104416466	0
shus.0004	pct16	J	N100	Large	1	500	NonOutlier	2	-5.4	76,8541643	0	0,174035602	0
shus.0004	pct16	J	N100	Large	1	500	NonOutlier	2	-5.4	68,42854343	0	0,121471057	0
shus.0004	pct16	J	N100	Large	1	500	NonOutlier	2	-5.4	69,83299449	0	0,129166304	1
shus.0004	pct16	J	N100	Large	1	500	NonOutlier	2	-5.4	81,49617287	0	0,209955884	0
shus.0004	pct16	J	N100	Large	1	500	NonOutlier	2	-5.4	49,99271942	0	0,052135571	0
shus.0004	pct16	J	N100	Large	1	500	NonOutlier	2	-5.4	59,83694191	1	0,062493982	0
shus.0004	pct16	J	N100	Large	1	500	NonOutlier	2	-5.4	80,74139452	0	0,203764469	0
shus.0004	pct16	J	N100	Large	1	500	NonOutlier	2	-5.4	72,04913729	0	0,142150401	0
shus.0004	pct16	J	N100	Large	1	500	NonOutlier	2	-5.4	58,62928167	1	0,059048308	0
shus.0004	pct16	J	N100	Large	1	500	NonOutlier	2	-5.4	47,94794963	0	0,047308438	0
shus.0004	pct16	J	N100	Large	1	500	NonOutlier	2	-5.4	78,91354793	0	0,189337204	0
shus.0004	pct16	J	N100	Large	1	500	NonOutlier	2	-5.4	45,49281725	1	0,03151226	0
shus.0004	pct16	J	N100	Large	1	500	NonOutlier	2	-5.4	71,30125341	0	0,137651147	1
shus.0004	pct16	J	N100	Large	1	500	NonOutlier	2	-5.4	57,99599312	0	0,075844136	0
shus.0004	pct16	J	N100	Large	1	500	NonOutlier	2	-5.4	59,19975444	0	0,080172007	0
shus.0004	pct16	J	N100	Large	1	500	NonOutlier	2	-5.4	96,60198737	0	0,361259754	1
shus.0004	pct16	J	N100	Large	1	500	NonOutlier	2	-5.4	68,76854193	0	0,123296924	0
shus.0004	pct16	J	N100	Large	1	500	NonOutlier	2	-5.4	88,50408805	1	0,21843743	0
shus.0004	pct16	J	N100	Large	1	500	NonOutlier	2	-5.4	92,57137032	0	0,316169529	0
shus.0004	pct16	J	N100	Large	1	500	NonOutlier	2	-5.4	70,78572342	1	0,103334292	0
shus.0004	pct16	J	N100	Large	1	500	NonOutlier	2	-5.4	58,46649658	1	0,058597697	0
shus.0004	pct16	J	N100	Large	1	500	NonOutlier	2	-5.4	79,88208772	0	0,196882233	0
shus.0004	pct16	J	N100	Large	1	500	NonOutlier	2	-5.4	71,81527428	0	0,140730453	0
shus.0004	pct16	J	N100	Large	1	500	NonOutlier	2	-5.4	87,55855587	1	0,210473739	0
shus.0004	pct16	J	N100	Large	1	500	NonOutlier	2	-5.4	32,54103929	0	0,022467801	0
shus.0004	pct16	J	N100	Large	1	500	NonOutlier	2	-5.4	70,89995147	0	0,135286624	0
shus.0004	pct16	J	N100	Large	1	500	NonOutlier	2	-5.4	82,0264486	1	0,168166524	0
shus.0004	pct16	J	N100	Large	1	500	NonOutlier	2	-5.4	89,58759654	0	0,284831547	0
shus.0004	pct16	J	N100	Large	1	500	NonOutlier	2	-5.4	78,74123282	0	0,188018322	0
shus.0004	pct16	J	N100	Large	1	500	NonOutlier	2	-5.4	82,35707149	0	0,217185076	0
shus.0004	pct16	J	N100	Large	1	500	NonOutlier	2	-5.4	81,79832278	0	0,212472811	1
shus.0004	pct16	J	N100	Large	1	500	NonOutlier	2	-5.4	66,34055699	0	0,110762887	0
shus.0004	pct16	J	N100	Large	1	500	NonOutlier	2	-5.4	69,08899605	0	0,125039375	0
shus.0004	pct16	J	N100	Large	1	500	NonOutlier	2	-5.4	73,24359041	1	0,115288851	0
shus.0004	pct16	J	N100	Large	1	500	NonOutlier	2	-5.4	90,19610477	0	0,291069637	0
shus.0004	pct16	J	N100	Large	1	500	NonOutlier	2	-5.4	90,69276141	0	0,296220304	0
shus.0004	pct16	J	N100	Large	1	500	NonOutlier	2	-5.4	77,11225925	1	0,136533271	0
shus.0004	pct16	J	N100	Large	1	500	NonOutlier	2	-5.4	52,07051417	0	0,057514996	0
shus.0004	pct16	J	N100	Large	1	500	NonOutlier	2	-5.4	62,13622985	1	0,069578085	0
shus.0004	pct16	J	N100	Large	1	500	NonOutlier	2	-5.4	70,05091302	0	0,130396863	0
shus.0004	pct16	J	N100	Large	1	500	NonOutlier	2	-5.4	87,60629099	1	0,210870631	0
shus.0004	pct16	J	N100	Large	1	500	NonOutlier	2	-5.4	49,58216831	0	0,051130427	0
shus.0004	pct16	J	N100	Large	1	500	NonOutlier	2	-5.4	77,33838886	0	0,177543411	0
shus.0004	pct16	J	N100	Large	1	500	NonOutlier	2	-5.4	60,73415771	0	0,086015027	0
shus.0004	pct16	J	N100	Large	1	500	NonOutlier	2	-5.4	59,09098735	0	0,079771873	1
shus.0004	pct16	J	N100	Large	1	500	NonOutlier	2	-5.4	98,20798188	0	0,379987589	0
shus.0004	pct16	J	N100	Large	1	500	NonOutlier	2	-5.4	76,3214412	0	0,170239909	0
shus.0004	pct16	J	N100	Large	1	500	NonOutlier	2	-5.4	47,84541977	1	0,035306988	0
shus.0004	pct16	J	N100	Large	1	500	NonOutlier	2	-5.4	87,22757413	1	0,207736878	0
shus.0004	pct16	J	N100	Large	1	500	NonOutlier	2	-5.4	80,68297291	0	0,203290949	0
shus.0004	pct16	J	N100	Large	1	500	NonOutlier	2	-5.4	62,65368312	0	0,093866265	0
shus.0004	pct16	J	N100	Large	1	500	NonOutlier	2	-5.4	73,81909811	0	0,153287612	0
shus.0004	pct16	J	N100	Large	1	500	NonOutlier	2	-5.4	75,45196754	0	0,164186624	1
shus.0004	pct16	J	N100	Large	1	500	NonOutlier	2	-5.4	88,31088594	0	0,27200857	1
shus.0004	pct16	J	N100	Large	1	500	NonOutlier	2	-5.4	75,93173281	0	0,167505091	0
shus.0004	pct16	J	N100	Large	1	500	NonOutlier	2	-5.4	58,26211397	1	0,058036506	0
shus.0004	pct16	J	N100	Large	1	500	NonOutlier	2	-5.4	85,21001696	1	0,19162292	1
shus.0004	pct16	J	N100	Large	1	500	NonOutlier	2	-5.4	96,00883299	0	0,354444743	0
shus.0004	pct16	J	N100	Large	1	500	NonOutlier	2	-5.4	79,63423157	0	0,194930045	0
shus.0004	pct16	J	N100	Large	1	500	NonOutlier	2	-5.4	90,89923375	1	0,239570018	0
shus.0004	pct16	J	N100	Large	1	500	NonOutlier	2	-5.4	82,97350105	1	0,174894987	1
shus.0004	pct16	J	N100	Large	1	500	NonOutlier	2	-5.4	84,3546841	0	0,234645045	0
shus.0004	pct16	J	N100	Large	1	500	NonOutlier	2	-5.4	68,62181234	0	0,122506078	0
shus.0004	pct16	J	N100	Large	1	500	NonOutlier	2	-5.4	58,15744797	1	0,057751071	0
shus.0004	pct16	J	N100	Large	1	500	NonOutlier	2	-5.4	92,01900906	0	0,310228867	1
shus.0004	pct16	J	N100	Large	1	500	NonOutlier	2	-5.4	74,0941536	0	0,155081116	0
shus.0004	pct16	J	N100	Large	1	500	NonOutlier	2	-5.4	84,99039095	0	0,240401337	0
[truncated: 333,201 more rows]
